# Supplementary material for: Identification of Long Intergenic Noncoding RNAs in Rhizoctonia cerealis following Inoculation of Wheat
Source: Microbiol Spectr. 2023 Apr 10;11(3):e03449-22. doi: 10.1128/spectrum.03449-22 (PMC10269763; doi:10.1128/spectrum.03449-22)
Supplement: Supplemental file 1 — Supplemental material. Download spectrum.03449-22-s0001.xlsx, XLSX file, 0.4 MB [file spectrum.03449-22-s0001.xlsx]

## Sheet: Sheet1
DataSet S1 1319 lincRNAs identified in Rhizoctonia cerealis
LincRNA ID	Chromsome	Strand	Start position	End position	Sequence
MSTRG.57.1	Chr01A	.	83122	83552	TCCGACGCTCACACCCCGGTTTGGTGCCATCATCCCCGCAGCGCTGTCGCACCCGTGTCCCACCACAGTGTAGAGCGCCATAGTAGTGCTCCACCTGTTTGACCACCACGCTCAGTTGTCCCGCCGCCCCTGTCGACACCCACGGCCGCAATGACTCAGGCACGGCCACCAAAGCAGCCCCCTTTCGCACCAACTGCGATTGCTAACCCGTAGTCCCACAGGTTGTCCCGCCGCTTCCAAACTCTGTGAGTGATGCACACGCCCATGATTGCCGCCGTGGGGCTGCAAGTGTGTTTGTCGGACCCTGATTTCAGCGGAAACCCGAGCGGATACATCCGTCCGGCCACCTGAGATTCCCTTTTTATATGCTACATGTTTGCAGACTACAGATGTATCAAT…
MSTRG.23.1	Chr01A	-	398670	399138	ACACAGGATCTCGTGGGTCCGTATTCTCCGCATAATCATAATTTCTAGCCAATATAAGAACGGCATAGATGTTTTGCAAAATTGAAGATTAGATAACAAATCTTGTCGATAAGATTAACTGATCTTGCGTGTACAATTTAGCCACCTGTAGCCACCAACAACAATCTCGTCATACAGCAATAGAATCAAATGGTTATCATATTCATGACGTACGGAACACGCCGTAGATACAGAAGGGACAGATAGGACAGGAGAAGATATGCAATATGACACAGGGGGTGCGTAGACCAAAAAAAAAACCAGACGGGACATGAGGCGGACGATGTGCAGAGCAGCAAGCGCATCTGTTTCAAGGAGATCAGATGGCGTACACATTGAGCCGTAGTAAAGCCAC
MSTRG.108.1	Chr01A	-	400614	401150	TCGCGCTTGTGTGCATGTGCACATGTGATCGTCGGACTATAACGACGGATGCATATGCTTGTATATATAGCCGCGTGGGGGCCTTGTGCATCTGCTCCATCCCACCACCGGCCCTCCGTGAGTCAGTTCCCTCCGAGAATGATCTACTAAATTTTTATTCTTAGGCATTTCGCCCATCGAGGGCTTGGTGCACAGTTGAAGACTTAACGGAACAGCATCGTCGATGATCGGAGTTGGCGATGCCCAAGAGCACCCCAAGATAGCGTGTGCTCATTGTTTGTCTGTGTGCTTGTTGCCGGTCGTTGCGTTATCTTTCTTTCCTCTCTCTTCGTTAAGTAGACACATGAATCCATACTTATATACTAGTATCCTCTGCTGTACATATTCAGTCTGGAATAA…
MSTRG.110.5	Chr01A	-	413545	415724	GGCTCGTGTCGCCCTCACATTCGCCCTTCCGAGCCGCGGAGCGGCTCGCTCAGTTCGACGCACTGGTGTGCCCGGTCGTGGCCTGGGTGTGCTCCTCCATGTCGTAGTCGATGTCCCATCCCGGGATTTCGGTCGCAGTTCGCATTTCGGATGTGCTCGATCCTTCGGCGATTTGGTTCTCGGGTTTGGTCGTCTGGTGGGCTGTCTGGTCGGGGTTGGTGGTGTGAATAGGAATCGTCGCCTGTGTGTGTGGATACGGCGGGGCTGGGGCGGGGTCTTCAATCGGTACGATGCCTGTGTGAATCGATCCCGTGCTCTGGGTGGGCGGTTGGGGTTTCGTTGGGCTGGCCTTGAATGCTCCCGGTAGTGTTGGCGTTCTCTCCGGACGATGCTGGTCGT…
MSTRG.110.6	Chr01A	-	413687	415722	CTCGTGTCGCCCTCACATTCGCCCTTCCGAGCCGCGGAGCGGCTCGCTCAGTTCGACGCACTGGTGTGCCCGGTCGTGGCCTGGGTGTGCTCCTCCATGTCGTAGTCGATGTCCCATCCCGGGATTTCGGTCGCAGTTCGCATTTCGGATGTGCTCGATCCTTCGGCGATTTGGTTCTCGGGTTTGGTCGTCTGGTGGGCTGTCTGGTCGGGGTTGGTGGTGTGAATAGGAATCGTCGCCTGTGTGTGTGGATACGGCGGGGCTGGGGCGGGGTCTTCAATCGGTACGATGCCTGTGTGAATCGATCCCGTGCTCTGGGTGGGCGGTTGGGGTTTCGTTGGGCTGGCCTTGAATGCTCCCGGTAGTGTTGGCGTTCTCTCCGGACGATGCTGGTCGTTG…
MSTRG.139.1	Chr01A	+	505030	505720	CTATTCTCCACCCAACTCGCCACACAGCATTCACACCTTTCAACGTTGTCTTCGGCATCTAGCCTACCTCTTTTTCGGAAAGCTCTGCATAGCCCGGAGCTACCAGTTGTTAAGGCACTTGTTTTAGCTGTTAAGGAACTAGCTTTGGTTAACTGCGAAATTCTTCTGTGAGCTGAAACACGCGACTCATGTCGCGTGGTGGCGAACGTTGTGTATGACCTTGCACTGTAGCCTAAATATTACAGCGTGCTTGTGCCTCTACAACGGGACAGCCGACCAGTGGCGGAGCCTCTGTTCTCATTCCTCTCGAAAAGTCTGTGCGAAGATATGGGTTTTAAATAAATCGAGTGTATGCGTGATTGACTAACATGCCTACCAATTAAATACGTACCGTCAGAC…
MSTRG.215.1	Chr01A	+	771884	772548	GGAAGTCACTAGGTTGGTCATTTTATATTCTGGTCACATGATTAGATAAAATCCTGGGGCTGGTTTAGTTCAAAGATATTGCATATACAATCTAGTCAAGTATTTCGTTCTGCAGATTCTTTCAGAGCTCGGGCAACCTTTTTCCAGTTCTGTAGATCTCGGAGTTGGCTTTGCATGCTTAAGCCAGCCAAACAAGATACCTGCCTAACTTCTCCAGTTCATGGTCCGTTTGGGATTCGAGTGTCCCGTCCAGTTTAAAAGCGGATATCTTGATTCCTTCGCCTGGGTTAAGCACAAAATTTCTCCCCTAGTGCACATCACCCACCAGGCCCAGGTATCACGAGCAATTGCAATCGATTGCAATCGTAGCAAGGGGAGAAATGGGTATAATCGTGGAGG…
MSTRG.218.1	Chr01A	+	774524	774930	CGTGTCTGCTCTCCACTTGGCTACCTATATAGGTACTTTTTGGAAATGGTCGGCCACCTCCACGCTGGGGCTTGCAGGTATTTGAAAAATGCTGCGCATTCTCCACTTAACCAGCATGCCTGACTCCAGGCGGACTTTCAATATTGTTCTGAAAGTTGCACGTTGTGCAGAACAATACAGTAAGTTTGTGGAGCTAAGCATGCTGTTTAAGTGGAGAGCGCACAACCATTGAAAAGCCCTGAAGTTGTTGCAAGACTGAATTTATTGTTTTCTCCACGCTCCTTGTCCTTTGCCGACAAGCGTACATGTGGTCAAGGTGGTATAAGTATTGGCATGTGTATACGAAGCTGGGGTTTCCA
MSTRG.724.2	Chr01A	-	1109906	1111199	TTCCTTCTCTGCATCGTCAAACGCCAAACGCGCCCTAAGCACGCGCCTTTTTGCCAATGGACCAAGGAAAAGAAAGAAAGATTAACTTTGCAACAGCTGCAAATGTCAAGCCAGTGGTGATACATCAGCAAGCGAAGCTTACAGGGGCCTCATGTCTGGGGCATGGCGGGCATTGAGTGTCTGAAACCGCTCCGCGCGTCATATTAGAGACCACTCTCCCCTTCCGGCGCGGTAGAGCATCCAGGCGGCATGCCTGCATCAGCTGAGGAGTTTCGCAACTCAGCGTACCAATCTTCGCTTATGCCTCCGACCGCCAGCAGGCTATCGTCCCACGAACAGCTAGCCTGGCGGCGTGCAACTCTATGAGTCGTGTGGGGCAAATTGACGTCTCATCTCTTT…
MSTRG.738.2	Chr01A	+	1145653	1146533	CGAAAAAGGCAAGTGTGCTGGCTCTACTTGTCGTCGGGACCCGTTCGCTAAGAACAATCTGAAACCTTGTTGATTTCCTGAGCAACAGGAAAAGCGCTTGCTGACATGCTGTTCCAGTCGAAATAAGTATTTTGCAGCTATTTCTCACTCCCCTTGACCGACTCCCAACCCCCGCTCTCTGTTTGCCGCACGCAGACAGCATACGCACATCAAAAAGCGATCAGCTCGAGGATTGGAAAGTGTGAAGTGCGAAGCCATCTTTCCCGATAGAGGCCCACATAGTCATCTCCGTGCGCCGCCGACCGAGTTCGACCCCATCTCTCCGCGTCAAATGTGCAACCGTGTCCTCAGGTACGTTTCCTACCGAGAATGCGGGCACCACCAGCTGGTCCAGGAAAC…
MSTRG.746.1	Chr01A	-	1162316	1162975	TGCACCTTCAACTTTTCTCATACTTACCTTGATGGGATGTTTGCTTTCACGTACTTGTGAGCATCAGGTGGGGAAGTCGGCCATTGCACAGCGCCTCTTGGTTCAGTTGGCATCCTCGTCTTGTCTGGTCCTATGGGCCAGGCACTGTCTCAATCTTTTCCTGACCTGTACCGGCCCTCGGGCTGGTCGGGCTCCTTTCTTCATTGCTCAATAGTAGGCCTAACCCTATTGTTGTACTCTACACCACAAATCACCCGGCCGCTTGACTTTCATTTTATCGCTCCCCAACTAAACATGGGTTTGACTGGATTCTTGGGACCTATGAAAATAATGTTTCGCAAATTCGACATGGCTGTAGTTTTCATGAGTTCTGGCATATCAAGCCCCACAAACCTGCAT…
MSTRG.760.1	Chr01A	-	1204962	1205613	TGGGCATCCAACCCAGTTGACCATACCATAACATCAGAACTGTCAGAAGACTAAACACAAAAGACACACAGAGGCTTTAGCTGGTCTATGGACAATAGCGCAAGCTCATCTAACATCATCAACAAAGAGCTAGTTGCCATGTCCAGCTGAGAAGACGAGGAAAGGCCACTACTTGGACATCTCGTTGTAAAGCACCATTACGGTTTTCTGCTTGCGAACTTCTCGGCTCGGGCCACCCTTAACAGGAAGCAATAATAATGTTTGAATTTGATAAATCGTTGGTACTCTGAATCGCAGTATGACTGAATAGATATTCTCACGAGACATAATACCAGACATAATCCGTAATACATTATAAAAAAGACCGCACGAGAAAATCTG
MSTRG.850.1	Chr01A	+	1473474	1474609	GCCACCCCTTGCCTGACTCATGATTGCCTCACTCCCCGACTACCACCCGACTACTGCAGCCTGCGCTTCGTCGTGCCCTGTCCGCGCTCACCGTCGCCCGCGTCTTCCACGACAGAGACCGCGTCTCACTCTGATCAACCTAATCACCCATCGATGTCATCGATGACTGCCCCTTTCCCGTAGGCGACTGCATGCGCTCAACGGCGCCCCACCATGGATACCGGCTCCATCCAAGGGCTGAAAGTGCGCTTCGTCCCGCTTCATTGAGGAATCCACGATCCATTACGGCAGTCTTCATGCTGACTGGCCGCTAATAGCTCCCGCCCTCTGAGATGCTAAACGGCAAAATACCAACAGAGTGGCTGCGGTTGGTCGTTAGCCGAGCAGTAGCTCTGAATA…
MSTRG.896.1	Chr01A	+	1629906	1630802	CCGATGTCCGAAAAATCAATTGATTAGCTATCAATACCTGTTTAGACAGGCACGAATCCACGAGACAAAAATAACCAGCCAGCCCAAGCCATATCCCGCTAAATCCACGCTCACGATAACGGCCTTGTCGGTCTCTCGGGCAATGCATGCCCATAGCTCGCAACCATCATAAGATGCGCAACCGACTCCACCTCCAACGCGTACACGAGGCCCCAGCTAGACAAGGCTGTCGCTGGGCGTAGCAACTACTTCCCTTGTGGCATCGCGGCGCATGTATCGACCCATTCTCTACCGTGACTACGCTTGTCTCCCAGAATTCTCGCATGCACAAAGTTCAGTCGGCAGAGTACCTGGGGCTGGCGATAAGGCGCGATGAGGTAGGAGTTGGGAGAGTTGGGG…
MSTRG.896.2	Chr01A	+	1629970	1630758	ACAAAAATAACCAGCCAGCCCAAGCCATATCCCGCTAAATCCACGCTCACGATAACGGCCTTGTCGGTCTCTCGGGCAATGCATGCCCATAGCTCGCAACCATCATAAGATGCGCAACCGACTCCACCTCCAACGCGTACACGAGGCCCCAGCTAGACAAGGCTGTCGCTGGGCGTAGCAACTACTTCCCTTGTGGCATCGCGGCGCATGTATCGACCCATTCTCTACCGTGACTACGCTTGTCTCCCAGAATTCTCGCATGCACAAAGTTCAGTCGGCAGAGTACCTGGGGCTGGCGATAAGGCGCGATGAGGTAGGAGTTGGGAGAGTTGGGGGGTTCATTGCCGTGGTTGAGCTGCACGTGATTTAAAGAGCATAATGTGTCCTCGGTCTTCTATC…
MSTRG.306.1	Chr01A	+	1704005	1704345	CGGAGCTGCTACTTGGACAGCGGACTCAGCATTATATCGATATCTAACTCTGCGGTCGCAACCTCAGTGGTAGCTCATTACAATAAGCGCTCTCCAGACAGACAGGCAGGCATCCCCTCAGAGTGGTCGAGCCAGTACTTCCCACCTGCGGGTACTTACCGTAACATACTCTTCCCCTACGATCGCCCCTAATCAGTTTAGAGTTCAAAACTGTATTATT
MSTRG.533.3	Chr01A	-	2128549	2130006	AAGTCACAATGCGCGTCGTCCACCGTCTTCCTTCCGACGTCGACGTCCCCTTGCGGCTGCATCCCGCGCCCTCCGTCTGCATTTGGTATAGGGCGGTGTCGTAGCACCAGATGCGGGAGAATGACTCGCCAATATCTAGGACGCGCTGACTCAAACCCACTCAAACGGGTCAGACGAGTCATGCGGCGGTGGCCACGTCGGCGCCGACGCGGGACACGTTTGTCACGTCGGCCAGAAATGTTATGGTGCGTACTGTCACGTCTTCTTGCGCTTTGTCTCTGTGTTTGCGCTAGTCGTCCGCCGTCGGGGCCTCTGCATGCTGCGCGCTTGATCACAGCTCCCGCCTAGCTTCTTATTTTCTATCCAGACAATTCTTGTTTTTCGTCGAATTATGAACCT…
MSTRG.588.1	Chr01A	-	2299043	2300333	CATAAATTAGTCGAAATTATGAGTAACAGTATTTAGAGCATTAAGGCAGCTTTGCATCCTTGGTGAGAGCGTGTACTTTGTGACAAAGAGGTTTTAAACATCATCCCATGGATTTATTCCATTACTCCCATTATTTATTAATCACACTTCCTTTTGCTTTGCCATCTTCTTCTTGATCGTTCGTCGGATTCCACTGAAATTCCGACAGCATCCCGATACTCAGGATGTGGGCGTCAGAAGTAGGTTTATCCTGTGAAATGCGGTGTTGCTCATGCCCCCCGCCGCCATGTATCCCTGCCCCCTCTGAGCTTTGTTTTTGATCTGCTCTCTATTCCCTTTCTTCTCCGTTCTTTTTCTCGTATCTGTGCCCCACGGACGAAGGCACTGACCCCCAATACG…
MSTRG.418.1	Chr01A	+	2328926	2329644	CCGCTTACGTGGCTCCCTTGCTCATTGCGGCAACGGGGGTATTCTCGGGCTCAACTGGAGGTGCTGAGTCCAGTTCTTCATTAGTGGCTGTCACAAATTGCACTTCTGCCGCCACTGCGTAGAGCTCCGTAGCCACGGCTGCGGCTGCGGCGACCAAGTCACCAGTGTTGTATCAGCGAAATCTTCCGTTTCAGCCTCCGCGACCGTAATAGCTTCAACCGCCGCTGCTACGACATCTGCTGCGATATCTTTCGCAGTATCATCATCTTCTGCCGCGTAGTGCATCATTGCACCTACAGTCACAGTTGCTCCAACGAAGTACTGCCACGGCTGGCAAAGCCCTGAACGGTGCGAAGAAATCCCTCAAGCCCAATAGTGCTAATGTTCATCCCAGGCCTC…
MSTRG.421.1	Chr01A	-	2335017	2336213	CGGTGAGTGTCTAAAAACGTGTTTGATCTTCCAGTGAGCTCCGAACTTCATGCGAATAGAATCAAAAAGATCGACAGGACCCAGGATAGACAACTAAGTGTATGGGGCTAGTCGCTGCGATACGGACTGAGAGGCCCAGAACGCCGTACCTTGACAACGTCATTGGCGTTAGTACCGCTGCCTCCACGAAGCCAAGTAGATCCGTTCGAGAAGGGCTCGGTGTAGTAAAGCCGCCGTATGCCCCGGTAGCCTGTTAGAAAGTAAAAGTGAACTCATGCTTGTGAATTCCAAGGAAGCCGATCTGCATTGCAGGTCCAGAGCTCGACCAGGGCCGTAGGAAGGGGTCTGCACGTGTGAGTACCCTTTAGTTATGGCGATCGTATCAATAAAAGAACATGA…
MSTRG.421.2	Chr01A	-	2335241	2336223	GTGAATCGTGCGAATCAAAAAGATCGACAGGACCCAGGATAGACAACTAAGTGTATGGGGCTAGTCGCTGCGATACGGACTGAGAGGCCCAGAACGCCGTACCTTGACAACGTCATTGGCGTTAGTACCGCTGCCTCCACGAAGCCAAGTAGATCCGTTCGAGAAGGGCTCGGTGTAGTAAAGCCGCCGTATGCCCCGGTAGCCTGTTAGAAAGTAAAAGTGAACTCATGCTTGTGAATTCCAAGGAAGCCGATCTGCATTGCAGGTCCAGAGCTCGACCAGGGCCGTAGGAAGGGGTCTGCACGTCGTGAGACTACGCAGACCATAATAGCAATGTTCAGCACCAGCTGAACGCCCTTCTGGGTCTCACGACGGTCGGAAAAGGGATAGACCTTCAGT…
MSTRG.421.3	Chr01A	-	2335241	2336223	GTGAATCGTGCGAATCAAAAAGATCGACAGGACCCAGGATAGACAACTAAGTGTATGGGGCTAGTCGCTGCGATACGGACTGAGAGGCCCAGAACGCCGTACCTTGACAACGTCATTGGCGTTAGTACCGCTGCCTCCACGAAGCCAAGTAGATCCGTTCGAGAAGGGCTCGGTGTAGTAAAGCCGCCGTATGCCCCGGTAGCCTGTTAGAAAGTAAAAGTGAACTCATGCTTGTGAATTCCAAGGAAGCCGATCTGCATTGCAGGTCCAGAGCTCGACCAGGGCCGTAGGAAGGGGTCTGCACGTCGTGAGACTACGCAGACCATAATAGCAATGTTCAGCACCAGCTGAACGCCCTTCTGGGTCTCACGACGGAAAAGGGATAGACCTTCAGTGACC…
MSTRG.466.1	Chr01A	+	2444305	2445411	CTTGGCGCCTGCCGTGATATACACATCAGCCTTCTGGACCGCCCATCGAGCGGACACAATATTCGTTTGTGATTCTCTGCAAACCTTTTTTGTCTTTTGTATAGCACGGTTCTGAAACACTTCAACTCCTTGATTCAAATCGCTGGAACGAACCTTGCAGTGGATACTACAAGAGTCCGACTCACACTTGCTACCAGGATCATAGCCACTGTCTTTGCTCTGTGACTTCGACTTTGTGCCTAACAGACCCTTGCTGAGCAGCATTTTCGCTATGCAAAATATCAAATCGAAGCCGGCATCGGGGCGTGTGGTCGAGCAACGCATCTACCCTACACGCGGATGAATATTTCCCTCACCACTGATTGAGCCTCGCGGGCTGCCATACTGCGAGTTCGGCTT…
MSTRG.467.1	Chr01A	+	2445507	2446683	GAGCCCCCTGACCCATACGAACTCTGCCACCTCACATCACAGCTTATCTACTTTTCTTGTATTTGTGTGTAGCAAGCTTAGTTCTTGGGCATTTCAGCCTCTTGATTTAAAACGTTGGAGTAGATGATGTAATGTTGCCAGGGTTCGACCCACACTCGCTGCCAGGATCATAGCCACTTTCTTTGCTCTGTGATCTTGCCCTTCTACCTGGCAGCATGCTCGCGTTGAAGATAAAATCAACTTTGGGGGGGACAATTGATCAAGTAACGCATTGATCCCATACACAGATAAGTGCTGCTTTCATCACTGGTTGAACCTCATGGGCTGTCAAACTGTAAATCTGGGTCAGCTCCAACCCTGGATTATGCATCAGATTCTAACTTGCGTACGCCCTCGGTC…
MSTRG.633.1	Chr01A	+	2756513	2757169	ATCCTTTCCTCATTGCTATCAATCACACCGATCCCTCGAGACGCGCGGCCTACTCGCAGGCTCCAAGGCGTGGCCCGGGTGATTGCAAGTGAGCATGAGCCTTTACCTTATGCTTATGGTTAGCGGACGACTGGGTACGACCCACTCCAAACGGTATTCCATTATCTCTTATTACATCTAACAATTTCTTGTATTTAGGTCTAGCATACATTGTAAGATGGCCACATAGGTGTAGTACTTTGTGAACAAATACTGGAGAAAACAGCCATGCAGCTCGTGCATTTTTAGTTGAATGTATGAAGCGTTACAAGAGCACAAGGGCCGAACTATTCCGTTTAAAAAAGGAGAAGTAGGCGGAGAGGGTACAATAGAGACCAAACACGCTCTCAAGCTTGTACG…
MSTRG.633.2	Chr01A	+	2756524	2757169	ATTGCTATCAATCACACCGATCCCTCGAGACGCGCGGCCTACTCGCAGGCTCCAAGGCGTGGCCCGGGTGATTGCAAGTGAGCATGAGGTGCGGTAGGTACCTATTCAGGCTCTTTTGCCCCCGCTTACCGTTTCTCCGGACGGTTCTGTCTCTTTGGGGTTTCCACCCACCCGCAAGCCTTTACCTTATGCTTATGGTTAGCGGACGACTGGGTACGACCCACTCCAAACGGTATTCCATTATCTCTTATTACATCTAACAATTTCTTGTATTTAGGTCTAGCATACATTGTAAGATGGCCACATAGGTGTAGTACTTTGTGAACAAATACTGGAGAAAACAGCCATGCAGCTCGTGCATTTTTAGTTGAATGTATGAAGCGTTACAAGAGCACAAGG…
MSTRG.633.3	Chr01A	+	2756550	2757075	GAGACGCGCGGCCTACTCGCAGGCTCCAAGGCGTGGCCCGGGTGATTGCAAGTGAGCATGAGGTGCGCCTTTACCTTATGCTTATGGTTAGCGGACGACTGGGTACGACCCACTCCAAACGGTATTCCATTATCTCTTATTACATCTAACAATTTCTTGTATTTAGGTCTAGCATACATTGTAAGATGGCCACATAGGTGTAGTACTTTGTGAACAAATACTGGAGAAAACAGCCATGCAGCTCGTGCATTTTTAGTTGAATGTATGAAGCGTTACAAGAGCACAAGGGCCGAACTATTCCGTTTAAAAAAGGAGAAGTAGGCGGAGAGGGTACAATAGAGACCAAACACGCTCTCAAGCTTGTACGTAGAAGTGTTAAAGTGAA
MSTRG.651.2	Chr01A	+	2786082	2786586	GTTGACTTGTCTTCAACCATGACCTCTGTTGATTGAAACCCTTTCTGGAACTAGTTTGTTGGCATTCTAGGAGAAGAATATCGTAGGTACGCGCACAGCACTCAAGCGCAGTTACATGGCATATTAGCGCACCGTTCTATCATTTATGGAAACTACTCAGTACTATTGATACCAACTGAACGGGGGACCGCGTCGCCGGACCACACTCAACCTTGGACAGTGGCCGTGCGGAGGGTCAACTTCAAACTTCACGAGACTTATCCTCAACCAAGTCGATGTGAGTTGAGTATATCTTCAACTTGCCTAACTCGGCGTTTTAGCCATTAAGACCCACCGTTCGAGACAACTGGGAC
MSTRG.929.1	Chr01A	-	3098260	3098789	CCGGCCCCCATTACTAGGCCGCAACTCTGAGCGTAGGGCGTCTCGTGACCTGTGGCTATCCTGCGAATCTCGTATTGAGCGCGGCGACCAAGGCGACGTACATTTAACGTACCCTCCTCACACGAGGCCGCGTAACGAGAGGTCCTTAAGACGCAGGACGCGGAGGAGTTCGATTGCCGCCCACCCGCGAGCCTCCCCGCTGCTGCGGGATGGCGGCATCCTATTTTGGTGCGACTCATCCGCCGCCGGGCCCTGCCCAGCGGAGGATTCCCCTACCGTCCTAGTACCATCCAACTCGCCTCTTTCTATTCCGTCACATGTACGCTACACCGCCATCATACATATGACGTTTTGTCCACTCGCCCGAAGCATGGAGGCCCAGTTCAAAGTCTTTTCACA…
MSTRG.905.1	Chr01A	+	3101147	3101633	GGGCGGTCCTTGTTACCCTGGCCCTTGGGGTAGAAAAATCTAGGAAACGAGTATGGATCCATTGGCGGATCGTATTCAGAAATGAATTTCTCTCGCTCCCTTATTATTAATTGAATTGTTAACGATTTAACAGCAGTACATGAGGAACAAACAACTTACTCATCATTTTCCCAATCAACAGAAAGCGGAGACAGATAATAGGCAGTTTGAACATGAAATAGCCCTCGAGAGGATTTATCATCGGCATCAAGAGATCTGCCGTTACTCTGGCCCTTATTGAGCTAAATTCTCCAAGCATGCGAAAATACTGTGCGAGTAGCAGCACCCACAGTGCACAGCTGCGGAATCAGGTTGGGTTCGAGAACAATCAACACTTCTA
MSTRG.938.1	Chr01A	+	3174905	3176742	CGAAGATACACTCTAAATTCCCCTGATTTGATCCAAATACTGCCATGGTAGAACAGTCGGCATCAAGTTTATCAGCTTGCAAGTCGAGTGCTGTTGTGTGTGCGCATACACTCATTCTTCTGTGGTCATTGCGAGATGCACGGCATGACGCACATCATCACCGGTCTTGGCAAGGGTCCTTTTTACTCGATTGATAATAGCTTCCGTCCCGTCTCAGCCTTGACCGTCTTGCCTTCGGTACGCCTTACCACCATGCCAGCATGGCACTCCTACCAATACACTACTGCAGACCACCACCCGTTCTTTACCTTCGACGGCAATAGCCCTACTCTCCTGCCCAGCACTCAACCTTGCAGAGAATGATCGTGCGATTTCGACAACGCCGTGCGGGCGTTTGGA…
MSTRG.938.2	Chr01A	+	3175183	3176640	CTCAGCCTTGACCGTCTTGCCTTCGGTACGCCTTACCACCATGCCAGCATGGCACTCCTACCAATACACTACTGCAGACCACCACCCGTTCTTTACCTTCGACGGCAATAGCCCTACTCTCCTGCCCAGCACTCAACCTTGCAGAGAATGATCGTGCGATTTCGACAACGCCGTGCGGGCGTTTGGATTCATCGCTGTTGGGGGGCGGAGTCTATCTTTGACGACTATGGCGTCAGCCGTGATTATTGCTGCGACGGAATCTAGTCTAGTTCCGGAGATAAGATCGGTAGCCGCGACCCCTCACTCGACGTGACCAACTGGAGTGTCTCTGTCAAGGCCTATCTAGTGTATTTCACTCTCCCGCATGGACGCCTCCCAGAAATTGTTCTTCTCGAGATA…
MSTRG.938.3	Chr01A	+	3175185	3176714	CAGCCTTGACCGTCTTGCCTTCGGTACGCCTTACCACCATGCCAGCATGGCACTCCTACCAATACACTACTGCAGACCACCACCCGTTCTTTACCTTCGACGGCAATAGCCCTACTCTCCTGCCCAGCACTCAACCTTGCAGAGAATGATCGTGCGATTTCGACAACGCCGTGCGGGCGTTTGGATTCATCGCTGTTGGGGGGCGGAGTCTATCTTTGACGACTATGGCGTCAGCCGTGATTATTGCTGCGACGGAATCTAGTCTAGTTCCGGAGATAAGATCGGTAGCCGCGACCCCTCACTCGACGTGACCAACTGGAGTGTCTCTGTCAAGGCCTATCTAGTGTATTTCACTCTCCCGCATGGACGCCTCCCAGAAATTGTTCTTCTCGAGATAAC…
MSTRG.939.1	Chr01A	-	3175203	3177232	CACGATCTAGACCTCTTTCTTGACATCACTGCCTCAAGTTCGTGCGCTTGAGGATGACTGGGCTGAGTCTTCTCCTTTTCAAAGGTCTTAGCTGGCTTGAGCTTCACGCGAATGGTAGAAACTTGAATAGACTTAGTCCCTGTGCAGCAAAATATGTCGGTGACAATGGCTGTGCATATGGCTAAACCGCTTTATACCGTGGGGCGCACGCCGACGACCTATGGTCATATATGACGCATGCCCTCCAACCAGAACTCACACGATGCGGGAGCGTTGAGCCAAATGGCAGGCGAAATTCATGGCCAACGTGAAACGTGTGGTTGTCGTCTGTGAAGGGCTTGACAGATCGTCCCAATTACATAGAGGCGGGGAGTCCATTTGGTCCCGTTCTGGTGCTCA…
MSTRG.968.1	Chr01A	-	3396465	3397990	GTCGAGACCTCTTTCTTGACATCACTGCCTCAAGTTCGTGCGCTTGAGGATGACTGGGCTGAGTCTCCTCCTTTTCAAAGGTCTTAGCTGGCTTGAGCTTCACGCGAATGGTAGAAACTTGAATAGACTTAGTCCCTGTGCAGCAAAATATGTCGGTGACAATGGCTGTGCATGTGGCTAAACCGCTTTATACCGTGTGGCGCACGCCGACGACCTATGGTCATATATGACGCATGCCCTCAAACCAGAACTCACACGATGCGGGAGCGTTGAGCCAAATGGCAGGCGAAATTCATGGCCAACGTGAAACGTGTGGTTGTCGTCTGTGAAGGGCTTGACAGATCGTCCCAATTACATAGAGGCGGGGAGTCCATTTGGTCCCGTTCTGGTGCTCGTTAG…
MSTRG.993.1	Chr01A	+	3545485	3546625	GTTGGATGCGTGTTTGATTGACCATCATTATATCATGCCTGCGACTACACGTAGTTCCAAGCAAATCTCTGGTTTATGATATCTACTGGTGCCATACTAATATTAGGATTTCTGGAAACACAAATACTCGAACTACGCTGGAGTCAAAGCCCCTCGTCAAGTCAACCGAACCACAATACAGACCCAAAGCTAGTGCTACTACTCGTTCAGCAAAGTGGACTCGTACCAAAAGGTTAAACACAAATGTACAACAGAAGCGACATCTTTGTAGCGAAAGCCACGGAATTATGAAGCTTCTCATTGAATTGTCTGCGGAGGTACATCCAAATGACACACGTGCAGCTTAGCTTCTTGATAGTTTCGTCGCGCTGAACAGGTCATATCTTTTGTTACCCCATC…
MSTRG.1058.1	Chr01A	-	3621894	3622254	CGACCAACAAATATTAAGCATCGACAAACAACGGGCTCAGCCTAAACCATCCGGGATAGTTGATAGCCTTATGAAATCCTTTGCCGTAGCTGATATGTCTATCTTGGGGTTGAGAGGTTTTGACCCATTACCATGACCCCCGACATTGTTGGTAACACTGTCTGAATATTAGTATGAATCTGAATGACAAAAACCTTCAGCTTACTTTCGCCAAGTCCTAAGTAACCAGAACAATCAATCGTTTAGCACATCA
MSTRG.1060.21	Chr01A	-	3649753	3650943	ATCGTAACGGGTGGCCCGTGCTTTCGGCTTGGTGATCTGAGCCAGGTCGCAACTAATCGACCATCATGCCTGACTGGAGCACAATGAAATTTGGGAATATCGCGGAGGAACATGAGCAAATCAAAGGGCGGCCCGAAATCCGACAACCGTTTGGAGAATGGCTTGTACGCAATTTACTGTGTGCCAAGTCCAGTGCAGCGCTGATCTATTGAGGCTCGTCAAACGCCATAGATGAAGGTGAGTGAGTAAACTTCACGGTGTTGGATGGTTTGAGAAAACTATGTGTAGAAAGAGAATGTAAGTAACTGCACGTAAGCCTAACAAGCGCCACCTGGCAGCTGAATATCCGGCATGGTTTGGCAGCTGTTTGTGAGTGAATGAGCAGAGTGTACTCGATCT…
MSTRG.1060.23	Chr01A	-	3649930	3651246	GAAATCCTCTGAACTCACATGGATGTGTATCCATGTCAAACTTGATTCCATTAGGTCGAAATCGAAAGCAGCCACCTTTATTGGCAGGGCTGAGACGGGTACGTGCATTGATCAAGATTAACGGAAAAGTTCCGAGAGTGAGCGGGTACACTTATTCAGAGGGAATGTATGTAGGTGTGCTTTTAGTCATGACGCAATGGTAGCAAGCAGAGTGACTGATAGTGCAAATAGAAAAAACGCAAACGGGACGAGATGGAAGAGTTGCGGCGGTGCAGTTCAGGATCGTTGCTATTGTTGTGCTACATCGTAACGGGTGGCCCGTGCTTTCGGCTTGGTGATCTGAGCCAGGTCGCAACTAATCGACCATCATGCCTGACTGGAGCACAATGAAATTTGGGA…
MSTRG.1060.24	Chr01A	-	3650022	3650936	CGGGTGGCCCGTGCTTTCGGCTTGGTGATCTGAGCCAGGTCGCAACTAATCGACCATCATGCCTGACTGGAGCACAATGAAATTTGGGAATATCGCGGAGGAACATGAGCAAATCAAAGGGCGGCCCGAAATCCGACAACCGTTTGGAGAATGGCTTGTACGCAATTTACTGTGTGCCAAGTCCAGTGCAGCGCTGATCTATTGAGGCTCGTCAAACGCCATAGATGAAGGTGAGTGAGTAAACTTCACGGTGTTGGATGGTTTGAGAAAACTATGTGTAGAAACATGTAAGCTAAATCTGGTGCTGGATAATTAAAGCTTAACAAATTTGGACGACATCCACTTGTAGAATGTGTTTGTGAGTGAATGAGCAGAGTGTACTCGATCTGGCCTGACTGC…
MSTRG.1063.1	Chr01A	+	3650959	3653645	CAACGATCCTGAACTGCACCGCCGCAACTCTTCCATCTCGTCCCGTTTGCGTTTTTTCTATTTGCACTATCAGTCACTCTGCTTGCTACCATTGCGTCATGACTAAAAGCACACCTACATACATTCCCTCTGAATAAGTGTACCCGCTCACTCTCGGAACTTTTCCGTTAATCTTGATCAATGCACGTACCCGTCTCAGCCCTGCCAATAAAGGTGGCTGCTTTCGATTTCGACCTAATGGAATCAAGTTTGACATGGATACACATCCATTCCGCGGTGAATGGATGACACCCCCGTCCCAGAAGTTCCGTTATCTCCTTGCGACTTCAGAACACCACGTCTCGATATCATTACGAGCCACAGCAGATATCTATGCCAACCGCCAATTTACTCTCACCT…
MSTRG.1063.2	Chr01A	+	3650973	3653513	TGCACCGCCGCAACTCTTCCATCTCGTCCCGTTTGCGTTTTTTCTATTTGCACTATCAGTCACTCTGCTTGCTACCATTGCGTCATGACTAAAAGCACACCTACATACATTCCCTCTGAATAAGTGTACCCGCTCACTCTCGGAACTTTTCCGTTAATCTTGATCAATGCACGTACCCGTCTCAGCCCTGCCAATAAAGGTGGCTGCTTTCGATTTCGACCTAATGGAATCAAGTTTGACATGGATACACATCCATTCCGCGGTGAATGGATGACACCCCCGTCCCAGAAGTTCCGTTATCTCCTTGCGACTTCAGAACACCACGTCTCGATATCATTACGAGCCACAGCAGATATCTATGCCAACCGCCAATTTACTCTCACCTGGCGAAGATCCTCG…
MSTRG.1063.3	Chr01A	+	3651418	3652968	ATTTACTCTCACCTGGCGAAGATCCTCGTCACACCATTCTGGAGTCTCGCAATTCTACATCAGACCGCTCATCCCATCCGCAGATACAACAGACCAGCAACTATGTTATCTGCGAGATAATCATGGTGGGATTGGCAGAGAAAAACTGTGTTATACGTAGACCTGAACCAGATCGTGGCATGCATGCAAATTGGAGGGTCGGAAAGATCTAGAAGTGAGCTGGGCTATGAGGCGGTCCGATTAGTGAAGGACGCATCTAGTGCCCGCCGGCTCGTGTTTGGGACAGTGCGGACACTTAGAATAATATTATTCTAATACAGACCGGACATCAAAGTCGCTCATCGTCGGCAGATATTGAGACATGAAAGTGTATTTATCTGGCTGCTGCAGACGACATCA…
MSTRG.1060.34	Chr01A	-	3659388	3660378	CGCAACTGATCGACCATCATGTCTAGCTGGAGCATAGTGAAGTTTGGAAATATCGCGGAGGTGGGGTTCCGCCAGAACACAGATAACCCATCGCTAATTCACAGGACTGAACAGGAGCATGAGCAAATCAAAGGGCGGCCCGAAATCCGAGAACCGTTTGGAGAATGGCTTGTATGCAATTTACTGTGTGCCAAGTCCAGTGCAGCGCTGATCTATTGAGGCTCGTCAAACGCCATAGATAGTAAGCAGATGTCTCGAATGCGTTATCTATCTGACCATTGGTGTAGAAGAAAGTGGGTTGATTTCATTCCGGAAGAGATGGTAATTATTGAACAGGAAGCCGTGATATATAGCATAATGTGAGTAACTGCACGTAAGCGTAACAAGCACCACCTGGCA…
MSTRG.1060.36	Chr01A	-	3659509	3660391	ATCTGAGCTAGGTCGCAACTGATCGACCATCATGTCTAGCTGGAGCATAGTGAAGTTTGGAAATATCGCGGAGGAGCATGAGCAAATCAAAGGGCGGCCCGAAATCCGAGAACCGTTTGGAGAATGGCTTGTATGCAATTTACTGTGTGCCAAGTCCAGTGCAGCGCTGATCTATTGAGGCTCGTCAAACGCCATAGATAGTAAGCAGATGTCTCGAATGCGTTATCTATCTGACCATTGGTGTAGAAGAAAGTGGGTTGATTTCATTCCGGAAGAGATGGTAATTATTGAACAGGAAGCCGTGATATATAGCATAATGTGAGTAACTGCACGTAAGCGTAACAAGCACCACCTGGCAGCTGAATATCCGGCATGGTTTGGCAGCTGGTTGTGAGTGAA…
MSTRG.1060.37	Chr01A	-	3659640	3660371	GATCGACCATCATGTCTAGCTGGAGCATAGTGAAGTTTGGAAATATCGCGGAGGTGGGGTTCCGCCAGAACACAGATAACCCATCGCTAATTCACAGGACTGAACAGGAGCATGAGCAAATCAAAGGGCGGCCCGAAATCCGAGAACCGTTTGGAGAATGGCTTGTATGCAATTTACTGTGTGCCAAGTCCAGTGCAGCGCTGATCTATTGAGGCTCGTCAAACGCCATAGATAAAGGTGAGTGAGTAAACTTCATAGTGTTGGATGGTCTGAGGAAACTATGTGTAGAAACATGTAAGCTAAATCTGGTGCTGGATAATTAAAGCTTAACAAATTTGGACGACATTTACTTGTAGAATGTGAGTAACTGCACGTAAGCGTAACAAGCACCACCTGGCA…
MSTRG.1065.1	Chr01A	+	3660342	3663221	CTATGCTCCAGCTAGACATGATGGTCGATCAGTTGCGACCTAGCTCAGATCACCATGCCGAAAGCACGGGCCACCCGTTACCATGTAGCACAACCCATAGCAACAACCGTGAAATGTATCGCCGCAATTCCTCCAGCTCGTCCTGTTCGTGTTTTCTCTGTTTGCACTATCAGTCATTCTGCTCACTACCATCTCGCCATGACAAAAATAACCTACATACATTCCCTTTTAACAGGTGCACCCACTCACTCTCAGAGTCTTTCCGTTCATTTTGATCAATGCACATACCCACTTCAGCCTTGCCAATAAAGGCGACTGCTTTCGATTCCGACCTAATGGAATCCAGTTTGACATGGCTTCACATCCATGTGAACTCAGAGATCAGCGGTAAATGGATTA…
MSTRG.1069.8	Chr01A	-	3674672	3675855	CGCGGAACCGCAATTGACCGACCACCGACCCTCGAACAATGCAAACAGACTGGAGCCGAATACAGTTTGGGGAATTGGCAGAAGTAGGAGAAGTGGAACGTAAATGAGCCAGGAGCTAATCCACCACATTTGACAGGAGCACGGGCTCATCAAAGGACAGGTATGTGGTTGAAGCAATATGCGATCATGTTGTATGAAGGCATTTGAATCATTCTTATAAATCCTTGGTCAAGCCTGAAGTTCGAAAGCCGTTTGGAGAATGGGTACGTTTGTAATAGCTATGCACGCATCCAGAACAACTGAGGCATGCCTATTGCGTTATGAAAGCTCATGGTAAGTACCTATTTTAGCCGCGTGAGTGTTACCTTCAAACAAACATTGAGGTAGAAGAAAGTACGT…
MSTRG.1069.9	Chr01A	-	3674966	3675854	GCGGAACCGCAATTGACCGACCACCGACCCTCGAACAATGCAAACAGACTGGAGCCGAATACAGTTTGGGGAATTGGCAGAAGTAGGAGAAGTGGAACGTAAATGAGCCAGGAGCTAATCCACCACATTTGACAGGAGCACGGGCTCATCAAAGGACAGGTATGTGGTTGAAGCAATATGCGATCATGTTGTATGAAGGCATTTGAATCATTCTTATAAATCCTTGGTCAAGCCTGAAGTTCGAAAGCCGTTTGGAGAATGGGTACGTTTGTAATAGCTATGCACGCATCCAGAACAACTGAGGCATGCCTATTGCGTTATGAAAGCTCATGGTAAGTACCTATTTTAGCCGCGTGAGTGTTACCTTCAAACAAACATTGAGGTAGAAGAAAGTACGTG…
MSTRG.1069.10	Chr01A	-	3675092	3675855	CGCGGAACCGCAATTGACCGACCACCGACCCTCGAACAATGCAAACAGACTGGAGCCGAATACAGTTTGGGGAATTGGCAGAAGTAGGAGAAGTGGAACGTAAATGAGCCAGGAGCTAATCCACCACATTTGACAGGAGCACGGGCTCATCAAAGGACAGCCTGAAGTTCGAAAGCCGTTTGGAGAATGGGTAATGGTAAGTACCTATTTTAGCCGCGTGAGTGTTACCTTCAAACAAACATTGAGGTAGAAGAAAGTACGTGGCTCATAAGCGCAGAAATATCTGAGATGAATGTGGAGCTAACTGCATTTTATAGCATGGGGTAAGTTGATCTTCATGTCACCTTTGGGAGGCACTGACCATACATGGATATTTGTGTTGTATAAG
MSTRG.1069.11	Chr01A	-	3675145	3675855	CGCGGAACCGCAATTGACCGACCACCGACCCTCGAACAATGCAAACAGACTGGAGCCGAATACAGTTTGGGGAATTGGCAGAAGTAGGAGAAGTGGAACGTAAATGAGCCAGGAGCTAATCCACCACATTTGACAGGAGCACGGGCTCATCAAAGGACAGGTATGTGGTTGAAGCAATATGCGATCATGTTGTATGAAGGCATTTGAATCATTCTTATAAATCCTTGGTCAAGCCTGAAGTTCGAAAGCCGTTTGGAGAATGGGTACGTTTGTAATAGCTATGCACGCATCCAGAACAACTGAGGCATGCCTATTGCGTTATGAAAGCTCATGGTAAGTACCTATTTTAGCCGCGTGAGTGTTACCTTCAAACAAACATTGAGGTAGAAGAAAGTACGT…
MSTRG.1043.1	Chr01A	+	3849933	3851432	AGCTACGCGTGAATCTGACCCTCGTCCTCAGCACTACCGTCCCTTGCCATTCCATCATGTCCAACGCCACAGTCTCGTCACTTGCTCTGCCGTGGCCATCTAATACATCACTCGCGGACGATTACTAACCAGGAAATATGTCCCAGGGGTGGTGGCCTCGACAACCTCGCCCTGTCGATCAATGTGTTCCGCTGATCATACCCTGCCACCATTCCCTCGGCTCATCATAAGTTGCTTGCTCGGTCGGCCCAGCCAGAATCGAAACTTGACCAGGATGGAGGACGCCCAATGTGCTTCGTCCAATGACCGTGTAGAGCTGCCCGCTTAGTGCTTGTCGCCTGTCATCTACGGACCAGCAAACCTTCAAAGGACACTCCATTTTTTCTCGTCATGATAGCA…
MSTRG.1043.2	Chr01A	+	3849933	3851432	AGCTACGCGTGAATCTGACCCTCGTCCTCAGCACTACCGTCCCTTGCCATTCCATCATGTCCAACGCCACAGTCTCGTCACTTGCTCTGCCGTGGCCATCTAATACATCACTCGCGGACGATTACTAACCAGGAAATATGTCCCAGGGGTGGTGGCCTCGACAACCTCGCCCTGTCGATCAATGTGTTCCGCTGATCATACCCTGCCACCATTCCCTCGGCTCATCATAAGTTGCTTGCTCGGTCGGCCCAGCCAGAATCGAAACTTGACCAGGATGGAGGACGCCCAATGTGCTTCGTCCAATGACCGTGTAGAGCTGCCCGCTTAGTGCTTGTCGCCTGTCATCTACGGACCAGCAAACCTTCAAAGGACACTCCATTTTTTCTCGTCATGATAGCA…
MSTRG.1029.1	Chr01A	-	3889949	3890337	ATTCAAAAACGGTAGTTCGATCTCGATATATACACGATAACCCCTTAGCTATGTCAGTAAACCCAATACTTATATCCTCTCGCAATAGTTGTAGGCCTTGGTTATCATCTTCCGAGCCTATATGGGCTCTACTAAGCAATGCAGCAAATGCCCCAAGCTGTGTCAATGAAGAAATTCCACGATTATTAAAAGGTTGTAGACGCGAATAGTACTGTTTGGTAGCTCGTATCGATCTGGTTCATTCTATATGGGTTTATAGTTTTAATATACATATTTATATTCGTCGCTGCCTTTGTATATGCAAACAATAATATTGGGAGCAATCCGAGGCCA
MSTRG.1104.1	Chr01B	-	115808	116387	TGCAAGCCGGCTTGGTGATTACAGTATATGCATTTGACTTTGCCGTATTTTACTCGAACTGAGACACTCGCACCATGACGCGGATCAATCCAGACTACTATTGTATGCGCCTCTCGTGATCTCAAAATTCACGGTCCGCCTTCGGATGCAAATAGTCTATATAATCCTCCCCTCAAGCCCTCCGATCCTGCGCCACCCCCACCGCCTCCAAACCCGATCCTCACTATCCAGGCACGGTTGCTTGGATATTAGTGTGCAATCCTCTCAATGCGCCGAATTTAACAAGATGTTGCAACTGGAGTGTTGTAAGTCTATCAGCATTTGAAGGCTGCTTGAGCTTCGTCGCTTGTATATAGTTGTTTTAAGTGAACCAAAAGTATTTCTACCTACTATCACATA…
MSTRG.1252.1	Chr01B	-	388473	388800	CGGCATCTGTAGTCGACCCCCAGAGTCGCAGTAGGACCAAACGTATTATGAGGTCAGCTTGAAGAACTATGTTGCCCTTGACAAACTCCCCATTGTCAGCATTCTGCCTAGAGACCGCGTCTATTCGGTCGAGCGTTGGAGTGGCGGAGGGATGGTGGGAGTGGATGGGATGTTGCCAATACATCTCAACCGCACGTACAGACTACGAATCCA
MSTRG.1345.1	Chr01B	+	666545	666945	CATACGACCACTGTTTTCTCTCCCCCTCCCTTTTTTACACTTATGAGACTCAGCCATAAAAGAAAAACCGAGTTGGCTGATGCAGAAAGAGCTCGAGAGGGGATTATATTAAAAAAGGTTCGCTACTAGGTCACAATGCTTTGCGGATGCATGCGCGAGTGGTTTGAGTGGCTCGGAGGCGATAAAATGGCCTACCAAAGAGTTCAGGAGTCATAGGCAGACACCTGCTGACATTCCGTTCGAGCAAATAGCATCCACATACACACATACATGATACAATGTACAATAGAACAG
MSTRG.1450.1	Chr01B	+	947228	947917	GTTTGCCGCACGCAGGCAGCATACGCACATCAAAAAGCGATCAGCTCGAGGATTGGAAAGTGTGAAGTGCGAAGCCATCTTTCCCGATAGAGGCCCACATAGTCATCTCCGTGCGCCGCCGACCGAGTTCGACCCCATCTCTCCGCGTCAAATGTGCAACCGTGTCCTCAGGTACGTTTCCTACCGAGAATGCGGGCACCACCAGCTGGTCCAGGAAACCATGCGAGATTGCTTGCACGCCAAGTGTGCGTTTTCATCGCACCACCCGGCTACGTGTCTGTCGCCGTCGTGCGGGTGCCGTCGGTATTACACACAGCCAGAGCGCATGGTCACAGGAGACACACTCGGAGTGTGCAACGCTTGCAAGAACAAAGCCGCGCAATTGGTTATTACATAAAT…
MSTRG.1458.1	Chr01B	-	963668	964370	TGCACCTTCAACTTTTCTCATACTTACCTTGATGGGATGTTTGCTTTCACGTACTTGTGAGCATCAGGTGGGGAAGTCGGCCATTGCACAGCGCCTCTTGGTTCAGTTGGCATCCTCGTCTTGTCTGGTCCTATGGGCCAGGCACTGTCTCAATCTTTTCCTGACCTGTACCGGCCCTCGGGCTGGTCGGGCTCCTTTCTTCATTGCTCAATAGTAGGCCTAACCCTACTGTTGTACTCTACACCACAAATCACCCGGCCGCTTGACTTTCATTTTATCGCTCGCCAACTAAACATGGGTTTGACTGGATTCTTGGGACCTATGAAAATAATGTTTCGCAAATTCGACATGGCTGTAGTTTTCATGAGTTCTGGCATATCAAGCCCCACAAACCTGCAT…
MSTRG.1151.1	Chr01B	+	1286077	1287092	GCGGACTCTCGACGATCTTCGACTATCCTCGACGTGTGTATCTTATTTTACCGAATTGTCTTTGGGTACTCACGGTGTCCGTGATACTTCTTCAAGGCCCAGATGGACAAACGACCATCCAGTCCTTTCGCGTAACCGTCAACTACTCGTCTAGAGCGAGTGCAAAACCTTTAAAATCAAGCCTTGCAGCATTGACGAATTTTTCCAGCTGCTTCATCCCCTTCGGCTCTGGAAACTCCCTGAACGCCCGTTTTGCTGCGCCCCAGCACTGCTCGATGGGATTAAGTTCGGGGTGGAACTTCGGCAACAACATAAACCCGTGTCCTCTCGACTTAACCAGGCGCTCAAGAATCGATGTAGGGCTGACAAAGTCAGGCTCGTTGAACAAGATACGACGAA…
MSTRG.1401.1	Chr01B	+	1433641	1434348	CGATATCCGAAAAATCAATTGATTAGCTATCAATACCTGTTTAGACAGGCACGAATCCACGAGACAAAAATAACCAGCCAGCCCATGCCGCTGGATCCACGCTCACGATAACGGCCTTGTCGGTCTCTTGGGCGATGCATGCCCATAGCTCGCAACCATCATAAGATGCGCAACCGACTCCACCTCCAACGCGTACACGAGGCCCCAGCTAGACAAGGCTGTCGCTGGGCGTAGCAACTACTTCCCTTGTGGCATCGCGGCGCATGTATCGACCCATTCTCTACCGTGACTACGCTTGTCTCCCAGAATTCTCGCATGCACAAAGTTCAGTCGGCAGAGTACCTGGGGCTGGCGATAAGGCGCGATGAGGTAGGAGTTGGGAGAGTTGGGGGGTTCATT…
MSTRG.1401.2	Chr01B	+	1433648	1434368	CGAAAAATCAATTGATTAGCTATCAATACCTGTTTAGACAGGCACGAATCCACGAGACAAAAATAACCAGCCAGCCCATGCCGCTGGATCCACGCTCACGATAACGGCCTTGTCGGTCTCTTGGGCGATGCATGCCCATAGCTCGCAACCATCATAAGATGCGCAACCGACTCCACCTCCAACGCGTACACGAGGCCCCAGCTAGACAAGGCTGTCGCTGGGCGTAGCAACTACTTCCCTTGTGGCATCGCGGCGCATGTATCGACCCATTCTCTACCGTGACTACGCTTGTCTCCCAGAATTCTCGCATGCACAAAGTTCAGTCGGCAGAGTACCTGGGGCTGGCGATAAGGCGCGATGAGGTAGGAGTTGGGAGAGTTGGGGGGTTCATTGCCGTGG…
MSTRG.1615.2	Chr01B	+	1621810	1622475	TCGGCTTGACGTGTCACTACTCTGTATCATCCTACGGGAGAAGCTTGATTACCTGAAGGCCTTGCTGCCAAGTCGGTTCCGCGCATGTCTGAAGCTTTCTCTCAGCTATCCGTAATGTGTAGCCCCTGGCTAGTCGAAATCGGTCCCAGTAGTGCTAAGCTAATCTGTTGTCGGAGTCGAGCACACTAACTCCATACAAGGGCAAAGAACTGGTTGAACAAGGACTACGATACCGGAGGTAACTAGGTTCAATGAACTGTAACGTCGAGCAATACAATCACCCATGATTCTACTCGCGGTCCAGCTACTTACAATCTCCCAAAAACGAACAGACACGGCCTAGTAGATATAGCTTTAAACGCAACAGAAGCTCAGGCTAAGGATCGCGGATAGTTGGCC…
MSTRG.2174.1	Chr01B	+	1910577	1910878	AAAAGCTACTCAAATAACAGTGCCGGATAACAGGAGGCAGGATCGTTCTGCTTATGATGTTTGAGCAGGTTTCTGTTGGTAAGCACATTCTGCGAGGTGTCGTTGCCATCCAGAAGGATCGAACGCTTTCGCCCGAGATATTGTGGCGAAAATTTCACTGGGTTAGATACACCAGCGTTTTGTGATATTTTAGGGCTTATACCACGCATTGGTTGAATCGGCAAGGGAAAA
MSTRG.2189.2	Chr01B	-	1941596	1943068	AAGTCACAATGCGCGTCGTCCACCGTCTTCCTTCCGACGTCGACGTCCCCTTGCGGCTGCATCCCGCGCCCTCCGTCTGCATTTGGTATAGGGCGGTGTCGTAGCACCAGATGCGGGAGAATGACTCGCCAATATCTAGGACGCGCTGACTCAAACCCACTCAAACGGGTCAGACGAGTCATGCGGCGGTGGCCACGTCGGCGCCGACGCGGGACACGTTTGTCACGTCGGCCAGAAATGTTATGGTGCGTACTGTCACGTCTTCTTGCGCTTTGTCTCTGTGTTTGCGCTAGTCGTCCGCCGTCGGGGCCTCTGCATGCTGCGCGCTTGATCACAGCTCCCGCCTAGCTTCTTATTTTCTATCCAGACAATTCTTGTTTTTCGTCGAATTATGAACCT…
MSTRG.2189.3	Chr01B	-	1941611	1943041	TTCCTTCCGACGTCGACGTCCCCTTGCGGCTGCATCCCGCGCCCTCCGTCTGCATTTGGTATAGGGCGGTGTCGTAGCACCAGATGCGGGAGAATGACTCGCCAATATCTAGGACGCGCTGACTCAAACCCACTCAAACGGGTCAGACGAGTCATGCGGCGGTGGCCACGTCGGCGCCGACGCGGGACACGTTTGTCACGTCGGCCAGAAATGTTATGGTGCGTACTGTCACGTCTTCTTGCGCTTTGTCTCTGTGTTTGCGCTAGTCGTCCGCCGTCGGGGCCTCTGCATGCTGCGCGCTTGATCACAGCTCCCGCCTAGCTTCTTATTTTCTATCCAGACAATTCTTGTTTTTCGTCGAATTATGAACCTGTGCTACATATACCGCACATCAGTTCT…
MSTRG.2219.1	Chr01B	+	2020803	2021111	TGGGTGCGGGCATCCCCACCTTTTACCCGTGACATATGATTTAGCTTTCGTCTGCTGTCTCTTTGACGACCCTCACCAACCCTACCCAGGACTATGGGCGCGGTGGCGCTTAGAGGTGCAATCACTCCCGAGGCCGAATACAAGCGCTGACGGGGTTTCGAACGCCTCGCACTTTCGAGCGTCGCACGCCCTCAAAACTTGGTCTTACGGAACAGAAATGAGCTCGCTAAATAGCTAAACATCTCATGAATACCGCATAAAC
MSTRG.2281.1	Chr01B	+	2180148	2180685	CAACCTTCCAAAAGACTTTCTACCCTTTGGTCACGTGACCCTCTTGGCGATCTCGTCTCTCTCCTATCCCATGGCGTTCCTTGTGCTCTCCTTGGGGCTGTGACCCCTCCCCTGGTTTTTCCTCCGTTCTGTTGTTTTTTTCCACCGAGTTATACCCAGTGCATCCCGTTCTGTCTGACTGTATGCGCTTGGTCAACTTGCAGCGAAATGCACTCATGCCAAGCTCGATGCCACTCCGCCACAAGAGCATTTTACACGTTATTTTCTCCGAGGATCGGCACCATGCCCCGAAAAGGTCGCCGTTGCCTCATGATGGGCAGTCATGAATTGCACGTAATTACCATGTCATACGGGCGATTTTCACACTTTTTAGTCACGCGGATATTGAAACCTCGGCAG…
MSTRG.2301.1	Chr01B	+	2226824	2227999	CTTGGCGCCTGCCGTGATATACACATCAGCCTTCTGGACCGCCCATCGAGCGGACACAATATTCGTTTGTGATTCTCTGCAAACCTTTTTTGTCTTTTGTATAGCACGGTTCTGAAACACTTCAACTCCTTGATTCAAATCGCTGGAACGAACCTTGCAGTGGATACTACAAGAGTCCGACTCACACTTGCTACCAGGATCATAGCCACTGTCTTTGCTCTGTGACTTCGACTTTGTGCCTAACAGACCCTTGCTGAGCAGCATTTTCGCTATGCAAAATATCAAATCGAAGCCGGCATCGGGGCGTGTGGTCGAGCAACGCATCTACCCTACACGCGGATGAATATTTCCCTCACCACTGATTGAGCCTCGGGGGCTGCCATACTGCGAGTTCGGCTT…
MSTRG.2302.1	Chr01B	+	2228026	2229202	GAGCCCCCTGACCCATACGAACTCTGCCACCTCACATCACAGCTTATCTACTTTTCTTGTATTTGTGTGTAGCAAGCTTAGTTCTTGGGCATTTCAGCCTCTTGATTTAAAACGTTGGAGTAGATGATGTAATGTTGCCAGGGTTCGACCCACACTCGCTGCCAGGATCATAGCCACTTTCTTTGCTCTGTGATCTTGCCCTTCTACCTGGCAGCATGCTCGCGTTGAAGATAAAATCAACTTTGGGGGGGACAATTGATCAAGTAACGCATTGATCCCATACACAGATAAGTGCTGCTTTCATCACTGGTTGAACCTCATGGGCTGTCAAACTGTAAATCTGGGTCAGCTCCAACCCTGGATTATGCATCAGATTCTAACTTGCGTACGCCCTCGGTC…
MSTRG.1705.1	Chr01B	-	2465502	2465823	CACGTGCTTAACCGATTTCGTACCCCTTATCACGCCACAACCGCCGACTTAGCACTTCCTGGCGCCATCCCGTGATCGCTGCCACCTATACGCACATCCCTCTCAACTAACGAGTGAACGATCGAAATAGCATCTACACTCTCTGCCATATATATTCCACACGATATGGCTATCCATAGCATGTTAGCTAGCATGTGTTCCAAGATTGGGGGCATGTTTGCCCGCCGGATGAATCACAAACATGCTGAAGCAGCCAATTCGTGCGTGAGCG
MSTRG.1711.2	Chr01B	+	2477997	2478501	GTTGACTTGTCTTCAACCATGACCTCTGTTGATTGAAACCCTTTCTGGAACTAGTTTGTTGGCATTCTAGGAGAAGAATATCGTAGGTACGCGCACAGCACTCAAGCGCAGTTACATGGCATATTAGCGCACCGTTCTATCATTTATGGAAACTACTCAGTACTATTGATACCAACTGAACGGGGGACCGCGTCGCCGGACCACACTCAACCTTGGACAGTGGCCGTGCGGAGGGTCAACTTCAAACTTCACGAGACTTATCCTCAACCAAGTCGATGTGAGTTGAGTATATCTTCAACTTGCCTAACTCGGCGTTTTAGCCATTAAGACCCACCGTTCGAGACAACTGGGAC
MSTRG.1718.1	Chr01B	+	2508368	2509216	CGCTTGCTAACGATAACATCCGCTGGTTGATCTCCAATCGAATCCCGAACTTCTTCCACAATGAAGCTGGCTGGCGTGACTCTTGAGTGCGAAATGTCTCAGATCTGTTAAACTATTTGCCTACCCGCCTATTCTCTGGCCTTGTGACTAGCGATCTTCACTGCATTTAGCTATCGCCCCCACGAAACGAAATCCGGATAACCCTTTCACCCACTTGCAATGTCTCCTCTGGTACAGTGCCAGTCTTGCGATATTGGAGTTCTGGTCCAATGGGGCTTTCGGTTTCAAAGAACCAGAGGAAGCGCTGCCGAATACTTCGCGGTATTACCTAGTGGAGCAGAGTACTGAGAGTGCAGGAAACCCATCCGTTCACTGCTCCGAAAATCGATCTATAAAACA…
MSTRG.1742.2	Chr01B	-	2573831	2574437	TGGCTCTTCACCTCTTCTGCTCTCGGTGACTGCCTCAGTTGTATTCTGTCTGGCAGTTGCGGTGCGGATGACCGGTGGTCGCTCGATGATGATTACCCATCACATTATCAAGCTCAACAGTCAGATGCGCTTTCGGGCGTGTGTGTTGACCCAACTTCTGCAATCCTGAGAGCACCACCGTCATTCGTAGCGTTCTGCCTTGTTCTTTCTTTCTGTTCTGTCTTTCCTCATCTCCTTCTCTTTGGCTATTGGCGGGGGAGTCAAAGGCTCAGTCTGGCATTTGCTCAGGTGTGCGGGCTCGTTTTGAGTTTCGTGTGTCTATACGGGTGGATGTCGGGCGTTCTCCGCAATGATCGTTTCTTGTCGTAGTTACACTGACCCACTTGTCCTTCTGGTATT…
MSTRG.1723.1	Chr01B	.	2749472	2749827	GGTCAACGGCTGACTTGCAAACCTCAGTGATTTTGGGGGAGGTCACCGGTTCAATCCCTTGAGCAAGGATTTTGACCACAAGGCAAGCAAGAACGCAATTGCAAATGCTGCACAGCATCCAGGTCTCAAGAAGCGTCTCTGGTGTGGCGCTGTCCAAATATGACCACGTGCCACGGAAACACGTAGAAACCCCCCTGTGAAGAGTTCCCCAGTTTCCTTTCTTGGCTGTTACCATTACCATCTTTCCCATCTCGCTTCCTTTGTCGTTGAGTGATGTAATATATCAGTAGTCATGTTTGTAGTACCGTCGCAACATAGGGCGTAGCCCTCGGCAACGATAAATAAATTCGATTAAA
MSTRG.1803.1	Chr01B	-	3043703	3044155	CTCGACCACCACATGCATTCTTACTATCAAAAACTTTTCCAAGTCCATCCTTTTGAATCTATCCCTCTTGAGTCTACCAATCCCATAGATCAACCCAACTTAAAAGCTCGTGTGGCTCAAACTCCACTTTATCGCTGGGATGTTGTAGCAACCCTTCTCGGAAGCATCTTACACGCCGTTCTAGGAGTCCTATGCTGTGTTTTATCTATTTATGTATACTTCAACACTGCCACGGATAACACTGGATGGGCGACCTTGCATAGCTTTGGACCTTTGCTACCTTTGTTGACCGCACGTTATTTTAACTTCGCTTTCGACGTTTGTGCGAGAACACTTTCCGTTACCTTGGAATTACTCACAGCGTTTGTCGGCATAAGAGTAGCAACAGCACTCTACGCT…
MSTRG.1810.1	Chr01B	-	3062202	3062571	CTAGCATCGTGTACGGCGCCTATTTTCCTGGGCCCCCTTGACGCAGACTATAGGTCCGCTCATCATCTGGTTCTGTGCTTCTATCCGGGGTTGATCCATGCGGCATCTCGAGCCCTCAGAAGCACTCACCCGGCGCCATACTTTGCACATCACTATACTGGAGGGCATGGGGGGCAAACCAGGTCGAACTGCTAACCAGGAAGCCAAAATCTTGGGATTGCTTTCTGCAGCGTGGCTTTTTACTGCTATAGTATGATCGGCTGCCCTATGTGTTGTGTACGAGTATGGGC
MSTRG.1822.1	Chr01B	+	3083103	3083614	CACGTCGCAACTGAGCATTCGTGAATCATTCGTGGCCAGGGTGCTCAACTACAGCCACATGCTAGACGGGCATATATCACTTCAACCGCTGTTGCCCTTCAATCACCTTCCGACTTTACACCTCGGTTGCTTAGTCGCCAATTTCAACATTTCACATGACGAGTGATTCAACTTTCATGCAGCACTTGGCGAAATGTTACTAACAATGACGGGGGTCCTAGTATCAGTAGAGGTATTCATTCATGTGTTAGTGTCAACCTACAATCACATGGTAATGAGTCAAAACCTCTCAACCCCAGAATAGACATATTAGCTACGGCAAAGGACTTCATAAGGCTATGACTCTTAGAAAGAAAAAGGATATGTTGCGTGAATCCGTTGAGTAGTGG
MSTRG.1838.4	Chr01B	-	3111308	3112249	AACTAATCGACCATCATGCCTGACTGGAGCACAATGAAATTTGGGAATATCGCGGAGGAACATGAGCAAATCAAAGGGCGGGTATGTGATTGAAGCGACACATTACTGCCCATCTGAGTAGATGAGTAATACGCACGTATCGTGGTAATAGCCCGAAATCCGACAACCGTTTGGAGAATGGCTTGTATGCAATTTACTGTGTGCCAAGTCCAGTGCAGCGCTGATCTATTGAGGCTCGTCAAACACCATAGATGAAGGTGAGTGAGTAAACTTCACGGTGTTGGATGGTCTGAGGAAACTATGTGTAGAAACATGTAAGCTAAATCTGGTACTGGATAATTAAAGCTTAACAAATTTGGACGACATCCACTTGTAGAATGTAAGTAACTGCACGTAAGC…
MSTRG.1838.2	Chr01B	-	3111308	3112292	CGGGTGGCCCGTGCTTTCGGCTTGGTGATCTGAGCCAGGTCGCAACTAATCGACCATCATGCCTGACTGGAGCACAATGAAATTTGGGAATATCGCGGAGGAACATGAGCAAATCAAAGGGCGGCCCGAAATCCGACAACCGTTTGGAGAATGGCTTGTATGCAATTTACTGTGTGCCAAGTCCAGTGCAGCGCTGATCTATTGAGGCTCGTCAAACACCATAGATGAAGGTGAGTGAGTAAACTTCACGGTGTTGGATGGTCTGAGGAAACTATGTGTAGAAAGAGAATGTAAGTAACTGCACGTAAGCCTAACAAGCGCCACCTGGCAGCTGAATATCCGGCATGGTTTGGCAGCTGGTTGTGAGTGAATGAGCAGAGTGTACTCGATCTGGCCTGA…
MSTRG.1838.5	Chr01B	-	3111378	3112292	CGGGTGGCCCGTGCTTTCGGCTTGGTGATCTGAGCCAGGTCGCAACTAATCGACCATCATGCCTGACTGGAGCACAATGAAATTTGGGAATATCGCGGTGAGACATGCTTCTTTCCGGCCCCACAAGAACAACGCTAATCGAAGGCTGCGTGGGTCAGGAGGAACATGAGCAAATCAAAGGGCGGGTATGTGATTGAAGCGACACATTACTGCCCATCTGAGTAGATGAGTAATACGCACGTATCGTGGTAATAGCCCGAAATCCGACAACCGTTTGGAGAATGGCTTGTATGCAATTTACTGTGTGCCAAGTCCAGTGCAGCGCTGATCTATTGAGGCTCGTCAAACACCATAGATGAAGGTGAGTGAGTAAACTTCACGGTGTTGGATGGTCTGAGG…
MSTRG.1838.8	Chr01B	-	3111516	3112287	GGCCCGTGCTTTCGGCTTGGTGATCTGAGCCAGGTCGCAACTAATCGACCATCATGCCTGACTGGAGCACAATGAAATTTGGGAATATCGCGGTGAGACATGCTTCTTTCCGGCCCCACAAGAACAACGCTAATCGAAGGCTGCGTGGGTCAGGAGGAACATGAGCAAATCAAAGGGCGGCCCGAAATCCGACAACCGTTTGGAGAATGGCTTGTATGCAATTTACTGTGTGCCAAGTCCAGTGCAGCGCTGATCTATTGAGGCTCGTCAAACACCATAGATGAAGGTGAGTGAGTAAACTTCACGGTGTTGGATGGTCTGAGGAAACTATGTGTAGAAAGAGAATGTAAGTAACTGCACGTAAGCCTAACAAGCGCCACCTGGCAGCTGAATATCCGG…
MSTRG.1825.1	Chr01B	-	3121002	3122011	GAGCCAGGTCGCAACTGATCGACCATCATGTCTAGCTGGAGCATAGTGAAGTTTGGAAATATCGCGGAGGTGGGGTTCCGCCAGAACACAGATAACCCATCGCTAATTCACAGGACTGAACAGGAGCATGAGCAAATCAAAGGGCGGCCCGAAATCCGAGAACCGTTTGGAGAATGGCTTGTATGCAATTTACTGTGTGCCAAGTCCAGTGCAGCGCTGATCTATTGAGGCTCGTCAAACGCCATAGATAGTAAGCAGATGTCTCGAATGCGTTATCTATCTGACCATTGGTGTAGAAGAAAGTGGGTTGATTTCATTCCGGAAGAGATGGTAATTATTGAACAGGAAGCCGTGATATATAGCATAATGTGAGTAACTGCACGTAAGCGTAACAAGCAC…
MSTRG.1825.2	Chr01B	-	3121282	3122033	CGTGCTTTCGGCATGGTGATCTGAGCCAGGTCGCAACTGATCGACCATCATGTCTAGCTGGAGCATAGTGAAGTTTGGAAATATCGCGGAGGAGCATGAGCAAATCAAAGGGCGGCCCGAAATCCGAGAACCGTTTGGAGAATGGCTTGTATGCAATTTACTGTGTGCCAAGTCCAGTGCAGCGCTGATCTATTGAGGCTCGTCAAACGCCATAGATAAAGGTGAGTGAGTAAACTTCATAGTGTTGGATGGTCTGAGGAAACTATGTGTAGAAAGAGAATGTGAGTAACTGCACGTAAGCGTAACAAGCACCACCTGGCAGCTGAATATCCGG
MSTRG.1827.1	Chr01B	-	3137324	3137959	CGCGGAACCGCAATTGACCGACCACCGACCCTCGAACAATGCAAACAGACTGGAGCCGAATACAGTTTGGGGAATTGGCAGAAGTAGGAGAAGTGGAACGTAAATGAGCCAGGAGCTAATCCACCACATTTGACAGGAGCACGGGCTCATCAAAGGACAGGTATGTGGTTGAAGCAATATGCGATCATGTTGTATGAAGGCATTTGAATCATTCTTATAAATCCTTGGTCAAGCCTGAAGTTCGAAAGCCGTTTGGAGAATGGGTACGTTTGTAATAGCTATGCACGCATCCAGAACAACTGAGGCATGCCTATTGCGTTATGAAAGCTCATGGTAAGTACCTATTTTAGCCGCGTGAGTGTTACCTTCAAACAAACATTGAGGTAGAAGAAAGTACGT…
MSTRG.1827.2	Chr01B	-	3137324	3137959	CGCGGAACCGCAATTGACCGACCACCGACCCTCGAACAATGCAAACAGACTGGAGCCGAATACAGTTTGGGGAATTGGCAGAAGTAGGAGAAGTGGAACGTAAATGAGCCAGGAGCTAATCCACCACATTTGACAGGAGCACGGGCTCATCAAAGGACAGCCTGAAGTTCGAAAGCCGTTTGGAGAATGGGTACGTTTGTAATAGCTATGCACGCATCCAGAACAACTGAGGCATGCCTATTGCGTTATGAAAGCTCATGGTAAGTACCTATTTTAGCCGCGTGAGTGTTACCTTCAAACAAACATTGAGGTAGAAGAAAGTACGTGGCTCATAAGCGCAGAAATATCTGAGATGAATGTGGAGCTAACTGCATTTTATAGCATG
MSTRG.1833.1	Chr01B	+	3177131	3177511	GCTTTGCTCTCGACTTTTCCTGAAAATTTTCCCACATAAACCATTGATTTATAGCGGTTTTGTATACTTACAACAACTACAGCTCCCACCCAATGCCTCCCCAGTCTTGTCTTGAGTCGTTGCTCTCATGAGTCAATACTTATCCTCCTACAGAGCAGGAGTGGAACAACCAGGAAATTGTGGACCAGATATTGGCTGAGAGGAGGGGAGGATTTCCTGAGGATGAGGAATGGATACACTAGATTGCGACTTTTTGATAGCATACATCCTTTAAATCTTTCTTTTGGCATCCTCATGTATATTTCCTGACATTGTAATCGCATTTTT
MSTRG.1857.1	Chr01B	+	3209271	3212132	AAACAATGGTCCCCCTGGTTTTGACTTGTATCATGTCGCCGGCTCGCCGTATAGCTTCAAAACTGTCAGATCCTTACTCAGCACGTCTTTTGACACTATAAACTATACTACATCAAGCCAGAATTTCAAGCCCACCAGGCAGTACTCGCGTGATCGAATACTTTCGCACGCCAGTATAAATGGTGAATCACCAACAGTGAAAAAGTGCCCAGAGACTAGACTCGTGCAGAACCTAATACTCGGTGTGTCCTGGTGTGTGTGTTTCGCTCCCCGCACAGCGCGAGCGGGAGAGGCCTGACGTAGAACAAGACGGAATAAGCGATGAAATGTGAGTGGTGGAAAAGGTGCTACAGACTTGCGCTGACTGGAGGGTGCGAGTCGGCGTTTACAATTTCACAG…
MSTRG.1857.5	Chr01B	+	3209836	3212132	CAACCACAGATACGCTTAAATACCCAGTTCCACAATCCCTTGCCGTTGGATCATGCCTCATGCCTGCTGTCTCGTCACTTGCAATATCGTGGTCATTTTAGACATCCCTCGCGAATGATACCGAGCTGGGAAATAGGCCTCAAGCGTGGCGGCTTTAACAACCTCCCTCTGGCCGATCAATGTGCTCCTCTGATCAGCTCTCCCAGTCATCGCCTCGGCCCATCACACGCTGCTCGCTCAGACAATCCAACCAGAACCGAAACTTGACCTGGGTGGAGGACATCCAACGCGCTTTGCCAAACTGCCGTATGGAGCTACCTGCCTGGTGTTTGTAGCCTGTCGCCTCCAGAACGATAACTATAAGGGGATCTTCAACTTATTCTCGCTATGGATGTAGGT…
MSTRG.1857.7	Chr01B	+	3401350	3403263	TTTTGACACTATAAACTATACTACATCAAGCCAGAATTTCAAGCCCACCAGGCAGTACTCGCGTGATCGAATACTTTCGCACGCCAGTATAAATGGTGAATCACCAACAGTGAAAAAGTGCCCAGAGACTAGACTCGTGCAGAACCTAATACTCGGTGTGTCCTGGTGTGTGTGTTTCGCTCCCCGCACAGCGCGAGCGGGAGAGGCCTGACGTAGAACAAGACGGAATAAGCGATGAAATGTGAGTGGTGGAAAAGGTGCTACAGACTTGCGCTGACTGGAGGGTGCGAGTCGGCGTTTACAATTTCACAGCACCGGTCGGGCACATACCACACCAGAATGCATTTGTTGGTCCGTGGCATGACTCGCCTGAAACAGTATGATTAGCTGCTGCGAGAG…
MSTRG.1857.8	Chr01B	+	3401834	3403263	CAGATACGGTTAAATACCCAGTTCCACAATCCCTTGCCGTTGGATCATGCCTCATGCCTGCTGTCTCGTCACTTGCAGTATCGTGGTCATTTTAGACATCCCTCGCGAATGATACCGAGCTGGGAAATAGGCCTCAAGCGTGGCGGCTTTAACAACCTCCCCCTGGCCGATCAATGTGCTCCTCTGATCAGCTCTCCCAGTCATCGCCTCGGCCCATCACACGCTGCTCGCTCAGACAATCCAACCAGAACCGAAACTTGACCTGGGTGGAGGACATCCAACGCGCTTTGCCAAACTGCCGTATGGAGCTACCTGCCTGGTGTTTGTAGCCTGTCGCCTCCAGAACGATAACTATAAGGGGATCTTCAACTTATTCTCGCTATGGATGTAGGTGGGGCG…
MSTRG.1886.2	Chr01B	-	3411015	3412689	CTCGAATACAGCATTGGTTTATTGCCGGGCAACACCTCGACCCCGGTCGGAACGATAGGGGTGACGGCGCGTGGTTTCGTGCCCGAGGCCGAGACAGCTGTGGCGCAGTGCCCGAGAAATGAATAAATATGAGTTCATGTGCGACATGGATGCGACATAAGAGCAAACATAACGCAGCTCATGCGCTACCGCTTTTCACTCTCGTTGGCGTCATCAGGGTGCGATGTCGTCATACCACAACACGCCGCGACGCATCAATGTGGCCAACGTCGTGCTCTTGTGTTATAAAATTTGCTCGGACGGGTGATGCTGGTTAAACAAACAAGTTCTATTTGCAAATGATATTTGTAGTACAGCACTCGCCTGACCATCCTGTTGATTTCGCCTAGGTAAGACACC…
MSTRG.1886.1	Chr01B	-	3411015	3412707	TTGATTTTGAGTTCTAGCCTCGAATACAGCATTGGTTTATTGCCGGGCAACACCTCGACCCCGGTCGGAACGATAGGGGTGACGGCGCGTGGTTTCGTGCCCGAGGCCGAGACAGCTGTGGCGCAGTGCCCGAGAAATGAATAAATATGAGTTCATGTGCGACATGGATGCGACATAAGAGCAAACATAACGCAGCTCATGCGCTACCGCTTTTCACTCTCGTTGGCGTCATCAGGGTGCGATGTCGTCATACCACAACACGCCGCGACGCATCAATGTGGCCAACGTCGTGCTCTTGTGTTATAAAATTTGCTCGGACGGGTGATGCTGGTTAAACAAACAAGTTCTATTTGCAAATGATATTTGTAGTACAGCACTCGCCTGACCATCCTGTTGATT…
MSTRG.1847.1	Chr01B	-	3454308	3455574	CCGCCGGACGTTTGCCTACGCGCTTCTTCTCGACCACCATGAGACAATCATTCCGTCTCAGACTGCTTTCGCTGTGGCTCAACAATTATATCCTGCTTCAAGACGTATCTAGACTGTTTCATGAGACGACGAGCGCCGATCGCATACGCCTATGGATGAATGGCATCGACATACTCGGGTTGTGCTCACTCGTCACTTGAGGGAGACCGTCACTATGAGCTTGCACGACCTGCTCCAGCACTCACGTTAATCGCCAAATACATCTGCCCCTGCGTTAAATTGCACATGCCGTGACACAGAGCGTCCCTTTGCTCGCCCGGGATATCAACCCTTTGGTCGGTCTAACCTTTGTGCTCTTTCTAATGGCGGAAATGTCACTCGTTGTGAGCAACATGGCGA…
MSTRG.1848.1	Chr01B	+	3455624	3457046	CAGCGACGGGTGAATCTGACCCTCGTCCTCAGCACTACCATCCCTTGCCATTGCGTCATGTCCAACGTCCACCGTCTCGTCACTTGCTTTGAACTGGTCATGTAGTGCATCACTCGCGCACGATTACTAACCAGGAAATATGTCCCAGAGGTGGTAGCCTCGATAACCTCGCCCCGTCGATCAATGTGTTCCGCTGATCGTATCCTGCCACCATTCCCTCGGCTCATCATAAGCTGCTTGCTCGGGCAGCCTAGCTAGAATCGAAACTTGACCAGAATGGAGGACGACCAATGTGCTTCGTCCAATGACCGTGTAGAGCTGTCCGCTTAGTGCTTGTCGCCTGTCATCTACGGACCAGCAAACCTTCAAAGGACACTCCATTTTTTCTCGTCATGATAG…
MSTRG.1848.2	Chr01B	+	3455633	3457032	GTGAATCTGACCCTCGTCCTCAGCACTACCATCCCTTGCCATTGCGTCATGTCCAACGTCCACCGTCTCGTCACTTGCTTTGAACTGGTCATGTAGTGCATCACTCGCGCACGATTACTAACCAGGAAATATGTCCCAGAGGTGGTAGCCTCGATAACCTCGCCCCGTCGATCAATGTGTTCCGCTGATCGTATCCTGCCACCATTCCCTCGGCTCATCATAAGCTGCTTGCTCGGGCAGCCTAGCTAGAATCGAAACTTGACCAGAATGGAGGACGACCAATGTGCTTCGTCCAATGACCGTGTAGAGCTGTCCGCTTAGTGCTTGTCGCCTGTCATCTACGGACCAGCAAACCTTCAAAGGACACTCCATTTTTTCTCGTCATGATAGCAAACGGGG…
MSTRG.1902.2	Chr01B	+	3511579	3512142	GGGCAATGTCGCAATTGACGACCACACCAATCGCCATGTCAAGTACCTGGAGCTCGATAGACTTTGGAAGTGAAGTGGAGGTAGGGCAGCCAGTGCCCAGATAAACCAGCGCTAATGTGCAGCAATGGATAGGCGCATGAGCAAATTAAAGGACGGCCCGAGGTTCGAGAGCCTTTTGGAGAATGGCTTGTACGTGACAGCAAAATTGTTGAAGAAACGATCTTACTTATCCGATTCTGATCGGTCTATATCGTAGAAAGAGGTAAGAAACCTGTTCTACGATATGGAATGACTTGATAGTCCTATCTGTAGAAA
MSTRG.1893.1	Chr01B	+	3591783	3592757	TAACACTCGCCCTCCCGAGCTCCACCGGAGCTCGTACCCTCGTGCGCTCTGGTGCCCTTCGGATTTTGGGTGGCATCGCTTGCCACGGCTGTAATCCTCGTATGGTCGGACATGCGTTCGACCGGTGCGCTCGTCGTAGCCGTGGTTGTGGGCGAGGCCGGCTGGGATAGATGGATCGCCGGGCCGTTCCAAGTGGGCTCGAAGTCCATGAAGGTTGTCCCGGCCCCGTGGTTTGGCATCCCCGCGTTTGGGGCCTCCACGAGGCTTCCAGTTCCGACGTGGCCTCGTCCTGTATTCGGCGTGATCCAGAAATCCCCTGCCGGGGCTCGGTGTACGGGCGAGGGCGATTCCAAGGGCGTCTGGTCGAGCCGTTATTGATGGCCGTAGCGGTAGCGGTTG…
MSTRG.1889.1	Chr01B	-	3619583	3621117	CTCACCCCGCATTATACCTATCGATGGAGTCCTTGCACTGAACTGACCATTAGGCCAACAGTATCGACCCCATAGACTTGGATCTGGTGCTGGATTACCAAATGATAAGAACTGTATTTGACCAGTCAACCGTTTGCGGGCATAGAAAAAATGCACATTCTTCGTGGTTGTATCCTCGGCTAGACTTAGGCGTGTCGGACTTGAGGAGAGGATTCCAGTACTGAGCTAGGATAGACCCCAAACTTGATGCAGCACGTGCACCCGACCCTTGTCTGCACAAGTCCGGTATGATCTCTGGCTCTAACTCGTTGAGTTTGTCTATAAGCGCAAGCTTTCGTAGTTGCCTGTAGTATTGCTCGTTTTCTGACATACGGTGAAGCTGCTTTGCAAGCGCCAAAA…
MSTRG.1889.2	Chr01B	-	3619729	3621117	CTCACCCCGCATTATACCTATCGATGGAGTCCTTGCACTGAACTGACCATTAGGCCAACAGTATCGACCCCATAGACTTGGATCTGGTGCTGGATTACCAAATGATAAGAACTGTATTTGACCAGTCAACCGTTTGCGGGCATAGAAAAAATGCACATTCTTCGTGGTTGTATCCTCGGCTAGACTTAGGCGTGTCGGACTTGAGGAGAGGATTCCAGTACTGAGCTAGGATAGACCCCAAACTTGATGCAGCACGTGCACCCGACCCTTGTCTGCACAAGTCCGGTATGATCTCTGGCTCTAACTCGTTGAGTTTGTCTATAAGCGCAAGCTTTCGTAGTTGCCTGTAGTATTGCTCGTTTTCTGACATACGGTGAAGCTGCTTTGCAAGCGCCAAAA…
MSTRG.1922.1	Chr02A	+	104079	104898	ATATTCACCATTAACCCACACGAACACTTGGCAGAACTTCGGCCAAGTGGCGTGCATCAACCGAAGCAGAAGCTATTTGATTGCTGTATGCCCATGGTCTCGCCTCTTCGGACGGTACATACCAAGCACGGACCTATTCTCCTAGAACCGTGAATTCAACTAACCTCCCGACAAACCTCCCGGACGCCCAAAACATCTTCCCTTCAACTCGACCCTAAGATCTGTCAGTCTCGTTCGCTACGGCCTTGGGCGTCTGAAACAACACGCGCCTGCGTTCATCTCCCCGTGTAAGGAACCGAGCAGGTCTCAAGCAGAGCCATACCGTCTACATCGACCACGCCTGTTCACTTCGTGAGCTATATTTAGTTAACAGCGCCACAGCGCTAGCCACGGTCTTCC…
MSTRG.1941.1	Chr02A	+	179577	180144	TAGACGGTAAAGTAAATGGCGGGATACATGTACGGAGGTGTGCAATATAGGCGCAGTAGGCTGTAATCGTGCATCAAACGTCAGCAATTCCCAGGCTTATTATATCACAAGTTGCTGGGACGCTAAAGACAGAGTGATATAATGAAATCCACGGACAACTGCACAAGGAACTAGCGGGAATGTCCTCTTAGACAAGGCATCGGTTGAGGAACGAAGTGGTTCGATGCAAACACTATGAAGGGAGGCCTTAAGACCCATACTTTTACCAGCCATTCTAATAGGATTTCAATGGACACCTTAACATTTCATATGAGGTCGTTTATATGGGTTTGATCTCGCTTCTAGCCTTTTAGCGAAC
MSTRG.2049.1	Chr02A	-	389036	389618	ATTTACTCTTCGTTACCAAGACCACCACATACGATGCGCTCTCTATCATTGACAAATATACAACTCAAGTCTGCAAGCAACATCGTTATTTGGTGTTGTATCATCTCGTTCCTCTGGGGTTGAGAGGGTGCATACAGACACCACCCTCGAGCAACCTGTTAGTTTAGATGATTAGAAAACTAGATGGCACACTCCTTTGAAATATTGCATCCAAATGGCGTTTCACTCTATCCTCGATCTCGCTACCCGTACTCATTGCAGTCATACTCTTGGGTCCCACGCCATTTTTTCCAAACAGAAATCCAACCCACACATCATGCCCAAAGCTGATCTCTTATGCTGCAACCTTGTTCGCCGAACGTTGCGCAACGATGAGTACACTGAGGCGTATCCTTCAAG…
MSTRG.1980.2	Chr02A	+	492051	493102	CCGCAATGGTCTATCGCAAACCTCTGATGGCCAAGAACTGTTCCTTATAAACTATCAATCCATAGAACATTGAGCCCTCGTACTCTTGTATAATGCCAACTCTAGTACAGACGGAACCGTCTATACTCAACACTCTTATAACCGATATGGAAGGCAAAGTCCTTTACAAGGTGTCAACGTCTTCCAAGCTGTTCGGCGACACCATCACTACCATATCACGACGCGAAACTATCATTGCTTCCATCAAATGGCATAGATATGGTTCCGACTACATGACGTTTGAAGGAAGGAGCGGAAATTTGAAAGATCTTTTCCCCAAATCGCACGCGCTCTCAACATCTAGGTGTTATACCACCCAGAGTGGATTTTGCTTCAAGTGGAAATGCGGGGGTGAACGAT…
MSTRG.1997.1	Chr02A	.	571422	571872	TCGCGACCTCGGCTACTGAGGGGGGTCTCCGGTACGACACTGGTCGTAGGCGCACGGTTGGCAGCTCGAGGGGATTGACGGCTGTCATCCCCGAGCGCGCGGTTGGCTGCCGGGACGATATCTTGCGCGTCCGCCACATCGATGTGGCCTTCCGACTCAAGCCGGGGATCTTCGGCATCGCGGACCTCAGGCCCGGTGATGCGCCGAATCGGGGGAACCTTGCCCGTCAACGCCTTGTAGGCCATTGGCGACAATCGAACTCCCGTCGTCACGCTGAACGCTACCCCGCGTCTCATGCCGAGTCCCTCGGCGACGTATGGGTTGGACGGTGGGGTAGGGGCGTTCAGGTGGGATCCGAAAGTAAGCTTATTACTAGTGTTCTCGCTCACCGACTCACCG…
MSTRG.2387.1	Chr02A	+	849742	850333	GGCACGTCTGGCGTAATCAGCGCTGTTAAAATCCCCACTCTGTCTTTCTCTCCACCTGGGCTGCCGAGCTCGTCGTCAACGCTGTCCTTGGTGCTCCCGATCCAACCGCCAGTCGATGCGTCATTTCAGCCGTCTACCGCGATATCTCCGCCTGTCTCGAACATCAGTAGCTGCATATACCATCCCGCATCCGGAATCTCTATTCGGAGATATGCCTGCATAAACCAAAAGATCAAGGTGTAACGTACATTCGAAGCATTGACGCACGAGCACAGCAGCCCGTTCACAGCCTCTTGGCAACGCTCCGCATCTATTTATGGCTCACAACTCAACAAAGACTTCAAGAAGAGCTGTCATTTCTCGACAACGCATGAAACACAGCGAGATGCGTCAGCGAGT…
MSTRG.2948.1	Chr02A	+	1340635	1341734	CCGTAAACTAACGCTGCGCAAGGCGCAATTATACTTGCTCTCTTTTTCATATTGAATACATGACTCAGGTCTCAAATGCGACGACATCTTACCGGTTGGTTACGACAGCTCACGGCTACGTTTCCGGACAGCATTATTTCAGCCATTCCTTGTCGTCCCGCGCGCAGCGCGCCCAGAACAGCCTCTTAAAAGATCCCGCAGCAAGGCTATACTCAACGTAAAACATCAGCCCTCTCGTCAGGTCTCTCAGTACTTATACGAACTTGACTGGTCGCTTCACTATCTCCCAGCACCCTCCTACACCCCGCCCACTAGTCCTCAGATTAACCACCGGTATGGGAATCGAACAGCAGAACAGCCAATCTCAATACTATGCCCCTTCGCCTCCTGAACAGGCTC…
MSTRG.2948.2	Chr02A	+	1340636	1341581	CGTAAACTAACGCTGCGCAAGGCGCAATTATACTTGCTCTCTTTTTCATATTGAATACATGACTCAGGTCTCAAATGCGACGACATCTTACCGGTTGGTTACGACAGCTCACGGCTACGTTTCCGGACAGCATTATTTCAGCCATTCCTTGTCGTCCCGCGCGCAGCGCGCCCAGAACAGCCTCTTAAAAGATCCCGCAGCAAGGCTATACTCAACCACCCTCCTACACCCCGCCCACTAGTCCTCAGATTAACCACCGGTATGGGAATCGAACAGCAGAACAGCCAATCTCAATACTATGCCCCTTCGCCTCCTGAACAGGCTCATCATATAGGACAGCCTGGACACCAGTACCAACGCCAACCTCAAACGCAGCCTCAGACGCAGCCTCAGACGCAG…
MSTRG.2948.3	Chr02A	+	1340905	1341617	GTCGCTTCACTATCTCCCAGCACCCTCCTACACCCCGCCCACTAGTCCTCAGATTAACCACCGGTATGGGAATCGAACAGCAGAACAGCCAATCTCAATACTATGCCCCTTCGCCTCCTGAACAGGCTCATCATATAGGACAGCCTGGACACCAGTACCAACGCCAACCTCAAACGCAGCCTCAGACGCAGCCTCAGACGCAGCCTCAGACGCAGCCTCAAATGGTGTATGCTCAACAAGAAGAACCAGAGAGGATTAAAGGAGGTTGTTCGTGCTGTGCATTTCTCGCAGGATGTATTACAGGCTCACTCTGCTGTTGCATATGCTAGAGTGTAATATAGTTCATTTTGACATTGTGGACTCTGTTTCCGTGTTTTGTGTATCTGAACTACCAAACAA…
MSTRG.2982.1	Chr02A	+	1455917	1456592	AAGAAACCTTCGGCTTCCGAACCTTTTAATTAGCTGCTAGCGACACTCTAGACATCCCCCCAACCACTACCAACCCTTCCCCTCCCCGTCCGGCGCTCGCCCTTAAAGTTTGAACTCTGCACGCATCAATCAGTCGTATTGTAGATTGCCACATCTTTTGAGGGGCTTGGTACTAGTTAGGTTTGCATTATTGATTCGTATACCCACGTACTACGCTTGGGGTCTTGTCAGCTAGTCTCTTTGCATATGTAGTCAACAGTGTTGGGGATGTAGTTATGGTCTGGGCTCGGGTTTCTGTTCGTGATACAATCTGATTCTCAGGTTCCGTATCGTAAATGCTTCAATATTTCTATGCAGTTAAGTATATTAGCCGTTCTGACAACTACGGTTTGTATATAC…
MSTRG.3067.1	Chr02A	-	1703633	1704502	TTCGTCTCTGCCATCCGAAGTCTGCTGTCGACTGATTTCATTTACAAGACGACTCGCGGGGGTATATGCGTTCGTACTAGCCTGCTGGTCATACTTTCTTCCGACGCCCACCCCGGTGGCGACTGCAGCGCTCCAGGCTACTGGCACGTTTGTCGGCCGGAGTCCAAGGGACACTGAGAATTCGCGGACCCAAATCAGCATCTCCTATGCAGAAGGCACTGTCCGTTGGCCGCAGATCAGCATCAGCCTCAGAACGCGCATGCCAGTGACACAAACTGACAAACTATGTCATGTGGCTGCCTCATGGGAACTCCCGAAATCATCCTTATCACAGACACTGCCCGGGCGAACGAGTGGCTAGCTAGCCTAATTCGCATGACCAGGCTGGCTCCAGTCGAC…
MSTRG.3148.1	Chr02A	+	1902738	1905124	GCTCGTCTTTTGTCGTGTCGCAGACAGAGTAAGAGACGAGGAAGAGGAAAACGACCTGCGTGTGACGTCGAGGGGCAGCGAAGGACCGGCAGAGGCAACGAGCCCAACTATAAGAGAAGAGAGCAAAAGCCCGGAAAGCGAGGTCGTCGTCGTCCAACACGAAAAGATCAGCCACACGTGATGGCGGCTGTTTCAGGGCTCAGACGCATTGCCGGTCTGCTTCTGCCCCCGATAGCCACAGTTTCACCGCACGCTGCCCCTCCTTCCCCTTATGGTCCAATCACAAAAACTCGCATAGCAAACCTTCCACACTGCCCAGCCTCTATCGACTCCGCCACTAGATTGATCATCGCCATCGCCCGGTCCAAGCGACACACAACATCCCCCGCCTCTGATTGT…
MSTRG.2489.1	Chr02A	-	2136542	2137140	CGACCATGAGCCAGCCCAACCATATAAGCCTGTGGACTGAGTAGTTGCAGCCAACAAATCCTTTCCCCCCTTCCCCCGTCATACGCAGTGTTAACCTTTTCACCATGGACACACCCCAGGCCACTATCGCTGGAACCCCAGCACCCGCGCCCGCACCCGCTGAGGGGCCTACTCTGTTGGGCTCCCTCCGAGGATTGGGTTCCATTGCGCCGGCATCAGAGTAAGAGGAAACCGAGGCACAGATGAGCAGTTTGTTCTCTGAGTCACCGTACCCGCATCGCCACCGTCCAGTGGAAGCGAATAACGGAGAGGCTAACCCAAAGTGCCCTTAATTGGTGGCTTCTTTTGTGCTCGGTTATCTAATCTTTATTACGTCATCTTTATCTCCTGATTTGACCC…
MSTRG.2492.3	Chr02A	+	2148487	2149657	CGTATGTCATACACCCCCATATTGTTTAATGAGTCACAGTCCCTTCGCGTCTCTCGTCCGGTTGGCGTCAGATCATCGGACTGTATGTTACCTAAAGATTTGCCACCCAATAGTTTTGGGACACGTTGGTCAGTATATTCTTGGGGTCCATCGTTGCGGCCTTGTATAAAATAAGATTTGTGGTTGTCTTTTATCTGTGACTCGAAGTTTGCAGTATCGTCGCGTGGTAAAGATGTGGCTCGTAATTGGTCAAGCATGATATGTTCTTGTAAATGTGTAAACGTGCCCGAGTCTCCTAGCATATACATCTCATTTATCGTATCTGCTTCTGCTTCTCCCCTACCCACCTATATTGTACCACAATGAAGTTCTCCTTCACTTCTCTTGTCACACTTGTTT…
MSTRG.2492.4	Chr02A	+	2148705	2149581	GTCGCGTGGTAAAGATGTGGCTCGTAATTGGTCAATGACGACTAGCGTCTGTGTATTAGCTCATTGAGAAGATCTGTATTGTACAGGCATGATATGTTCTTGTAAATGTGTAAACGTGCCCGAGTCTCCTAGCATATACATCTCATTTATCGTATCTGCTTCTGCTTCTCCCCTACCCACCTATATTGTACCACAATGAAGTTCTCCTTCACTTCTCTTGTCACACTTGTTTCTATCACCCTAAATACTGAGCAGGCTCAGGCTGGTCCCGTGGCCGTGGGTCTTTGCTACTCAGCATGCAACGCAGGCTATGACACTTGCTGTAGTATGGCTGGATTCACTGCTGGTACATTCACGCTGGGAGTTGGCACGCCTGTTGCCCTCTTTGCCTGTTCTGCT…
MSTRG.2548.1	Chr02A	+	2179382	2179759	CATGGCGTTTTTTTAAATTATCTGCAAGATATATTAAATACCGTCTGCTCGAGGCTCGCATTTACCCAGGCATCAGAGAACTTGCTCCAAGTCATGCGGTCCAGCTTGCTCCCGTCGTTGACCTTCTCGATGTCAAAATTCAGCATGGGCGCAATACAGGCGCTAACGATACTGCCGGGCTGGAGTCATTTTACATTGGAGTCATGACGATCCAATACATACGTTCCCAGGTTCCGTGTTACTCCTGATGACTCACCATATTATCGCATCAACTGCATATATACTTACGTTGAAAAGCAGCTCCC
MSTRG.3241.1	Chr02A	-	2712624	2713984	AGCCGTTTACGGCTAGCTCACGACCTGCCCTCAACAGCCCGCGCGTATAATAACGGAGCGCCACCGTCTACACTCCAGGTTTCGCCCTCCTTCGGCAGACGTGAGTTGCCTTGTTACATTCATCCTTAGTTCGACTAACGCCTTGGACATCTAGGTTGCCTGTCGTAATATGCTGGAGTCCGAAAGGACACCGGCGTTTCTTGAGACTGACTGGCGGAGCCTTGCGACTGGACCCCTGCGAATAGCGGTTGGTACTGAAGCTACAGGCACTGCTGGACAGACTCTACATTTTCGCTACTCATGCCTGCCTGTGGTCTATTTTGACTGCGGGTTGTGAAGGGTGCGATACTCTTACACAGGCTGTGGACGCGCAGCGTCTTCTGATCTCTGTTCTGGGCC…
MSTRG.3242.1	Chr02A	+	2712643	2713056	TCTTAACTTGTCATCTCAATTTCAGTCCGCAGCTAGATTTTGATAGCACGGCATTCATTTGCATTTTGACAGAGCAAACGAAGCTATACATGGTGTATCTGGTAGTTATTTACTTTATAGCAAACACAGTGATTTCACTGGTAGAGAACACAGCGGTACCGCTGGTAGAAGAGGCAAAAGATATTTGGCCTGGCGGGTAAGGGGACAGAGGGAGGTAGCAGTTGTGCCGAGATCTACTAAGGCCAATCTACAGCACGGTGCCAGACCCAGCGCCGTGAGGTACCTTTTGGTTGTAGGTTGATTAGTAAAGGTGGCCAGTCAGTTCTTCTGAAACCTACCCTGCTCATCGTTCGACTACATGTCAAACGAGCATCGCCC
MSTRG.3241.2	Chr02A	-	2713298	2714912	CGGTGATTGGCGATCATCTATGTATGTGCATGTTCACTCAAGGGGAACGCGGGTCGTGCGAGTCTGCCCTAAACTACATCAAGATATAAGAGTCGAGGCGTTATGGCAGTGCTCTTTGGAAGCGCATCCCCCTTCGGTGCAGACGTGCATCATCGTACTTGTTCATTGGCTAGGTGTCCTCGAGAGAAATGCCCCATGTTTCATAAAGAGACCGAATAGCGGTTTTCTGGCGTTGACTCAGCTGGAAACTAGCCTCACTCGGTGGACGCATCGAACCCAGGATCTGCCGGTTGCAGCATCCACCCGGCCCGGACTTTCCATCATTGCTGGCAAACTGCTTCATTGCAGTGAGCCCTTCCACAGACTTGAGCTACGCTCCATGTCTTTCCAAACGACACA…
MSTRG.3241.4	Chr02A	-	2713345	2714857	GTGCGAGTCTGCCCTAAACTACATCAAGATATAAGAGTCGAGGCGTTATGGCAGTGCTCTTTGGAAGCGCATCCCCCTTCGGTGCAGACGTGCATCATCGTACTTGTTCATTGGCTAGGTGTCCTCGAGAGAAATGCCCCATGTTTCATAAAGAGACCGAATAGCGGTTTTCTGGCGTTGACTCAGCTGGAAACTAGCCTCACTCGGTGGACGCATCGAACCCAGGATCTGCCGGTTGCAGCATCCACCCGGCCCGGACTTTCCATCATTGCTGGCAAACTGCTTCATTGCAGTGAGCCCTTCCACAGACTTGAGCTACGCTCCATGTCTTTCCAAACGACACAAGCCTAGCTTTGTGTCCTACCCTGCCCCAACGACGTGCAGCCCGGCGAGCCTGCA…
MSTRG.3244.1	Chr02A	+	2716864	2717147	AACGGGGCCAGGGATGAGGCTAGTAATTATTTTTCATACAACCGGTGAACACCGCTTGAATACGACCCACAAGGGATCCGGTCAATCCACAGCACATGGCAACTTGCGCACGTCCTGGGGTACAGGGTTTCCAGAGCATCGACGATAAGACGCTCCAGACGTTCCGCGCGGCCTTCGGGGCCAACGCTCAGGTCGGGCAGACTGTTTCTCAGGCAATCTCCCGGATATTGGTCAAATTGACCTCAGAGGCAGGCTGCAGAAATTGCTAGCCCACCAAAACTCGG
MSTRG.3246.1	Chr02A	+	2721327	2722125	CTCTAGCTTGTAGCTTTTTTTGACCTGATATGTTTGGCTAAATTTCTCTTGACGAATTTTATTCCAGCCACCTAATGGGACCACACAATCCTTTCTTGGTCTACAACGTTGGAAGATTGTTCTCTTGCTTGTTTGCTGCCGTTGTAAAACGATGCGCATCTTCCAGTCGTTTCAACTAGAGCCCCTGCGTTAGGTGAGTGAAAATTTGTATTTTGGATCGGTATTTGCATTAGAATTACAACCTATAATTATCATAATGCGATTGCTTATTACCAACCCACGCTAATTGGAGTCTCT
MSTRG.3317.1	Chr02A	+	2932581	2933912	CGCACTACCACTTCTCTCCCTTCTCCTACCACCACTACTCTACTCTACCTCATACTCTCTACTAGCGCGAAGACATACAAGTCCGAATACTTCTCTACCCACCCCTAAAACCATGGCCCAGCCATCCAAACCCATACCCTGACTCTACTCCTTGAGTCAGACAACCAGTCTACTCTCATCACTCGATACAACTCCAGTGTTTGCTACATCCAACCCCCCTATGCACACATCTCACCACACCAACTCTCAAAAGATAAACATCCCGACCGTGACCAGGAAACATATAAACAAAAGAAATCTGATACTATTACCTCTATACTGCTCTCTCTTCATATACTCAGTCTCTCTGTAGTTTCGCTCTTCTTTCTCTTCAAACTTGTAATATCCATACATGAGCAT…
MSTRG.3334.1	Chr02A	+	2973670	2974464	GCCTTGGGAAGCCGACGCTTTGATATAATCGTGGTACTGCCTCGTATAGTCCTTTCTGTTTAGGGATTGTGCGGCTTTATACCACGACACATACGAGGAACGAAGATGTGGGCTAACAACATATCTCATCATTTAGAGTCGATCAGGTGCAGAATGAACCTGCAAGCGCATCGATCTATGAGAATCCGAAAGTCAAGGCCAAAGGTAAGTCTCCGTGGGGGTTTGATTAAGCTCCCGTGGGGGGCCGAATCGGAACTACCCAGTTGCTGGCGCTTAAGCCGTGGGATTGAGCTTATAGGGCTTTTCAGAATGGTATGCACTCCTGCTTTTGCACAGCTCCAGCTCCACAGACTTTATTGTGATGATTGAGTCCTGGGGATCGCGACATGTGACTTGCCG…
MSTRG.2660.1	Chr02A	-	3453826	3455756	TCACTCTCTTACTACTACTGCCACGTAGGCGATGAATGCGGTTGTTACCTCAGTCAATTGCAGTGACCGTTGAGGCGCCCCTGGCTGTAGCTGGCGAAAAGAGAATAGCCTTGGCAGCCTGGAAGCTCACCCCGCATTATACCTATCGATGGAGTCCTTGCACTGAACTGACCATTAGGCCAACAGTATCGACCCCATAGACTTGGATCTGGTGCTGGATTACCAAATGATAAGAACTGTATTTGACCAGTCAACCGTTTGCGGGCATAGAAAAAATGCACATTCTTCGTGGTTGTATCCTCGGCTAGACTTAGGCGTGTCGGACTTGAGGAGAGGATTCCAGTACTGAGCTAGGATAGACCCCAAACTTGATGCAGCACGTGCACCCGACCCTTGTCT…
MSTRG.2660.2	Chr02A	-	3454358	3455723	GAATGCGGTTGTTACCTCAGTCAATTGCAGTGACCGTTGAGGCGCCCCTGGCTGTAGCTGGCGAAAAGAGAATAGCCTTGGCAGCCTGGAAGCTCACCCCGCATTATACCTATCGATGGAGTCCTTGCACTGAACTGACCATTAGGCCAACAGTATCGACCCCATAGACTTGGATCTGGTGCTGGATTACCAAATGATAAGAACTGTTCAACCGTTTGCGGGCATAGAAAAAATGCACATTCTTCGTGGTTGTATCCTCGGCTAGACTTAGGCGTGTCGGACTTGAGGAGAGGATTCCAGTACTGAGCTAGGATAGACCCCAAACTTGATGCAGCACGTGCACCCGACCCTTGTCTGCACAAGTCCGGTATGATCTCTGGCTCTAACTCGTTGAGTTTG…
MSTRG.2710.2	Chr02B	+	313530	314220	CGCGTATAACGCATTTCCCCTTTCCCTTGATCATGTCACACAGTATCTCACATTATGAGCGAGGCGCAAGCGCTCGCTCGTTTTCTCACCCATCTTTTCTCTCAACCCGTAAACACGAGGTGCTCATGCACTCGTACTCATCGAACATCACACACCGTCACACACCGCATGTCGCGTCATTCTGATATCTTCTATAAACTAACAGAGCCCCAAGGATAGGCTTCCATTCTGGGTCAACAAACGTGACTTGAACTTAATCTGATCAGTTGGCTTCAACACTCTAGAGACTCAGCAACGACAGAGAGTTTTATGTTTGCTTCGGTGTTACGTCTCTGTTTAATTGTGTCTCGTGTTCATGCTCTGTTTTCGTTCCTGTATGGGTCTAAGACCTTGCTGTTT…
MSTRG.2713.1	Chr02B	+	319998	320893	CACAGAGACATCCTTAGACAACCACAATCGCCCTTCGGCATCTTGATGTCACTCGCCGCTGCACCCAGGTGTCTTTTCCCCGCACGCCGCCACTGAATTTGCCACATCTGTGTACAGCACCCACGCTTGCCTATGCGCTTCCTCTTACAGCTGCCTCGACTTTAGCGTGATCAGGATCAGCAGCAGCAGCTATTATTGTACATGGGGACTACAGAGCCTTGGCGCAACCGCTATGCCCCAACACCCAGCGTAACTCCCCACGGTGCCTAATTACGATCTCGACACACTCATGAAGGATGTGTGGGCTTCATGTGATTAATTACATGCTTTGAGTCGTGTTCGTGACCTGTTTCACAATGTTTTCAGGTGAGTATGCTCCCGAATTATAGGTGTTTTCAC…
MSTRG.2713.2	Chr02B	+	320000	320889	CAGAGACATCCTTAGACAACCACAATCGCCCTTCGGCATCTTGATGTCACTCGCCGCTGCACCCAGGTGTCTTTTCCCCGCACGCCGCCACTGAATTTGCCACATCTGTGTACAGCACCCACGCTTGCCTATGCGCTTCCTCTTACAGCTGCCTCGACTTTAGCGTGATCAGGATCAGCAGCAGCAGCTATTATTGTACATGGGGACTACAGAGCCTTGGCGCAACCGCTATGCCCCAACACCCAGCGTAACTCCCCACGGTGCCTAATTACGATCTCGACACACTCATGAAGGATGTGTGGGCTTCATGTGATTAATTACATGCTTTGAGTCGTGTTCGTGACCTGTTTCACAATGTTTTCAGATAGTTGATTTTCACCATGTATTGGTTTTCACTAC…
MSTRG.2713.3	Chr02B	+	320012	320872	TAGACAACCACAATCGCCCTTCGGCATCTTGATGTCACTCGCCGCTGCACCCAGGTGTCTTTTCCCCGCACGCCGCCACTGAATTTGCCACATCTGTGTACAGCACCCACGCTTGCCTATGCGCTTCCTCTTACAGCTGCCTCGACTTTAGCGTGATCAGGATCAGCAGCAGCAGCTATTATTGTACATGGGGACTACAGAGCCTTGGCGCAACCGCTATGCCCCAACACCCAGCGTAACTCCCCACGGTGCCTAATTACGGATGTGTGGGCTTCATGTGATTAATTACATGCTTTGAGTCGTGTTCGTGACCTGTTTCACAATGTTTTCAGATAGTTGATTTTCACCATGTATTGGTTTTCACTACAATATGTATCTCCTAGCCCTGCAACAGCTTGT…
MSTRG.2752.1	Chr02B	-	462233	463692	GGGGACCTTACCACCGCGGCCAAGTCCAAGCCACCCGCCACCCGACCACGACCTCCCGAACGTGGGTTCACAACACCGCCCGCCCTCGGTCCGGAGCCGTCAGCCCAGGCTCAATCGCAATGCATGCGGAAGTATCACTGCCTATTTTGGTGGTTTTTAACTCGAGAACCGCACAGCGCTCCTCCCTCCCACTCGGGCTGGAATGTCCACTGAATTTCAAGCGGACAACTGAAATGCACCTCCCCCAATGAGAATCCGCCGAGTGACAATCTAGGGCTCTCTGCATTCGACGCGGCCGCGAGCGCCCAATTTTCGAGCCACACACACACGCCCCGCCGTACTCTCGGTACCGAGTCCATGCTGATCTGGCCTGGACTTGATCCTATTCTATACATGCGT…
MSTRG.2847.6	Chr02B	+	711471	712454	GAACATCAAAATCTACAAAGACAACCAATTGGCCCCGATCCATGCGTTTATGTAATCACGTGGTAGCCACCCTTTGTACGCGTTCTTCCTGACTACCACCTGCTTTGTGAAGACGGTGTTTGCACCGGATTAATCATCGGCTCGTCCCTGATTGTTTTTTCGGTTACTGGAACAGGCGTGTGCGGGACTAGAATACCTGCGGCATTCAACTCACCCTAATCGAAAGCAGCGGCAGAACTTTCGAGCCCATCCACACAGGAAGCCATATCAAGAATGGCAACGACTGCGCCTACTCTGAGCGACTATGGAAGGTGTAACAGAGAGGCTCAGAAGGATGGCATTTTTGCCGGTGCAACCGCAGGCTTACTAGGGTCCTTGCTAGGCTCGCGCATATTTGGT…
MSTRG.4049.1	Chr02B	-	853569	854757	CATGCTCACATCAGCAAAATGTCTGGTGGTATGTTAGTGCTTAACTGACGTGTTGAGGCGGTTGAGGCGGTTGCGATGGAGTCGCCAAATATAAGCACGTACGAACGCTTGAGAGTGCTCGACCGGAACCCTGATTTTCGGCTGCACGGCGTGACTGCTCAGATATTTTTTTCCGAGCCGGTTTGTGATCGGAGCAGACACCAGAGTATTATAGTGTCACAGTCTTTCTTGTCTCATATCTTTATTATACGTAGCTAAAAATATATCGAACATGTATATATTTATATCATAGACTATTTACATCTGCATCAGGTGTATCTACAGGATGGATAGCAAACAAGAACTGCATGAGGAGAGATAGGAAGAGCGATAGCTGTTATGGCAAAAAAGCAAACCACA…
MSTRG.4238.1	Chr02B	+	1390626	1391364	GGATAAGCTACGAAGGTAATACTACAAACGACGCTACCTACCTCAGCGGCGAGAACAAAGGTGAAAGCCAACTGAGGAATACTAGGAAGCGCCGAGCTACTAATACACAGGTAGAAGACAGAACATGAACAAACACAACCCTAATCCACAGTATACACTATACTACGACATCATTAACTATTGATCAATTTCTATAAAACGAGTGTTGAGGATTGCACGACATATCCTTCAGGATGTGAATTAAGGCCCAAGCTAAACGTTTTCATAGCCCTTCTCTAAGCTATGCAACGGCCGGGTATAGGTGCCTGAACCTCGATGTTGCTGGTCCTGCAGCGGGATTTTTCAACTACACTAATGGGGGGGGGGGGGGTCATTGAGTGTCCTTATCTTGGTTGAATT…
MSTRG.4257.1	Chr02B	-	1451126	1451712	CAGCGTTCCATATAGCTTTGAGCTCACCGACTTAGCAAGGCTGTTGTTTAAGAAATATCTAGTAACTTGCGCTTTGTTTCTTTGTGGAGAAAGCTTGGTTATACACACTTGAAAGCATAGGAACACATCCATCGCTGTTCCAGCTCAATCCCTTCGTTATTCTCAAACGGTCATTATGCTTTCTTGAGGCATTATCGAACAGAAATGACTGCTCAAGCAAATCCCCTTTTCACAACTAAATTAATCTGGTCACTTCAGCCCCTCGGCAGTCCTGTTAAACAGACTTCGTTTACGCATTGGATCTTATAGATGGACACTAAGCAGGTCGAATATACCAAAATATTTACAGACACTTGGGTTTACACCTATTCGCTACCTTTCGTGGTCTACCGCTTACTC…
MSTRG.4277.2	Chr02B	+	1503079	1504034	CCGTAAACTAACGCTGCGCAAGGCGCAATTATACTTGCTCTCTTTTTCATATTGAATACATGACTCAGGTCTCAAATGCGACGACATCTTACCGGTTGGTTACGACAGCTCACGGCTACGTTTCCGGACAGCATTATTTCAGCCATTCCTTGTCGTCCCGCGCGCAGCGCGCCCAGAACAGCCTCTTAAAAGATCCCGCAGCAAGGCTATACTCAACCACCCTCCTACACCCCGCCCACTAGTCCTCAGATTAACCACCGGTATGGGAATCGAACAGCAGAACAGCCAATCTCAATACTATGCCCCTTCGCCTCCTGAACAGGCTCATCATATAGGACAGCCTGGACACCAGTACCAACGCCAACCTCAAACGCAGCCTCAGACGCAGCCTCAGACGCA…
MSTRG.4277.1	Chr02B	+	1503079	1504049	CCGTAAACTAACGCTGCGCAAGGCGCAATTATACTTGCTCTCTTTTTCATATTGAATACATGACTCAGGTCTCAAATGCGACGACATCTTACCGGTTGGTTACGACAGCTCACGGCTACGTTTCCGGACAGCATTATTTCAGCCATTCCTTGTCGTCCCGCGCGCAGCGCGCCCAGAACAGCCTCTTAAAAGATCCCGCAGCAAGGCTATACTCAACGTAAAACATCAGCCCTCTCGTCAGGTCTCTCAGTACTTATACGAACTTGACTGGTCGCTTCACTATCTCCCAGCACCCTCCTACACCCCGCCCACTAGTCCTCAGATTAACCACCGGTATGGGAATCGAACAGCAGAACAGCCAATCTCAATACTATGCCCCTTCGCCTCCTGAACAGGCTC…
MSTRG.4277.3	Chr02B	+	1503095	1504049	CGCAAGGCGCAATTATACTTGCTCTCTTTTTCATATTGAATACATGACTCAGGTCTCAAATGCGACGACATCTTACCGGTTGGTTACGACAGCTCACGGCTACGTTTCCGGACAGCATTATTTCAGCCATTCCTTGTCGTCCCGCGCGCAGCGCGCCCAGAACAGCCTCTTAAAAGATCCCGCAGCAAGGCTATACTCAACCACCCTCCTACACCCCGCCCACTAGTCCTCAGATTAACCACCGGTATGGGAATCGAACAGCAGAACAGCCAATCTCAATACTATGCCCCTTCGCCTCCTGAACAGGCTCATCATATAGGACAGCCTGGACACCAGTACCAACGCCAACCTCAAACGCAGCCTCAGACGCAGCCTCAGACGCAGCCTCAAATGGTGTAT…
MSTRG.4380.1	Chr02B	-	1823067	1823494	CGAAAATCCAAAGTTTAACATGTTTGGGTCGTCTAAATCTCTCTTTATTATGGTGTTGGCATTCGCCGTATCAGTGGCCGCTGTTCCTGCAGCATTGGACACACGCTGCCATCTTACCGATGGATACTGCAACCCGTACTCGCAGTCTGAATGTCCCCGTTGCTGTTCCCGTGATCAATGCAAAGTGGATCGAAGCAAATGAAGCCTGTGAATGAGATAGTCCATAGTGCATGCGAAACAACTAGATACAAAGCTCAGTAAAAAAACATAGGGA
MSTRG.4381.1	Chr02B	-	1823757	1824097	CAGATATCCAAAGTCTAACATGTTTGGCTCGACTCAATATCTCTTTGCCATGACGTTGGCACTCGTCGTGTCAGTAGCCGCTGTTCCCGCAGCATTGGACACACGATGCCATCTTACCAACGGATATTGTAACCCATACACACCATCTCAATGTCCCACTTGTTGTTTCCCCGAGCAATGCATCGGCCGGCCTTGCGAGGTGGACTGTGATATCTTTGGTTGATTCTTGAGTGGATGTCTTAACTAGTTTTCTTCTTCTTGAAATACAATCTACAAGTAAACCGAAG
MSTRG.3516.1	Chr02B	+	2039402	2040132	ATCTCCTTGGCTTTTGGTGTTTTCTCAGCATCAAAACGTGGAACAATGGCTCCCGCTTCTGCTCTTCATTCCAGCATATCTGCACCCATCGTCTCTGCCATCTCTTCTGCACCTTGTGTTGAACTCAGATGCGCACAAGGTGTAGAATGTGTGCTCGCGCTTTTGGCATTCAGCTCTTCATTGAGCTGAGCTTGTCTATAACACAAGCAGCATATCCACCCATTCTGATATGCCTTCGATGAGCTGCATTTCAGCTCCAGATCATTATGTTTGCAAACGCCCCAGGCGCCCCCGCATCTAGCGCCTCAATGTCATCCTTGGCTTTCTCGATACTGCTTCGCCCCCCTCGGCGTTCTTGATCGCCTCAGCCAACGTGTGGATATCTCGTGGATGTTTCAA…
MSTRG.3527.1	Chr02B	+	2068207	2070475	GCAAAAGCCCGGAAAGCGAGGTCGTCGTCGTCCAACACGAAAAGATCAGCCACACGTGATGGCGGCTGTTTCAGGGCTCAGACGCATTGCCGGTCTGCTTCTGCCCCCGATAGCCACAGTTTCACCGCACGCTGCCCCTCCTTCCCCTTATGGTCCAATCACAAAAACTCGCATAGCAAACCTTCCACACTGCCCAGCCTCTATCGACTCCGCCACTAGATTGATCATCGCCATCGCCCGGTCCAAGCGACACACAACATCCCCCGCCTCTGATTGTCATCACATCACTTGGACTGTCTCTGCTACATTCACGCTTTGGCCAATATCCGCTTGTCACACCACTTGTCTGGTTTGAGTCTCGGCTCTACCGAGCCCGGCGTTCGAGTTCCGATTCTGCCC…
MSTRG.3632.1	Chr02B	-	2296743	2297488	CTAATATTGTGTGATCCTCCTGACGTACAAGGGCCTGAGACCAACCGACCATGAGCCAGCCCAACCATATAAGCCTGTGGACTGAGTAGTTGCAGCCAACAAATCCTTTCCCCCCTTCCCCCGTCATACGCAGTGTTAACCTTTTCACCATGGACACACCCCAGGCCACTATCGCTGGAACCCCAGCACCCGCGCCCGCACCCGCGCCCGCACCCGCGCCCGCACCCGCTGAGGGGCCTACTCTGTTGGGCTCCCTCCGAGGATTGGGTTCCATTGCGCCGGCATCAGAGTAAGAGGAAACCGAGGCACAGATGAGCAGTTTGTTCTCTGAGTCACCGTACCCGCATCGCCACCGTCCAGTGGAAGCGAATAACGGAGAGGCTAACCCAAAGTGCCCTT…
MSTRG.3659.1	Chr02B	+	2364798	2366793	CTCGGGCCGTCTGCAGCGTGGATCCCAGCATTGGTGTCTTCCAGTTGTCCTATCGTTCTGTATATCCCATTTCATTCTCGGTAAATTTCTTATTGTTTCTGCACAACGCTTATCAGCTCCACAATAATTTACAGTCTTCCATGTCCGTCTTGTCGCTCATCAACCGAAGCACGGCCGCAACAGCGCTGGCCTCCGTGGCTTGCCTTGTCTTCGCTGCCGGCAGCGACAGCATCCCACACACTGTACCCCGCACCCCGTATCGGGCTCCGTCGGCATACCCCAGGCTGCTTCCCCGGCTCACTTGATCGCTGCAGCGTCCCGGTCGAGTTTGAGCTCGCTGGTTTGCGCACGTTTCTCGTCGCCTACACGGTCACGTGATGTGCCGGCTCGTAGCTCGCC…
MSTRG.3563.1	Chr02B	+	2473192	2475413	TGCCAGGCTGCTCGTCTTGCTATCTCAGTCCGTCGTGGTCGCCGTCGCCGCCAGCGCATACAGTGACCTCCGCGGGTGTCGGTTTCTTGGCAATTACGCTGTCTATCAACCGTCTCTGGGGTCTCGTAAGGCTTTGATTTTCGTCATTCCCATCTCGGCATTATTTTTCAATGACGTTTTTCAGTCTGAACAACAGGCCTAGCCGCCCATAGACTGATAGGAACAATCATTAATTTGGTGCCCGACATTGCCCACTGAGCATTGCATTCACCTGCATTTAATTGTATTTTCATTACAGTGCAGTACCTACCGACCTCTGAAACCCCGGGCACACCCCATCTTGGTCTCCGCAGCAGCTCTACAGATCGCACGCACACTCCATCCCATCACAAATCTCAC…
MSTRG.3564.1	Chr02B	-	2475481	2476621	ATTCCAGTTTCTCAGCACAGCCACACTCCACCATAAAACACCTAGTCACCATCGCACAGAGCGCAGACGCTGCTGATTGTGTGCATCGACTGTGCATACACTCACATCACTGCGACGAGTCCAGCATAAGACCCAGAGATAGAACCACGATTCACTCGGCACACGGCTCCTCATATCCGCAGCTCCAGCTCCGTCCCTACAAATCAATATCACATCAGCAGCCTTTTCTCGACTCGGATCGTTACTGCTATGACAACAAAAAACCAAAAGGGCTAGAACACACTTGCAGACTGAAACAAAGGCTCAGATGATTTTCTATTACACAACCACGCTCCCAGTTCAGTTTAAACATGGGCTGCACCCAGCTCTCTAGCTCGCGGCATCCGACAGAACCCCCAC…
MSTRG.3804.1	Chr02B	-	2946549	2948971	GGAAGCGCATCCCCCTTCGGTGCAGACGTGAGTTTATCGCGTCTTGCTTTTTCCTTCATTTACTTACCGTTCCCCAGGTGCATCATCGTACTTGTTCATTGGCTAGGTGTCCTCGAGAGAAATGCCCCATGTTTCATAAAGAGACCGAATAGCGGTTTTCTGGCGTTGACTCAGCTGGAAACTAGCCTCACTCGGTGGACGCATCGAACCCAGGATCTGCCGGTTGCAGCATCCACCCGGCCCGGACTTTCCATCATTGCTGGCAAACTGCTTCATTGCAGTGAGCCCTTCCACAGACTTGAGCTACGCTCCATGTCTTTCCAAACGACACAAGCCTAGCTTTGTGTCCTACCCTGCCCCAACGACGTGCAGCCCGGCGAGCCTGCACTGTCATTTGCC…
MSTRG.3805.2	Chr02B	+	2946571	2947172	TAACTTGTCATCTCAATTTCAGTCCGCAGCTAGATTTTGATAGCACGGCATTCATTTGCATTTTGACAGAGCAAACGAAGCTATACATGGTGTATCTGGTAGTTATTTACTTTATAGCAAACACAGTGATTTCACTGGTAGAGAACACAGCGGTACCGCTGGTAGAAGAGGCAAAAGATATTTGGCCTGGCGGGTAAGGGGACAGAGGTGTTAGGCGGCGGAGCGACCCGGCTCGAAGAGCCGGGCGCTTAGCCCCTAACCGACGAGACTGGATGGAAAGGTAGACGGACGGAACGGCTGTACTCTTATTGATCTGATCGAGTGGACTTTGGACTGTCATCGAGCGCATTAGCTTAAGTCCGACTAGCCGCACTAGGCTCTTCACTCGAGACTTACAAG…
MSTRG.3804.4	Chr02B	-	2947474	2949088	CGGTGATTGGCGATCATCTATGTATGTGCATGTTCACTCAAGGGGAACGCGGGTCGTGCGAGTCTGCCCTAAACTACATCAAGATATAAGAGTCGAGGCGTTATGGCAGTGCTCTTTGGAAGCGCATCCCCCTTCGGTGCAGACGTGCATCATCGTACTTGTTCATTGGCTAGGTGTCCTCGAGAGAAATGCCCCATGTTTCATAAAGAGACCGAATAGCGGTTTTCTGGCGTTGACTCAGCTGGAAACTAGCCTCACTCGGTGGACGCATCGAACCCAGGATCTGCCGGTTGCAGCATCCACCCGGCCCGGACTTTCCATCATTGCTGGCAAACTGCTTCATTGCAGTGAGCCCTTCCACAGACTTGAGCTACGCTCCATGTCTTTCCAAACGACACA…
MSTRG.3807.1	Chr02B	+	2955524	2956299	TAGCTTGTGGTTTTCTTGACCTGACGGCAGATATATTTGGCTAAATTTCTCTTGGCGAATTTTATTCCAGCCACCTAATGGGACCATACAGTTCTTTCTGGGCCTGCAACGTTAGAAGATTGTTCTCTTGCTTAATTGCTGCCGTTGTAAAACGATGCACGTGTTCCAGTCGTTTCAATTAGAGCTTTTGTGTTAGGTGAGTGAAATTTTGTATTTTGGATCGGTATTTGCATTAGAACTACAACCTATAATTATCATAATGCAATTGCTTATTATCAAC
MSTRG.3793.1	Chr02B	-	3063395	3063882	CTTCTCTCAGCGTTATGAGGCTCTATTCTTTTCTCTCTCTTGCCGTTCTCGTAGCGGCTACGAGCGCAGCCAGCCCCTACGTTCGCCGTGCGTCCGCCGTGACAGAGACCTATGCAGAGCTCGGAATACGCACTCTCGATGGTGTTGAGCTTCTGGCTCGTGATACGAGTCCCGCCAAGATGAGCGATCTCTTAGGGCGTACATGCTGCACCATATGCCATCCCCCAAGAAGTGATAATTGCAGCTGCTGTGGCGGGTGTTGCTGAAACGCATATTCTGAATCGGACTCCCATGGCTCTTTTTGGATGTTTATAATAAAAGCCAATCAGTGTTGTCTACGTCTTTTAAATAACATAGTTACCTGAAA
MSTRG.3856.1	Chr02B	-	3116986	3117391	GAGAAAGGTAAGAATATCCGCTGCTTGGCGTCTCGATACGACAGTATTCGGGGTGTCACTTTAACTCATAGAAGAGCTTCCTGCTTGCGATACTTTGAACGCAGGAGGCGTATTTTCTGGAAATCCCATGATGCCAGATCTTACAAGTCGTGCGGGACCCAGCGGAAATAACACGAACCACAACAGCATAACATATCCAAAGTAATCAAGATAGTAAGAAGC
MSTRG.3857.1	Chr02B	+	3117420	3119187	GCTGTATTACGACATGAATACAGTTGAGAATCGTGGCAGCGTATATGCGCATCAACACTCGCATTTTGATGCGGATCATTCGCGCCCAGTCAGGGCTCGTCGATGAAGAGGACTCTGCGAGTACGCCAAGACATTAAGACTGCCCCTATCGCCATATTTAGAGCCCACAGCCGACCATCGGCCGATGGAGAGGAATAGGGGGCGGGCATTGTATTGCCAGGCCAGCTCCAAGAGCTTAGGGCAGGGCGCGGGAAATAGCTGCCAAGAATAGCTGCGTCGAGGGATAGCGCACTGACCGCTTTATAGGAGTATAAAACACCTTCGAACAGGACGTAGAACAGCAGCGCACTACCACTTCTCTCCCTTCTCCTACCACCACTACTCTACTCTACCTCATAC…
MSTRG.3857.2	Chr02B	+	3117458	3119187	GCGTATATGCGCATCAACACTCGCATTTTGATGCGGATCATTCGCGCCCAGTCAGGTACAAACATAGATAAGCAGCTCCCGACACATCGCTGAAACTGTACTCGTCGCAGGGCTCGTCGATGAAGAGGACTCTGCGAGTACGCCAAGACATTAAGACTGCCCCTATCGCCATATTTAGAGCCCACAGCCGACCATCGGCCGATGGAGAGGAATAGGGGGCGGGCATTGTATTGCCAGGCCAGCTCCAAGAGCTTAGGGCAGGGCGCGGGAAATAGCTGCCAAGAATAGCTGCGTCGAGGGATAGCGCACTGACCGCTTTATAGGAGTATAAAACACCTTCGAACAGGACGTAGAACAGCAGCGCACTACCACTTCTCTCCCTTCTCCTACCACCACTAC…
MSTRG.3936.1	Chr02B	+	3307091	3309427	TAATAAGCAGGGAATCGTTTTATTCCAGACTGAGTATGTACAGCAGAGGATACTGGTATATAAGTATGGGTTCATGTGTCTACTTAACGAAGGGAGAGGAAAGAAAGATAATACAACGACCGGCAACAAGCACACAGACAGACAATGAGCATATGCCATCTCTGCAGAAACCGAGCATCATTATGGAGGCGGAACCAAAGCGAAACGACGAACACTCACTGGGTGTGCTCTTGGGCATCGCCAACTCCGATCATCGACGATCTATAGCGTGACAAATATCAGCTCCGACGAAGACACAGACATGGAGAGCATCACTTACGCTGTTCAGTTAAGTCTCTAACTGTGCACCAAGGCCTTCGATGGGCGAAATGCCTAAGAATAAAATTTTAGTAGATCATT…
MSTRG.3936.2	Chr02B	+	3307091	3309427	TAATAAGCAGGGAATCGTTTTATTCCAGACTGAGTATGTACAGCAGAGGATACTGGTATATAAGTATGGGTTCATGTGTCTACTTAACGAAGGGAGAGGAAAGAAAGATAATACAACGACCGGCAACAAGCACACAGACAGACAATGAGCATATGCCATCTCTGCAGAAACCGAGCATCATTATGGAGGCGGAACCAAAGCGAAACGACGAACACTCACTGGGTGTGCTCTTGGGCATCGCCAACTCCGATCATCGACGATCTATAGCGTGACAAATATCAGCTCCGACGAAGACACAGACATGGAGAGCATCACTTACGCTGTTCAGTTAAGTCTCTAACTGTGCACCAAGGCCTTCGATGGGCGAAATGCCTAAGAATAAAATTTTAGTAGATCATT…
MSTRG.3948.1	Chr02B	-	3361485	3361866	AAAAGGAGAAGAATAGCAGACGGGTCAACCAACCCGATTCGTTGCCACACAAGACACAACGCACCGATGGACAGCCTCACGACAAAATCGTACACAAGGGCTGTCTAGGGATGTTGACTATCTATAGGCGGGTTAGCTTCGGCAGGAGCACGGACGATCCACAGTGAGCGTCAACACGAATTGGACCCTGAATTTGATTCAGTGCACCAAGCCCCAAACCACGCCAATGCTGGTCCTGTATTGCGCTGCCATCGCACGCATGGGACGCATTAGCCTAGTTGTGTGCATTGCAACTTTTATTTGAACCATGGAGTGAC
MSTRG.3963.2	Chr02B	+	3441033	3441750	TCGCCTACCACGACAAGCTACCTTGGCCTCGCTCGACACGCGTTGCCCTTTTCTCCCACCCTCCGTCCCCTTTCGTACACCGACTTAATACCACTCGTTATACCATATCACGATACGCGCGATAAGCTTATCGCACGCATATATACCTCTTCAGCGCCGGCTTCGACGTCAGTACGGAGTCTGAGCTTCACAGACTTTGGGTCGAATTTCAGTACACGGGTATATACAAATAAAACCCGCGCCTTGAGAGCTGAAGTAGATGATTGTTATCTAGAAATATCATTGGAAGGTCAGGTACATTTTATTTCTAGTTTAGCGGTCAACAGTTTAACCTGTAGCATCCCGAAACGGTTTCCCACTTGCTTAAACTTCTGGATGAAATAGGGATTGGGGTTGTGA…
MSTRG.3977.1	Chr02B	.	3525650	3525879	CGGTGATTCACCGGCGCACCTTGTATTCGCTGGTTGAAACCCAGGCTTTTCAGGCGCTGTCCCCCAGAGGCGTAAACGAGTTCAGTTTGTGAGCTTTAAGCTGTTCTTCAGGCTATGGATCTACTCGCACCTCCTCCAGTGTGCGTCTACTACTCTAGAATGAGATTTTATCCTCATCGCTACATAGGTTAACTGATATCAGGTATAACTGAAATATCAGTCAATCTGCT
MSTRG.3992.1	Chr03A	-	35916	37042	CCCGAACGTAAGACTCCTTTACTCCACGACCACCACACCCAACAGACACGCCTCAATCCACCATGGCTGACAGGTATAATGTGATGCCCACAGGTCCTCAGAAAGGGCCTGCTCCGACGACGGCGGGCGCCACAGGTGCGAAGAGAGGCAAGAAGAAGAACAAAAACAAGGGAACTGGCGACTCGGCCCGACAGACAAAACAGAAGGCTAAAAAGAGTACCGGAGGCCATGCTCCTCGTAAACCCTTTACATTTGACTTGTCCGAGGACGAGGAGCCCATCTCCAACAATCCTCCCGATCCCGCAGCTATCGAAGCAGAAAAGGATATTTAGATAGTATGAGCAAGGCAGGCCGTGTCAGTGCTTGTTGTTCTCTTGTCCTAGTTTTTTTGTTTCCTTT…
MSTRG.3986.1	Chr03A	+	40425	41372	GGGCAAATGTTGTGAGAATATCTATTTATTTTGACATTGGAACAACGAGAGGTTCGGCCGATCAGAACGATCGGTTAGTGTAGCCCCATTCATGGTTGGCCCGCACAACGTCACATCCCCCTCGACCTCGCTCATCCCTGTCTCACAGATCTAACTGAGCATACATAACTAAGCCTCCGTCACCAACCGACCACCCCGCCAGACTCTGCACGTAGAACGCGACAGAAGCGTAAGCCACAAAGGCGGAGTGACTGATGGACAAGGGATGGCTTCCAGGATACCGCCAGCATGAGACCTCGCTCCTCGATGGTGCCTTGCCCACCCCACCGTGTTCTGCACGTAGAACGTGACAGAGGCCTGCGCCGTGGGAATGGAGTGGGTACAGAGTCACCATCACCG…
MSTRG.3994.1	Chr03A	+	63593	65065	CTGCCACGTAGGCGATGAATGCGGTTGTTACCTCAGTCAATTGCAGTGACCGTTGAGGCGCCCCTGGCTGTAGCTGGCGAAAAGAGAATAGCCTTGGCAGCCTGGAAGCTCACCCCGCATTATACCTATCGATGGAGTCCTTGCACTGAACTGACCATTAGGCCAACAGTATCGACCCCATAGACTTGGATCTGGTGCTGGATTACCAAATGATAAGAACTGTATTTGACCAGTCAACCGTTTGCGGGCATAGAAAAAATGCACATTCTTCGTGGTTGTATCCTCGGCTAGACTTAGGCGTGTCGGACTTGAGGAGAGGATTCCAGTACTGAGCTAGGATAGACCCCAAACTTGATGCAGCACGTGCACCCGACCCTTGTCTGCACAAGTCCGGTATGA…
MSTRG.3994.2	Chr03A	+	64186	65457	CTAGGATAGACCCCAAACTTGATGCAGCACGTGCACCCGACCCTTGTCTGCACAAGTCCGGTATGATCTCTGGCTCTAACTCGTTGAGTTTGTCTATAAGCGCAAGCTTTCGTAGTTGCCTGTAGTATTGCTCGTTTTCTGACATACGGTGAAGCTGCTTTGCAAGCGCCAAAACATCGGCCACGTTCCAGAACATCTCAACCATGCGGATTCATCACTCCAAAATCAAGATGGCTTACCTCGTTCGTGCACGGGGCATTTTTCACTGGGTTTTTGTCGGTTACTGTGGAGGAGCTATTTAATGTGCGGTACTGGCAGAACGGCCGTGTTGGCAGGGCAAATGTTATTGACACTAGAATGACAAGCAAGGTCTAATCAACGCCCATAGCAGTTCATTCG…
MSTRG.3994.3	Chr03A	+	64581	65499	GCTAACGAAGTCTTTGTTGGCTAGATTCATCACTCCAAAATCAAGATGGCTTACCTCGTTCGTGCACGGGGCATTTTTCACTGGGTTTTTGTCGGTTACTGTGGAGGAGCTATTTAATGTACAGTTTTATTCCCATTTGCTATGTTCGCTTACTTTTGAAGATTTCAAATTTAGGTGCGGTACTGGCAGAACGGCCGTGTTGGCAGGGCAAATGTTATTGACACTAGAATGACAAGCAAGGTCTAATCAACGCCCATAGTTCATTCGTAGGAAAATCAGTGAGTATGTATAGCACACTTGGTTGCATACAACCCAACGGTACCACAATTCTGAGCGTTATCAATGCAGTGTTGTATACGTTCCAAATTCCGGGAACATTGACCCTTTCCTGATTGGCGT…
MSTRG.3994.4	Chr03A	+	64608	65544	CATCACTCCAAAATCAAGATGGCTTACCTCGTTCGTGCACGGGGCATTTTTCACTGGGTTTTTGTCGGTTACTGTGGAGGAGCTATTTAATGTACAGTTTTATTCCCATTTGCTATGTTCGCTTACTTTTGAAGATTTCAAATTTAGGTGCGGTACTGGCAGAACGGCCGTGTTGGCAGGGCAAATGTTATTGACACTAGAATGACAAGCAAGGTCTAATCAACGCCCATAGCAGTTCATTCGTAGGAAAATCAGTGAAGTTGTATACGTTCCAAATTCCGGGAACATTGACCCTTTCCTGATTGGCGTAACCGGGGTATGGTGTATGCGGTTTGACAACACCCTTTGTAAGTTGCTATGTTTTCATCTTATGGTAGTGTATATAACGTCGGCCAGGTA…
MSTRG.4021.2	Chr03A	+	167009	167493	GTGAGGTACAAGCGATACAAAAACGGTTTGAGCTGGCTTTCAAGCCTATCAGCTTCAGGCTCGATTTGCTGCAAGCCGAGCGCAGGTTGATGATCTGGGACGAAGCAAACCTCAAAATAAGCGGCGTTATAGAGAGGTCCATGCTACAATTGATGTCGCAAATCCGTTACCATCAAATCAAGAACAGCGCCGCTATATGCTTGGATTACATCAAGCTACGAGATCGCTGAACAAAAAGAGGTACACCTACTTCGACAACATACCACACCACACCCATGGTTCGATACTCCGCCTCAGGTGAACGTTCAATCCGACCTTGTCTCCTGTCGATCTGGATGGCTACGGAACGTACCGGTGGTGTATAAGTTGT
MSTRG.5033.3	Chr03A	-	572469	574155	TTCCATTCCGCGCCGACCACGCCCAGACTTGACTCGGATGATATGCTATCGGAGACCGCGCTTGCTCTGTTTTTGCGCGCATCAAAACATCCTATGTTTGCTGGAATTCCTAACTGAGAAGAGTCAGCAACGTCCAAAGTCGGCTCTGACATCGCGCAACTGTCCTACGCCGTCATGAGTGTTGCGGTGGTGCCGCTTCCTGGTGCAGTGACGACGACGATGTAATGCGACCTCAGATCTGCAGCCAAGGAAGATGGTCTCCTACACGTCTCGGCAGTAATGATATTCTCAGCTTGATTTCAACCCCCGGATCTACGAGACACGGAATACTTGCATCATAGATTGCGTCGAATATCAGAGTATGTGCAAATGGCCTAGACATGTCTGGAACGTTCAGCG…
MSTRG.5056.1	Chr03A	-	632239	632527	GTCAATGTTGTCTGGTCGCATAGCGTGAGTTAAATTGAGACAAAATGGGGAGACAAGACTCGGAAACACTTACGTGGGCTGGCAAATGGGATGGGCAACTGTGGGATGCCTGATTCACAGGCGACGGGTACTGTGGTCTAAAGCTTGCCGTGACATCCAGCCTGCGCCACCGCTTTTCCGGGTGCAACGACTTCCATACGGCCGATAGTCTTAAGAGCCGACAGAACAAAG
MSTRG.5172.1	Chr03A	-	935915	936692	CCGCGCCCGCTCGCCGTCCGCCTCTCCTTACTTGTGCCCCATCCTCTTTGCATGACTGCCCCTCCTTCATAACGTGAGTACCTTCTCTTATCATCCATATTACATCCCATTCTCGCCCGACGATGTAAGCATTTCCGTCGATTCGCAGTTTCCACTCTAGCGCCCTCTTTAGAGTACTCCTCCTTGAGCCCTGCATATATTCCCCCTCCTGGGTCTCGAACCCTCCGCAAGGAGTGACCAACACGGAGTGCGGGCCGAATGCGCGCTGTGCAGTGGCGAGGGGGTCGGCGTGTTGAGAGTTCGATGTCCTTCCTTGGAAGTCTGAGGGCCCTTCACATCTGCCTGGATTTCAATTTTCTGTATTGGCGCTAACGTGAAAAATCTCCCCACAGGTTTAAT…
MSTRG.5172.2	Chr03A	-	935915	936692	CCGCGCCCGCTCGCCGTCCGCCTCTCCTTACTTGGTAAGATTTCTCGCACCATGTTTTTCTTACCCACACTTTCTTGCATTGTGATGACCATTAATTCTCTCCCCGTCCTACACGACCATGCCGAGAAAAAGAGTGCCCGGTGTCGCAACCGGGCGAGGGACAATGTCCCACCTTTTGATACGCATGCCAGCGTTCTTTCGTCTGAATCTACTTTCTTATCTTGCATTTATTTACTTTTGATGCTCGATACTGATTCTCAATATCTACAGTGCCCCATCCTCTTTGCATGACTGCCCCTCCTTCATAACGTTTAATACGTGCACTGTACTTAATATGTACCATAATGATATTCTGTGTTGTTCATAAAGTAATGATTTTTTAAGAACTTGGCCCACTTG…
MSTRG.5233.1	Chr03A	-	1106582	1107451	TGCGTGGCTGCTTTGGTTCGAAACATAACCTCAATGACGGCATTTTACCGCATGCTCGCCTCAGTGGCTTCCTTTCATTCTCGCAACCAGGGTGCCCACCACCCCTGACCAGTAACCGGCTAGGTCTCGCAAGGCCACCCTGGAACCTCCGCCCTCTTGAACCTAGCCTCCACAAAATGACGTCGACAGAATGCTCGTTCACGTTGGGCTTTGAATCGTGGGTGCTGCCGATGCTTGCCGCCATCGTATCGACTGCTTCTCGCCCCTATCTAAACAAGTCGAGCTTGTTCGGTGCACCCCTGTATTATCTCATGTCAGAGGAGTAATCTCGGTTTACGAGAACGTGTAGAAGTTGTGTGTACATCAAGGAATGATAAGTTTTCATTTTGGACCCTCGTA…
MSTRG.5235.1	Chr03A	-	1112782	1113863	CAAGGCTGTACCCAGTGCTGTAACACTGCTGTGACGACTGGTCCCATTTCTCCACCTGTGTAGCGGTCAAACGATATGTCAAACGTAAACCCCCACGCCATCTCAACGCTTGCCACTTGTCAATGCTGGGACCTCGGCTCTGCCACTTTGGTACTATATAAAGTCTCGATCAGATGCTCCTGAGAATCACTCTCACATCCTACGACGACTGTTCTCTCGGACCTATCCTTCATCGACTCTACTATCGTAGCAATGTGCCGGCATATTGTGGAACAGCACAAATTTGAAGGGTGTAGCCATACTCGAAACATGGATGTCCCTATCGTTGGGATAAAAGATTGCATGAAAGAGAATTGCAAGAAGAGCAGGAGGCATCCACCCGGTTGTCGGTCCAAAGCA…
MSTRG.4543.5	Chr03A	+	1550124	1551236	GGCGAAATAGGATTTCGTCGCTGTTCAAAGCCTTGTTGTCGTCGTCAGCGTCGTGGAGGCTTCTGGTTGTGCGCGGGTGGCGTGTGGACCAACCACACGCAACCTCATCGGATCAAGGGTCGTTCTACTGCCGGATGTACAAATTTGCCTGTGCACGCTCCTTCGTTCATCACCAACGTTGATCTATTGCTCATGAACTAGAAACATCTATACCCACATTTCTGACCTCTTTTGTGATTGAATTACGAGCATCCAACTGACGAGACTTTTGAATTTAGCAGTCGAGGTTATGTGTGCAGAAGTCAAGCCCCGAGTTGTGTTTGTTCCTACGTGAAGGACTCGACGTTGACGATTTTCACTTTCCTGAATCGCCAGCATACATTTGCCTTGCTTTTGCCT…
MSTRG.4543.4	Chr03A	+	1550124	1551549	GGCGAAATAGGATTTCGTCGCTGTTCAAAGCCTTGTTGTCGTCGTCAGCGTCGTGGAGGCTTCTGGTTGTGCGCGGGTGGCGTGTGGACCAACCACACGCAACCTCATCGGATCAAGGGTCGTTCTACTGCCGGATGTACAAATTTGCCTGTGCACGCTCCTTCGTTCATCACCAACGTTGATCTATTGCTCATGAACTAGAAACATCTATACCCACATTTCTGACCTCTTTTGTGATTGAATTACGAGCATCCAACTGACGAGACTTTTGAATTTAGCAGTCGAGGTTATGTGTGCAGCTGTTCTCTGATCACAAGTCTAGACTGACTGTAAAGAGTCTGAAATTTCAAGTGGACCGAGAACCGTGGCAACTCGCTTGGATTACTATTTCATGATGTG…
MSTRG.4569.1	Chr03A	+	1598641	1600365	TACACCCTCGCCCGTGCTGTACGGTGGCGTGTTCGACAAAATGTAGTTTAAATCCATCCTTGTTCCGGCAGGAAAGGCACCGTATCCTGGGCATCTCTCACATTGGAAGGCGGCCTGCCTACTTTCTCTGTCGACCCTGAAGCTGTGCTGCACAGGTCGGCCCTCGACGGCAAAAGAGAATAAGCTTTGCAAACCTAACCCCTAGCTACCTCCACCGGCGCTCACACGAGCATTGAGCGGGTATCAGCGGTTGCAGACTCTATGTCAGCCTGTCCCAGGCGCCCTCTGCCGATTCGGGTGATGCTCTGATCCCTTCATCCAAGTTTCCACGGCTCACAGCCTTGGCACACGGCCAGGCCCGACGTCGTCCTGCAGCATTCCTTCCCTTGCATTTTCGCG…
MSTRG.4623.1	Chr03A	-	1747015	1747882	TCTCTTTCCCCACGAACGCGTATAGTTTATTCTCGCTAGGATTATATCATTGTCTCGCTTCGACTCCCCACTCATTCTCCTCGAATCCAACGTTCTCGTGCGGTGTCGGCTTCGTTTTCAGGTGCTCGTTGTGGAGGCTCTTATCGGTTTTCGGCTATTTTATCCGTCTGTGTCTGGTGACTCTGTGTCTCAAATCTGTTTCTGTGTTTTCTGTATTTCTATTTCTTAAGGGGGAAGGATCGCCGGAGGAAGGACTTTTATTTTTTATTCAATTATGTCTGGTCTGTCTGTAGTCTCGTTTTCCCTCGGCTGTTTTTTTCGCACCTGTTCCGACTTTGACTCGTTTGTCTTCTCGTCGTTAGTTAGTGTGTCGCGCGGTTTGGCGGACCCGCCCACCCG…
MSTRG.4653.5	Chr03A	-	1896923	1897452	CACGCTGAACCCCCACATGCGACATATTCTCAAATCCCTCCATCTGGCGTTCGCCACCTCTGAGACCGCATCTTGGACAGTACCTTCTTTGTGACGTTCCCGAGAACCGATCATTCATCTAATTGACAATGGATCAAATGTTCCTTGCAGGAAGCTGGAAGGATCGACAGGGTTATAGTTTGAGGCCTCGATCAGCGTGTTTCTAGTCTTCTCGCAGAACGTTCCAGCCACAACAGATGAGACTGGTGAACAGTGGGTAGTGGTTCAAGCATAGGCACAGGCTAAAAAAAGCCGAGGGATCTCGAGATTATATATGGAACTGAGCCGGATACCTCTACTCTATTGACAGTATTGTGATGCGACTCGGTGTTGTCAGTACTGAACCCATTGAAACGTCGG…
MSTRG.4672.1	Chr03A	-	2039861	2040149	AGTTTGCTACACTTGAGCTCACTATCCAAAGGTGGAGCGATTACATCGTGGAGTAATCTTTCATTAGTAAATAATGATGTCATCCAGACTTTGGATAGTTTAGGCTAGCCTAGCTTTAGCTTTAGCGCTTACGGGAAGGCATCCAATATCGTCACTGGGCTTAATCTCACTGACCTTGCGCTTGTCATGCAGAGGTCCTCCTTGTACGACTGATTACCCGTTTCAAGTTC
MSTRG.4669.1	Chr03A	.	2043184	2043421	GTGAAAGTATGAGTATTTTATCCATGAATACGATTTACCAGTCTCCAGGACAATAAAATAAGAAGTAATTCTGACAAATAAACTATCCCCAACGAATTTACTTAGGGAAACTTGCCTTGAATTCACTAATCAAATATACCATGAGTAAGTAAGTTATAACGTCAAAGTGCCCATTTTCAGACCTTTGGTTTTGGGGTTGTTGCACTGTGATCTGAGCTACCAACTCGCATAACTTGTC
MSTRG.4702.1	Chr03A	+	2057165	2057573	GCCCTCTCCATTTTTGTCTCCGTCTCCGGATTCCGAGTACTGCTATTCTTCTTTATCTTTAGTCTTCATCGTGGTAGACCTATTCCCTGTCATTGGACCTTTTTTTGAGGGCAGCAAGTCCGTTGATGTGAGTCTCGAGTGAATAAGCCAAGTGCGGCTGATCGGGCTTGAGCTGATGTGCTCGGTGACAGTCCAAAGTCCACTCGAATTCGGTACAACGGTCATACATCCTCGTCGGTTAGGGGCTAAGCGCCCGGCGAGCCGGGTCGCTCCGCCGCCTAACAGTTGAGCCACGCATACATTCACCCTCAAACCACATTGCTCACCCGTTTT
MSTRG.4711.1	Chr03A	-	2197936	2198616	CACCACCCTTGCACAAACGTATTTACGACGCGTTTTGATTAACCCAAAGAGCCATCAGTAGAACGGCATCCAGGAGTACAATAACCCGCGGGTATTGGTGTCATGCTCACCTTGGTTTATGCTGTCCCACCTGCTACAAAAGTGCAGTCTATTTTAGTCATTTATGCTCAGGGGCAGCTGAAAAATCAGCCAATGATCCTGCTGTATCTCTCGCACTACTTGGAACCAATGGGTTTCTCATAGTTATAGCATCTAAGAGCGGTGAGGTCTATAGGCCTGTGGAGAATACAGCGCTTGCTTTCGTCGAAACCTTCGCGGTTTTAGTTCAGCCGAGCTTTACTATCGTGATTCATGGATAACACGGTGGCTTCTTCCAGGTGATAATATCTACACGCCTTT…
MSTRG.4763.1	Chr03A	+	2330448	2330788	TAGAGTTAGAGTTTGGGTGTTGGACCGTCGTAGGAGTGGAGGTAGGAGTCTCAGTCGGCGTTGCAAGCCCGGGCGGTTTGAATATCCAAGCGAGAACTGCAACTGAACAATAGACAACGCGACACAATTTAGGCGGTAAAATCTCCGGCTATTTCCAATAGGCAGGCGCACGAGACTTGTCCGTATATGGAGCCCATGCATGCCTATTTTGGAGTTCCTTTTGTTAGGTGTCACGCACGAAAAAAGTGGTTCAATTATGATAAATTTATCCGGGATATAGGAG
MSTRG.5351.1	Chr03A	+	2552311	2553144	CAACGGCCGCCATCTTTCCACCTCTACCCACTCCCGGGTCTTCGTAGCCTTCATGATATCATACCGTCGTGGTTATCTCTCGTTCAAAAATCCGCAATCTCCTATCTGGTCCCCATTTGAATGCTAAATGAGCTTCCTGTCGAGGTATACACCTGGGAGAACTTCGGCGCATCGTTCAGCTTGGCACACTCGTGATACCTTTATCTGGTCTCTTGATGATGGCAGAATGAATATATACTTCACATAATCAGGCCTGCCAAACCTCTATTGTATCTCGGCATTCTGTGAGGGCTAAGTGTACATTGAGTAGCCGTACTGAAGGCGGCCTCAGCGGTCCGGAAAGCTATATAAATCACCCCTCCGCTACATATCATACTGTGGTGCGATCTCGGTCGTGCA…
MSTRG.5389.1	Chr03A	-	2658921	2660886	ATAAAACCATATATAGAGCTAGTATTGTAACTCTACACCCACGCTGGCGACCCACAAACGCAACTATAGGGGCGACACAGTCAGCTGAGAAAACCAAGCAGCCAAGCGACGGTCTTTTCATGATATGCAGATATGACGTCAATGTCTGTTTCCAATAGACTCGTAGATCTTGGCAGCGTATATGCGCATCAAACTCCATATTTCGGCAATGATCTTTCAGGCTCAGTGAGGCAAAAGCATAGCCAAACATCTTCCGACACATCGCTGACACTCTTCTCGACGTTGAACGCCTCTCCCAAGACATACCTGTGATTACGCCAAGACCGACTTGCTGCCCCTATCGCCATTTTTGGAACCCATAGGCGCCCATCGGCCGATGCAGAGGAATAGGAGGCGGGC…
MSTRG.5389.2	Chr03A	-	2658921	2660886	ATAAAACCATATATAGAGCTAGTATTGTAACTCTACACCCACGCTGGCGACCCACAAACGCAACTATAGGGGCGACACAGTCAGCTGAGAAAACCAAGCAGCCAAGCGACGGTCTTTTCATGATATGCAGATATGACGTCAATGTCTGTTTCCAATAGACTCGTAGATCTTGGCAGCGTATATGCGCATCAAACTCCATATTTCGGCAATGATCTTTCAGGCTCAGTGAGGCAAAAGCATAGCCAAACATCTTCCGACACATCGCTGACACTCTTCTCGACGTTGAACGCCTCTCCCAAGACATACCTGTGATTACGCCAAGACCGACTTGCTGCCCCTATCGCCATTTTTGGAACCCATAGGCGCCCATCGGCCGATGCAGAGGAATAGGAGGCGGGC…
MSTRG.5389.3	Chr03A	-	2659045	2660339	CTTCTTTCCCTCATCCCTACCCACCACCACTACCCACTACCTTACTACTTTACACCCTACTACTTCTTCCAGAAGACTGAGACCCCTCCCTACCTTTCACCCGAGCCCTGGCTCTTCATCACGCTTATTCCTCAAGTCTACCTAAGCTTACGCATTGAGTCTACACTTTGGCCATGCGCCGCACCCAAAATCACCTATATACGCAGCTCATTATAAACTTTCGAGACACAAACAAACCCACCTTGCTACCTCTATACTCTATGATGCCCGCATTCCATACTCTCAGACTCTTTTGTAGTTTCTCTCTCTCTTCCCTCTCTCTATCCCCTCTACTATAATCATCTGAGCGCTTGCTGCATCCCTTGCTAACCGCACTCGTCCCTACTTACGCACCGCTCG…
MSTRG.5389.4	Chr03A	-	2659054	2660339	CTTCTTTCCCTCATCCCTACCCACCACCACTACCCACTACCTTACTACTTTACACCCTACTACTTCTTCCAGAAGACTGAGACCCCTCCCTACCTTTCACCCGAGCCCTGGCTCTTCATCACGCTTATTCCTCAAGTCTACCTAAGCTTACGCATTGAGTCTACACTTTGGCCATGCGCCGCACCCAAAATCACCTATATACGCAGCTCATTATAAACTTTCGAGACACAAACAAACCCACCTTGCTACCTCTATACTCTATGATGCCCGCATTCCATACTCTCAGACTCTTTTGTAGTTTCTCTCTCTCTTCCCTCTCTCTATCCCCTCTACTATAATCATCTGAGCGCTTGCTGCATCCCTTGCTAACCGCACTCGTCCCTACTTACGCACCGCTCG…
MSTRG.5406.1	Chr03A	+	2706758	2708601	GTCGTCGTCAGTGCGTGTCGGAGTGGGGGCTCGAGCAGTTTGTTCGTGCACGACACTCGGGATTTGGAGGGGCGAAGGGGTGTCTGCGGCGGTTTGTTGTTTGTTACGCGAGCTGCACAGGGTTTGGGACCCCCATCACCCAGGCATCGGGCATCGGATCCAGTGGCTGTGTCGCTTTACTTCCTGCTACAGCCTTCTTGTCTGTGGCTTTTGCTGGTGGTTGTTCTGAGAGCCTTGCTATCAAAGAAATCTGACTGCGTTTGGGCATCAACCGATAGCTAGTTTCTCTGCGGAGCTTGTCAATAAACTTTGTCTGGATCATCTCTGGCTGGGCATGTCCGGACTTTGCAACTCGCGTTGACGTATCAGTCTTCTGAAAGCTTCCTCGTTGCCAAGATT…
MSTRG.5440.1	Chr03A	+	2807026	2807795	CAGCATTTAACTCAAATCACCATGGCCGCCGAAAATACCACGTACTCTACTCTCAAATCCAGCGACAAGTCATGTACCTAGCCCACATGTAGATACGCCGAGGCGCCCCAAGACTCTCATTGCGGCTCCGCCCAATGCGGTTATGGAACCAACTGTGCATGTCAGCCTGGAGGTTATTTGCAAATAACATTGAATTCAATGACAAATAGGCTGACACATAAACCGACTAATTGTGAATCACTTGCAACCGGATCACTCAAGGGCAGACTTGAACGTACCTATACTCTCAAGGCGCCGATGCTCCGCCGGTTTCTTTCTCACATATTAGTACCTTCAGCTTGGTTATCTTATATTTACTTAGATCCACTACTTCTTCTCGAATAGCACCCAAAAGATCTA…
MSTRG.4790.1	Chr03A	+	2899037	2899459	GAAACACTGGGGTCAAAAGACGAACTAGCCGTCATACTCCTTTTCAACAACAGACTTTGTGTTACTCCGTTCATGTCTGGCTTCTTGGCTATGATAATACTAGTGGCAAGGAGGGAACCAAACTCTATGGCCCTGTTCAACATGCAGTCTGTTCTAGCATTCCGACTACGAACACTGATCTTCAGCTTCCACAAGGTAGCATCAAAGCGGAATAGCCAACCTTGGCAGGGATTATTTAAACTGGTAAAATAAGCTAAAATCGCCCCTTAGCAATGAGCGATGAACATATTGGGTAGACGCTTCCTACCCTAATGTATGCGTTTTACCCATAGTGTTTTAGTCATTGTCGTTCAAAC
MSTRG.4861.1	Chr03A	+	3089612	3090497	CCAAACTCATACCTGTCCTATTCGCACGGGTTTGCCATTCTAGTGCAAGAGCACCTGCGTGTCGCTCGATAATCTTCCCAAACGGCCGAACCACGCACTCACGCTACTTATCTCTGCCAATCAACTCACAATCATGGTATCTTCCGAACTCTCGCCTTCTCAGCGCGGGTCGTAGACACTCGCACATATGGCAACTCCCGCTGTCCTTAAAGGGACGCCAAGGCTTACGCACGTCTATCAATCGTATATTAATATCTATATTAACAACCCTGTAAATCATGTCGTGCCGTAAGTTAGAGACTAATATTGAGCGGCATTACCAGTATTTGGCTTGAGCCTACCTAGGCTTGATCAAAGAACTATGGACACCCATGTGCTGCAGTAAAAGTTTACATATAT…
MSTRG.4823.1	Chr03A	+	3123069	3124861	CGACCACCTCGAGGACCGTCTCACTGTCCGCGAGGCATGGTAGAAATCGCTCATTTTCTTCGGCAAGGCCACGGTTGTGCAGTGTGTTTTGCGGTACTTAGACGGGCGCAGCACATGTGAGTTGCGACCAGATTTCTTTGAGGCATAAGCGCCGTAGCGGATATGGCACGTGACTCACTTGCGCGCAACTTCATCCTGACCACCATCTCCCGCTGTGCCCAGCCCGCTCCCCCGGTCGTAATAAGCAACAGCACATTCACCCACTCTCCCCACCAGGTCTTAAATATACTTATTATATCATTAACTTACGTAGCAGGTTTCTTTGTAGTACTTCCTAGAACAACCGTGGCGAAACTCAACAAACCATTGACTTCAAAACGCTCAAAGTCAGTCCCAACT…
MSTRG.4823.2	Chr03A	+	3123252	3124856	CGCAACTTCATCCTGACCACCATCTCCCGCTGTGCCCAGCCCGCTCCCCCGGTCGTAATAAGCAACAGCACATTCACCCACTCTCCCCACCAGGTCTTAAATATACTTATTATATCATTAACTTACGTAGCAGGTTTCTTTGTAGTACTTCCTAGAACAACCGTGGCGAAACTCAACAAACCATTGACTTCAAAACGCTCAAAGTCAGTCCCAACTTTGAAGCCTCCACGCGCTCACCTGGAAAACCAAAGGCCCGACCACGGACGCGACTGGCTCCGGCTGCAACCAGCCCAAACCCAAGTCGAGCGCCAAGTCGAGTGTCAAGTCTCGCAACCTCAAGCAAGAAATGATCAATGACTATGACGGCAACCCAATCCAAGCAATCACTTCAAATGCAAA…
MSTRG.4823.3	Chr03A	+	3123252	3124857	CGCAACTTCATCCTGACCACCATCTCCCGCTGTGCCCAGCCCGCTCCCCCGGTCGTAATAAGCAACAGCACATTCACCCACTCTCCCCACCAGACACTCTATAGGTCTTAAATATACTTATTATATCATTAACTTACGTAGCAGGTTTCTTTGTAGTACTTCCTAGAACAACCGTGGCGAAACTCAACAAACCATTGACTTCAAAACGCTCAAAGTCAGTCCCAACTTTGAAGCCTCCACGCGCTCACCTGGAAAACCAAAGGCCCGACCACGGACGCGACTGGCTCCGGCTGCAACCAGCCCAAACCCAAGTCGAGCGCCAAGTCGAGTGTCAAGTCTCGCAACCTCAAGCAAGAAATGATCAATGACTATGACGGCAACCCAATCCAAGCAATCACT…
MSTRG.4823.4	Chr03A	+	3123252	3124857	CGCAACTTCATCCTGACCACCATCTCCCGCTGTGCCCAGCCCGCTCCCCCGGTCGTAATAAGCAACAGCACATTCACCCACTCTCCCCACCCTAGTAAGTCTCCAACACTGTCCGGGTGAATTAATAATGAAATAACGCTTGCGAGACACTCTATAGGTCTTAAATATACTTATTATATCATTAACTTACGTAGCAGGTTTCTTTGTAGTACTTCCTAGAACAACCGTGGCGAAACTCAACAAACCATTGACTTCAAAACGCTCAAAGTCAGTCCCAACTTTGAAGCCTCCACGCGCTCACCTGGAAAACCAAAGGCCCGACCACGGACGCGACTGGCTCCGGCTGCAACCAGGTCAGTCATCATTGCAGCCAATTAACTCAGCCCTGAGCCTGATTCC…
MSTRG.4823.5	Chr03A	+	3123390	3124857	TTCGGCACCAGCACATTCACCCACTCTCCCCACCCTAGTCTTAAATATACTTATTATATCATTAACTTACGGTTTCTTTGTAGTACTTCCTAGAACAACCGTGGCGAAACTCAACAAACCATTGACTTCAAAACGCTCAAAGTCAGTCCCAACTTTGAAGCCTCCACGCGCTCACCTGGAAAACCAAAGGCCCGACCACGGACGCGACTGGCTCCGGCTGCAACCAGGTCAGTCATCATTGCAGCCAATTAACTCAGCCCTGAGCCTGATTCCGAGTCCGAGCCCAAACCCAAGTCGAGCGCCAAGTCGAGTGTCAAGTCTCGCAACCTCAAGCAAGAAATGATCAATGACTATGACGGCAACCCAATCCAAGCAATCACTTCAAATGCAAAGTCGTCT…
MSTRG.4823.6	Chr03A	+	3123398	3124852	CAGCACATTCACCCACTCTCCCCACCAGGTCTTAAATATACTTATTATATCATTAACTTACGGTTTCTTTGTAGTACTTCCTAGAACAACCGTGGCGAAACTCAACAAACCATTGACTTCAAAACGCTCAAAGTCAGTCCCAACTTTGAAGCCTCCACGCGCTCACCTGGAAAACCAAAGGCCCGACCACGGACGCGACTGGCTCCGGCTGCAACCAGGTCAGTCATCATTGCAGCCAATTAACTCAGCCCTGAGCCTGATTCCGAGTCCGAGCCCAAACCCAAGTCGAGCGCCAAGTCGAGTGTCAAGTCTCGCAACCTCAAGCAAGAAATGATCAATGACTATGACGGCAACCCAATCCAAGCAATCACTTCAAATGCAAAGTCGTCTCGGCGTACA…
MSTRG.4900.1	Chr03B	-	32214	32713	CATCCCCTCTATCCACTCTATATCCAGTGTTTCTTTATCTCTGCTGGTATATAGTGGTGTTCTGAGTGTGTTTTCGATTTTTTGGATCATTTTTGGGCGCATATATCCATGTTTCTATGCTGTAAGTGTCTCTTTTGGTGTTGTCTTTATGTATTTCTTTTTACCCAATTTATGCATATTTATTTTGACCTTTAAATTGGTTTTTTGTGTTTTTGTTTCATTATTTGTGCTTTGTTGTCACATGATGGTTTATATGAACATTTTTCTTTGTATTTATGTGATTTTATGAGGGTGGTTGTGCAGCTGTATCTCATGTTTTTCTGCTCATTTAGTGGCTGTGTTTCATATAATGTGATTTGATATATTTTTAGATTGTGAAATGAGTCATTTTGAAGTTAA…
MSTRG.5248.1	Chr03B	-	111358	111996	GCTACTAACCTCGCTCCAACTCTTGCTATACTTCCACTCGTAGTCAGGATCAATATCGCAAGATCTCCCAGATCCCGCACGAAGCTCTAATTGCGCACTAACTCGTGAGCACGCTAGGTTACGCCACAGTGACACAGTGATAGGACTTTGACTGCAGTCAAGCACTGGATTCTCTATTGTGTACTTCCCAGCGCTAATTAATATCAAATTTAAACATGGTGCGTACAAGGTCCTTACTCGTCGAGTATTCACGGCGGCCTGAAGGGTTGAGGTCGTTTTTCCGGGTTGAGCTGACATCTCCTCGTTGATGTGATCATGTTTGCCCTGCGTACCATCATATGTGTAGTTGGCCAGTACGTCAAACAATGAAACATGGTACAAATAATTTCATAACTGAAG…
MSTRG.5283.1	Chr03B	+	184167	184450	GCGCACTAGAATCGACTGTTGGCGTTCCCGCCGATATCCTTGGAAAAGGCTACGAATACATCGAAGGGTAGACATTGGGGGATCATGAAACAGAGAACGAGGCTACGGGTAGAACCCATAACTATGGGGAATTTGATGATGAGGGAAGCCAAGGTGAAAGCGAGGAAGAGAATGATGAGGAAAGCGAGAGAGAAGGGTCAGATGAAAGTGGAAACGACGATATGATTGATA
MSTRG.5467.1	Chr03B	-	205404	206721	ATAACGCTTTAGGGATCGTGAGATAGTGGAGACGTGTACATTGGTTCCAAGTGTCTCGGAGAGGTCCGCCTGTAGCTCATCCAACTGATAATATTATGGCAACTCGAACAAACCATAACTTACAGATGCTGCCTCGAAATCAAGGGATCTTGGACGACCCATCATGCCACCAGTTGCCACGAGCGTTCGGACTGTCCCAGTCGACACCCACTGGTTCAGGATATTACGAACTGTTCGCTCCGAGATTGTGAGGGCTGTTGCTATGAACGGGTGGGAGCAGCCCATGTGGTGCATTTGGATTACGATCCATCGGACGTCGTCCGAGGTACGATTGGGCATGAAACGATCGATAGAAGGTGAAAAAACGAGTGTGAGTATGTTAGAATGTTTTAGAATATG…
MSTRG.5467.2	Chr03B	-	205416	206535	ATGCTGCCTCGAAATCAAGGGATCTTGGACGACCCATCATGCCACCAGTTGCCACGAGCGTTCGGACTGTCCCAGTCGACACCCACTGGTTCAGGATATTACGAACTGTTCGCTCCGAGATTGTGAGGGCTGTTGCTATGAACGGGTGGGAGCAGCCCATGTGGTGCATTTGGATTACGATCCATCGGACGTCGTCCGAGGTACGATTGGGCATGAAACGATCGATAGAAGGTGAAAAAACGAGTCTGTGCCCGGACGGAACTTATACTCGGTGTAGCAATATAGAAGAGCGCCCACATCATATGAACCGCATCGCCTTGTGCGCTTAAAAAGCGTAACTCGGTTGAGCACAACACCAACTTTTCTCTATGCGATTTGAGGGAGCAGTGTGATTTTTAG…
MSTRG.5899.1	Chr03B	-	696941	697560	GGACGATCATCTCTGGCCTAGTCAGCAAAACAGGCCTCCGCCTAGAAATTAAGCCCAACAGGAGATTGCTGGTTATCTTGATCCTGCGTCTGATCTGACTCAGTTTTAGGATTCTGAAACAAAGAGCTTCGCCGCAAGATTGCTCTACATTAGCCACGTGGTTTGGGATGAACAGTCTCAGCAGGTAGTAATTTAGCGATCTAAAATGTCGTTATCTGCAACTCTTGGTTTAACTGTCTCAGACCTCTGAGTACTGTTCAGGCTTGTACACTTCAAGCCCATACTTATTTCCTTGCAGACCAACGCTTACAGTCCTACTCAATCCTCTGCGGAGACTATTCCACGACAGGCGTTAATACTAGAACATTTGCCGCTTTTGATTTAAGCAAAATGTTTTGT…
MSTRG.5558.1	Chr03B	+	1010608	1011041	TGCGACTTCTGGTTAAACTCGTCGCCGCTGCTACCGCGTTACACCAATTATAACTCAGCTTTGTCTTCTTAAAGCGCTCCGTTTAAATTATGGAAAATATATATTAAAAACTCAAACGCAAGAGAAAGAAGAAGCTCGAGTCAAGTGACAACCGCAACTGCAACAAAAAGCTGCAATACCCGATTAGGATATTTAGAGGGTCTAAAAGACAATACCGGGCCCCTGACTCTACTAAATAAACCGAACATGTTGCAATTCCCAATTCTACGTGCATATCAATTTCTTGCGCAATCCTCACTACACAGATA
MSTRG.5566.1	Chr03B	+	1046783	1047950	CCGACGGCGAGGTCGGCCATCTCATCCTGGCCATCAGATGTGGAATAAGCGACATCATGTTTGCCGCCCGTGGAGCTGTCTCCGATGGCCGATGAGTTGCCGGGTTTGTCGACATTCCCCATGCGACTGTTCGGTCACCGAGCCAGGCGTCTAAACTCGATATAACCGGCTACCGACGCTGTCGACCAGCACTATAAATGAGCAGTCACCATCCAGTGTACTCCCCGTTCTCTTCAGTGCAACGCGAGTCATTGGCAGCATCACGCGTTCCCAGGCTAGACCCCGAGCTGCACATGGCTGCCCGTGATGCTTGCTGAGTCGTCTCCGGCCCCCGGCTTTCCGAACCGTCAGCAGACGCGCCTCACTGCCACCACCACGCACGCCAGTTTTAACCCATCT…
MSTRG.5568.1	Chr03B	-	1053312	1054307	GCTGTGACGACTGGTCCCATTTCTCCACCTGTGTAGCGGTCAAACGATATGTCAAACGTAAACCCCCACGCCATCTCAACGCTTGCCACTTGTCAATGCTGGGACCTCGGCTCTGCCACTTTGGTACTATATAAAGTCTCGATCAGATGCTCCTGAGAATCACTCTCACATCCTACGACGACTGTTCTCTCGGACCTATCCTTCATCGACTCTACTATCGTAGCAATGTGCCGGCATATTGTGGAACAGCACAAATTTGAAGGGTGTAGCCATACTCGAAACATGGATGTCCCTATCGTTGGGATAAAAGATTGCATGAAAGAGAATTGCAAGAAGAGCAGGAGGCATCCACCCGGTTGTCGGTCCAAAGCATGCAATGCAAAATATGGGTCTGACATT…
MSTRG.5686.3	Chr03B	+	1498988	1500145	TACTGCCGGATGTACAAATTTGCCTGTGCACGCTCCTTCGTTCATCACCAACGTTGATCAGTCGAGGTTATGTGTGCAGGTAAATACGGAACCCACTTCATTCCCCACATCCATAAGATGAACATTATAGAAGTCAAGCCCCGAGTTGTGTTTGTTCCTACGTGAAGGACTCGACGTTGACGATTTTCACTTTCCTGAATCGCCAGCATACATTTGCCTTGCTTTTGCCTGCCTGTACTGACGATCGATTTCAGCTGTTCTCTGATCACAAGTCTAGACTGACTGTAAAGAGTCTGAAATTTCAAGTGGACCGAGAACCGTGGCAACTCGCTTGGATTACTATTTCATGATGTGTCAGATTGAGGTGAAATACCGAGCAAGCAGCGACAAGCACTGACG…
MSTRG.5686.4	Chr03B	+	1499009	1500062	GCCTGTGCACGCTCCTTCGTTCATCACCAACGTTGATCAGTCGAGGTTATGTGTGCAGAAGTCAAGCCCCGAGTTGTGTTTGTTCCTACGTGAAGGACTCGACGTTGACGATTTTCACTTTCCTGAATCGCCAGCATACATTTGCCTTGCTTTTGCCTGCCTGTACTGACGATCGATTTCAGCTGTTCTCTGATCACAAGTCTAGACTGACTGTAAAGAGTCTGAAATTTCAAGTGGACCGAGAACCGTGGCAACTCGCTTGGATTACTATTTCATGATGTGTCAGATTGAGGTGAAATACCGAGCAAGCAGCGACAAGCACTGACGGCATATGGAGAAATGTCAGGGAAGTGTTGAGGAGAAAGTGGGGCGGACGGTGGCTGCTAGGATGCACACTTC…
MSTRG.5667.1	Chr03B	+	1531852	1532364	CGCGGCTTCGCTAGCGCTTAGCACTCTGGTCGTCAAAGATCGGATTCCATAGATCTATCTCATCCACTTTTGTTCATTACACCCACATTTGGTGCCCGGGACACTTAGGACTATCATAGTATGTCTTATGTCTTTCGGCTCATAGCCGCACTCCCTCTTTCGTCATATTCCGACCGTTGTGGTCGTTTGTTACTCAGACGCAAGAGTTGAACGTTGATTACTAGTTTGTTACCTGCCGTACCGACATACGGCCAAACCGCACGAAACAGGAAGAAGACAAAACATACGATTAGAGGAAAACAGGAAGTCATAGATGCATAGAAAGGGCCTGTAGTGTAGCTTACAAATAAGCTAACACGAAGAAAGCGCAACGCGCGACGGCTCAGTGAACGTGGTCAA…
MSTRG.5702.1	Chr03B	+	1575110	1576824	CCCGTGCTGTACAGTGGCGTGTTCGACAAAATGTAGTTTAAATCCATCCTTGTTCCGGCAGGAAAGGCACCGTATCCTGGGCATCTCTCACATTGGAAGGCGGCCTGCCTACTTTCTCTGTCGACCCTGAAGCTGTGCTGCACAGGTCGGCCCTCGACGGCAAAAGAGAATAAGCTTTGCAAACCTAACCCCTAGCTACCTCCACCGGCGCTCACACGAGCATTGAGCGGGTATCAGCGGTTGCAGACTCTATGTCAGCCTGTCCCAGGCGCCCTCTGCCGATTCGGGTGATGCTCTGATCCCTTCATCCAAGTTTCCACGGCTCACAGCCTTGGCACACGGCCAGGCCCGACGTCGTCCTGCAGCATTCCTTCCCTTGCATTTTCGCGTGGATTTTGC…
MSTRG.5708.1	Chr03B	-	1702540	1702944	CTCATTTGTTGGCGCTGGCGCGTTGGTTCCGTTCCGGGTTTTGTATATAAATATGTCGTCGTTCTCCTCCTGTAACCTCAGCTTGATTGTTATCTTCCTGAGCGTTGTTGTGTCTTTCTGTTCTTAGTCCCCGCTCGGCGCTTCGCTGCTCGCGACTCCGTCAGACATTAAGTCCAGCGCATACCAACGAGATTAAATATGGAGTATTCATTCAGGAATTGAATATATTATCGCAGTGCTTTTCTTCCTAGAGGGCAATTGCCGTGACGGCACACTGAGGCTG
MSTRG.5987.1	Chr03B	+	1721148	1721993	GTCGCGATTATTGTAAGGGCAGTGATATCTGATCGTTGTGCCACCTGACGGAACAGGGTGGTTGTAAGCACCAGTCAACAACAGAGCGTAGCCACCTGAAGGCAAAGCTTATGTCATAGTTTAAATTGACCTCTTTATGCGCTTCTTTGACTCAACGAACGGCAATGCTAGGCCATGTTTCTCTTGTCTCAGCGTCAGTTAGAATAGAGATCTATCAACAAGAAACAGCACGCAGAAATTAGTTTCACGATCTATGCAGGAGATGTATTTGACAGAGAAAAAGAATCATGGCTTACGATTCCAAGATACATATCTGATTGTTCGACAGAAGACAAGTCCTCGAATGACTCGTTGAGCCTGAGAGCACTGCTCGCAAGGGATGACAAGTGAAAAGTCGTT…
MSTRG.6003.1	Chr03B	-	1772093	1773338	GATGAATGCTTCTTCTCAACGACGATAGCTGCTGTGCGCGCCACCTCTCTGCTGCGCAAGTCGCTGAGTTCGTTCGCCGGACGGTTGTACCTGTTGCACGTCGCTGTCTCGTCTCTAATTTTCGGACTCGTTATCGCTCTAGACTTGGGTCTTTGTTCCCGCCTTTGCGCAGCACTCCACTAGCCTCTATCGTAGCCCGGGACATGTTGTCGGCGTAAAAGTCTCTTTGGATGCTCTGGAATCCCGAACAGCTCTCTATTCATTTACTTTATGCTAAACTGTGAGGACCACATGGTGTGAATAGCTCGAAATTATCCTGGAATGCGGTTTTTAACCAAAAACTCTTGCTGTCTCGCTGGTTTCTCAGTTAGAACCGAGACTTTGAATACTTGATCATTA…
MSTRG.6086.1	Chr03B	+	1894709	1895401	GCACCCGCCACCTGGTCACCCCTGAAGCCTCATCAAACACAAGCTCTAAACATACGACTTAGTCGCGTAACGACCATTTCGACTCATCCTTCGACATTCAACCAGTCCATCGCCAACAGTTTTTAATATAAAACATTAATTTCAAAGGGAAAATACTTCATATTAAACCAATCTAGGTGTCGACTTAATACAGTCCCTCGAGTCGAGTATTGTTGGTGAGATTGTGTGAACTATGCTATAATCTGAGTGAATATGACTCCAAAACGTTGGATGATTACGCGAGTGGCACGTTTGCTTGCCAGCACAGACAGCATGCATTGAGTGCTTACCGCAGGGGGAACATCCCCACAGGATGTAGATGGTGCTTAGAAGATACAGCTTTCACAACGGTGAACTTTA…
MSTRG.6031.1	Chr03B	+	2043598	2044238	CCGTGTCTCAGCACCTTTAAAACCTGCGAGAGGGGACGAGACTTGGTAGCGACTACCATAGTCTCTTTCCCACGAACACGCATCGTTCATTCTCGCTAGGATTATATCATTGTCTCGTCTCGACTCCCCACTCATTCTCCTCGAATCCAACGTTCTCTTGCGGTGTCGGCTTCGTTTTCAGGTGCTCGTTCTGATGGCTCTTATCAATTTTCGGCTATTTAATCTGTCTGTGTCTGATATTTTCTGTGTCTCAAGTCTGCGTCTGAGTTTTCTGTAATTGTATCTGAAGGTGGAAGGATCGCAGGAGGAAGGACTTTATTTTTTATTCAATTACGTCTGATCTGTCTGTAGTCTCGCTTTTGACTCGTCTGTGTTTCGCACCTGTTCCGACTTTGACTC…
MSTRG.6134.1	Chr03B	-	2161424	2162245	TTTAGAAAGGGCAGCCAAGACGACTAAGCGCTTGATGTTTGTGGTTGACCACCACCCTTGCACAAACGTATTTACGACGCGTTTTGATTAACCCAAAGAGCCATCAGTAGAACGGCATCCAGGAGTACAATAACCCGCGGGTATTGGTGTCATGCTCACCTTGGTTTATGCTGTCCCACCTGCTACAAAAGTGCAGTCTATTTTAGTCATTTATGCTCAGGGGCAGCTGAAAAATCAGCCAATGATCCTGCTGTATCTCTCGCACTACTTGGAACCAATGGGTTTCTCATAGTTATAGCATCTAAGAGCGGTGAGGTCTATAGGCCTGTGGAGAATACAGCGCTTGCTTTCGTCGAAACCTTCGCGGTTTTAGTTCAGCCGAGCTTTACTATCGTGATT…
MSTRG.6181.1	Chr03B	+	2292635	2292975	GTTTGGGTGTTGGACCGTCGTAGGAGTGGAGGTAGGAGTCTCAGTCGGCGTTGCAAGCCCGGGCGGTTTGAATATCCAAGCGAGAACTGCAACTGAACAATAGACAACGCGACACAATTTAGCGGTAAAATCTCCGGCTATTTCCAATAGGCAGGCGCACGAGACTTGTCCGTATATGGAGCGCATGCATGCCTATTTTGGAGTTCCTTTTGTTAGGTGTCACGCACGAAAAAAGTGGTTCAATTATGATAAATTTATCCGGGATATAGGAGACAGGGCATA
MSTRG.6185.1	Chr03B	-	2302041	2302665	CTTCAACTCACAGCACTGCCAGCCACTCCTGAAGCACAATAACACCCCCTTGCGTGTGTCGAAATTGTATATTGTCCGAGTTGGGCCGTTTGTGTGGGTACTCAAAGACACAGACGGTAAACTGGAGTCACCTCTTGGTGGATGGTTTTTTTTTGCCAGCTTTCGCACTCCGGCTCCTGATAACCATTTGATCCAATAAGAAATCTTACTTGTGCGGCTCCTTACTCGGTTCAAGTTTGAGCCATCTGATAGAGACTTCGTATGTATACTTACCGGAGCTCAAGCTCCTTACCCTTGGAAGATGCCAATCGGCCCGCAACAGAGAGGAAAGCGCAGCTTCTAATGAAAATAACGGAACTATAGAATTCATACGCGACACAAGTGTTTGTAGCAGACTTG…
MSTRG.6252.1	Chr03B	+	2483530	2484347	CCGATACGTCCCTCGATAAGATCATGTGAGTTTTCTAGTCACTTTGCAAGAGTGTATAGTTTCATATTGAAGTCTCAATTGTTCACCATGCGTCATGTTCGTCTCGATTACTCCAAGTACGCGGTCTTTTCTACTCTATGGGTATCCTCGCTTGGCGCGTGTAGCGTGGTTCTACTGCTCATGTGATGTATCGCGCCTGTTTGCAGAGGCTTGGAGCTCAAGATAGGGGTATATAAGACCTCCCTCCCTCTCTAGACGGCTTCTCCCAACCACCACCGCCCTCTTTGCTTGGTCTCAGCCCCCGGCTTCCCTTCAAACCTTGCCGCCAGCGCTACCCCTGGCGATCCTATGGCCAAGTCTTGACGATCCGCGCATTACGTTTCGTTGTACATTGTGAAG…
MSTRG.6098.1	Chr03B	+	2590971	2592411	CTTCTTTCCCCTCATCCCTACCCACCACCACTACCCACTACCTTACTACTTTGCACCCTACTACTTCTTCCAGAAGACTGAAACCCTTCTACCTTTCAACCGAGCCCTGGCTCTTCAGTCACACTTATCCCTCAAGTCTGCCTAAGCTTACACATTGAGTCTACACTTTGGCCATACGCTGTACCCAAAATCGCCTATATACGCAGCTCATCATAAGCTTTCGAGATACAAACACACCCACCTTGCTACCTCTATACTCCATACCCAATACTCTGTACTCTGTAATGCCCGCATTTCATACTCTCAGACTCTTTTGTAGTTTCTCTCTCTCTTCCCTCTCTTTATCCCCTGTACTATAATCATCTGAGCGCTTGCTGCATCCCTTGCTAACCGCACTCG…
MSTRG.6098.2	Chr03B	+	2590971	2592411	CTTCTTTCCCCTCATCCCTACCCACCACCACTACCCACTACCTTACTACTTTGCACCCTACTACTTCTTCCAGAAGACTGAAACCCTTCTACCTTTCAACCGAGCCCTGGCTCTTCATCACACTTATCCCTCAAGTCTGCCTAAGCTTACACATTGAGTCTACACTTTGGCCATACGCTGTACCCAAAATCGCCTATATACGCAGCTCATCATAAGCTTTCGAGATACAAACACACCCACCTTGCTACCTCTATACTCCATACCCAATACTCTGTACTCTGTAATGCCCGCATTTCATACTCTCAGACTCTTTTGTAGTTTCTCTCTCTCTTCCCTCTCTTTATCCCCTGTACTATAATCATCTGAGCGCTTGCTGCATCCCTTGCTAACCGCACTCGT…
MSTRG.6118.1	Chr03B	-	2619242	2621180	GAAAACCAAGCAGCCAAGCGACGGTCTTTTCATGATATGCAGATATGACGTCAATGTCTGTTTTCAATAGACTCGTAGATCTTGGCAGCGTATATGCGCATCAAACTCCATATTTCGGCACTGATCTTTCAGGCTCAGTGAGGCACAAGCATAGCCAAACATCTTCCAACACATCGCTGACACTCTTCTCGACGTTGAGCGCCTCTCCCAAGACATACCTGTGATCACGCCAAGACCGACTTGCTGCCCCTATCGCCATTTTTAGAGCCCATAGGCGCCCATCGGCCGATGCAGAGGAATAGGAGGCGGGCTTTGTGTTGCCAGACCAGTCCCAAGAGCTTAGGGCAGGACGCCGGAAATAGCTGCCAAGGACGGTCCCTCCGAGCACCAGCGCACTGA…
MSTRG.6216.1	Chr03B	+	2667106	2669143	GTCGTCGTCAGTGCGTGTCGGAGTGGGGGCTCGAGCAGTTTGTTCGTGCACGACACTCGGGATTTGGAGGGGCGAAGGGGTGTCTGCGGCGGTTTGTTGTTTGTTACGCGAGCTGCACAGGGTTTGGGACCCCCATCACCCAGGCATCGGGCATCGGATCCAGTGGCTGTGTCGCTTTACTTCCTGCTACAGCCTTCTTGTCTGTGGCTTTTGCTGGTGGTTGTTCTGAGAGCCTTGCTATCAAAGAAATCTGACTGCGTTTGGGCATCAACCGATAGCTAGTTTCTCTGCGGAGCTTGTCAATAAACTTTGTCTGGATCATCTCTGGCTGGGCATGTCCGGACTTTGCAACTCGCGTTGACGTATCAGTCTTCTGAAAGCTTCCTCGTTGCCAAGATT…
MSTRG.6652.1	Chr03B	+	2766124	2767094	AACACACGAGAAAGGAGCGCCTAACGAGATCGCTATCGTTATCAGCTTCGCTAATACTGGAATCTGCCCCTAGGCTCCGATTGACGCATTCAAAATATACGAGATTTCTTGGACAGTGGCCGGGGCATGGGGCTCTCTTGCCGGGGTATAAGTTTCCTACTCATCGTGTAAAGAGCAGGTTGGTAACCCCCATACCATTACCAGCATCTAACTCAAATCACCATGGCCGCCGAAAATACCACGTACTCTACTCTCAAATCCAGCGACAAGTCATGTACCTAGCCCACATGTAGATACGCCGAGGCGCCCCAAGACTCTCATTGCGGCTCCGCCCAATGCGGTTATGGAACCAACTGTGCATGTCAGCCTGGAGGTTATTTGCAAATAACATTGAATTCA…
MSTRG.6663.1	Chr03B	+	2805696	2805998	CTCAGCCATGCTTGCCTCGTGCTGCCTATTTCATGTGACCCCACCGGTCTAGATCATATACAGCACCTAGACTGGCACCGTGCTGCCAAGGTGAGGGAGTAGTGCGCAAGAGGGATGGAGCACTGGGTGGCGCCTCGTGGCGTCTGTACCGGATTGACATAATGTGAAGAACACTCGTGTCCTGGCAGAATCTGGGAGTAATAAAGACTTGCTGTTTTTA
MSTRG.6737.1	Chr03B	+	3045612	3046020	CCTCGGTGGCGCGGTCGTGAAAGAGACAGGGTAAAAGCATCTCAGCTGGTCGATAAAGAACGTTGGGGTGAAAAGGGATCGCGGGGATTACATACTGATCGTCCGTCGTCTTAAGAAGCAGAGCTTGTTTTAGACAGCCTCGTCTAAAACTCGGCCTGGTTTCGTTTGGGGCCTCGGATAGACCTTTTTAGGGTATCGACTTCAAGGGGTGGCCCCAGTTTACCCCAATAAATGCATGTCGAGGGGGCACACGAGGACTGCGAAAGATAGGAGAGTCTGGACTTGGATGTTAAACGGGGTGAAAACTTTTTGACTTTTTTTTCTTTCAAACAATGATGGATAGTATTGTC
MSTRG.6742.1	Chr03B	+	3051928	3052633	CATACGCCTACCTGACCAAACTCATACCTGTCCTATTCGCACGGGTTTGCCATTCTAGTGCAAGAGCACCTGCGTGTCGCTCGATAATCTTCCCAAACGGCCGAACCACGCACTCACGCTACTTATCTCTGCCAATCAACTCACAATCATGGTATCTTCCGAACTCTCGCCTTCTCAGCGCGGGTCGTAGACACTCGCACATATGGCAACTCCCGCTGTCCTTAAAGGGACGCCAAGGCTTACGCACGTCTATCAATCGTATATTAATATCTATATTAACAACCCTGTAAATCATGTCGTGCCGTAAGTTAGAGACTAATATTGAGCGGCATTACCAGTATTTGGCTTGAGCCTACCTAGGCTTGATCAAAGAACTATGGACACCCATGTGCTGCAGTA…
MSTRG.6769.1	Chr03B	+	3115342	3115888	CTGAACACGACCTCGATAGATCTCCTGTGAGCTGAGTAGTAATTGACTTTGTTGGCCAATCTCGATTGGCGCCACAACTGGCGCCAGACATGCGGTTATCTTTCTAGAACATCAGTCAGCAAGGGTGAGGCAAAGTGCAGGATCAAGAATTGCCAGAATAGGGGTCTCATGTTTCAACTCCGTTGAACAAATCGAGTGATGGATGAACCCTTGACGAGCCGAGTTCATGTACCCAAGTACCGTAGAAAGGATAGTTCCTGGCGCCTCTTTGAATATTGCACTGGCCGCAAATAGAGTATCGGCGGCTGGCTTTGAAATTTGCCTTGCATAAGGGCGTCTACACGAATCCGTGAAAAACCAAACTCAACAGCAGGCAAGCATCATAAGTGAGCATACGTT…
MSTRG.6305.1	Chr03B	+	3207886	3209257	GTTTTTAACTGAATGAGCAAGTGTAAATTTTTTGGACCTGCCTTCACTAAGTCTACACTCGTAAAATCACCGCGGTCCAAGCCAAGCTCCAGTTCGCGTATAGAGGCTTCGTACAAGTCAGGAAGTTTAATCGAATGTGTACAGGAGCTAACTCCCAGGAACACGGTGGATATTGTCGTTATGAAAAGCAGACTAATATTGAATTTGCCCCGATACTTCATTGTTATAGAAAGTGTTAGTTGAGGATAGGAGGGCAACGATGGAGGAGACCGTTCTTATATAGCCCCTGGCTAGACATCTGGTTCCGTTTTCGAATGCAAAACCACGGATCCATCCGAACAAGGCTGGTCCTTCTTATTTGACACAGCCAACATCGTATTCGAGATTCGATCCATGGAA…
MSTRG.6319.1	Chr04A	-	43663	44121	CAGCATGTTGTGCCCGTTCGATTGAAACACTCGTGCTAAATACATGGCTAGCATGCCATTTAATCTGAGTACATGCACATTGAGAACGCGATCATCGCCGGGCTGGTGCGTCGTCTCGATATGGGCGTGGGGTTCTAACAGCACCGACGCAACTTGGCTAACTCATATATGTATCAACACGTTTCAAATATGCGGCGATTAACGAAATACATGAGATTACAAGGTCACAAGCATTGGTGCAAGTCAACTCGAAAATCTTCGTCAAACGACCTCCAGTTGGCGGTCAACCTATGTCAAACATATGCTTAGCTCGCGGCTTTAGTGGCAGCGCACTATCCAATCAGTCTGAAGTTTGTAATAAACTTTGTCCTTCTCCTTGAATGAACAAGTCTCCACCTA…
MSTRG.6347.1	Chr04A	+	81179	82312	GGGAAATACAAATGGATGGGATTGTTTTGCGGCCGGCGGTAACGTGACGTCATCCCATGCTCCACCTGCACGTGATCTTCCTGCTCATCGAGACGGGCGACGATCTCCCTCTGTTGCCACTCCTCCACCACCCGTGAGAGCCCCGAAGCGCTGGCTGCGTCCAATCACTCTCCATTGCACGCATTCACGCTCTCGTCCCATGCCTGGTTCCGATCATTGCGCACGGGCAACGATCAGCGCCGAGCATGCGCCCTGCTCACGTCATCAGCCTCTCTTTCCCCGGCCTCATCTCTTCTGGCTGTCATTCCCACATGCTTGCTATATTTACTCGGCTGGCACTGACGGCTGCGCGTATCACCTCTCACAAGACTTGCTACTTGATCGGTCAGCATTGCTCAT…
MSTRG.6347.2	Chr04A	+	81276	82311	CGACGATCTCCCTCTGTTGCCACTCCTCCACCACCCGTGAGAGCCCCGAAGCGCTGGCTGCGTCCAATCACTCTCCATTGCACGCATTCACGCTCTCGTCCCATGCCTGGTTCCGATCATTGCGCACGGGCAACGATCAGCGCCGAGCATGCGCCCTGCTCACGTCATCAGCCTCTCTTTCCCCGGCCTCATCTCTTCTGGCTGTCATTCCCACATGCTTGCTATATTTACTCGGCTGGCACTGACGGCTGCGCGTATCACCTCTCACAAGACTTGCTACTTGATCGGTCAGCATTGCTCATCTGAGCCGACGTCGTGCGGGCTGTCTGGTCTTCTCGTTGCTCGGAGCTTGTTATTCGTCGTCCCAGTTTACGTTTAGGCGCCCGTGGACTCTCCAGG…
MSTRG.6328.1	Chr04A	-	110739	112172	CTTGTGTCCCTCTCCACATTCATCAGCGTACCACTCGAACTGTGATGTTACTTCCCTGCCTGACTTGACAATATCCATAAATTTGCCGCGCTTCACAGTGCAATACGTCCCCGGATCCACTACTCTATTCCCTTTAGACGATCGCGGAGGTAACACCGATGCGCTTGTCACTGTCCTTCGCCTACCGTAAAATCGCCCCACCGCCTTTATAGCGCAATCCATACGAAGATCGGTCCTAACCAGTGTAATTTATGCAATTTCAGACCTGGCAATGATTGACGTTTAGGTCATGCTTTTTACCCTGGTTGTTTCCCTTATCAAGTCCTCATTAAGCTGTGCTGTGCGCAAGAATCATGGTCGAGATGGTGGCCGATGCACACGACTCCCTAAGGGGTGTAT…
MSTRG.6326.1	Chr04A	.	119819	120896	GAAACGCGTGCGGGGAGGAATATGAGTGAGCCGGAGCACAAGTCCGAGGCGAATCCTGATTGCTTTGTGTTCTGGCAACTGTTCACTTTGTAAGGTTCTGGAAGCCGGTGCAGCGCGAGAGAGTAGAACGCATCGGACGCGTCTTTGAGATCCAGTGGAGTCTTGAGCCCGAAAAATCGTATATCCTGCCAAACGCGAGAACAATTTTGTAACCACCAGGGATCTCCAAAGACGCGTCTTCGCTCAGCGTGAACCTACGAACACAACAGAAATCGCACAGTCGGGTGTGGGCCGATGACAGAATGGACCGCAAGAACATGTCCACAAAGCGCCCTATAAAGCTAGCATGATTCTGTTATCATCCCAAGCGGACTGTTCGTAGATCGATTGTGATGCGCA…
MSTRG.6336.1	Chr04A	-	132675	134268	CCCTGCTTGTGTTTATTCCCTCCATCACTCATCCGCGCACCAGCCAACTTGCGGTGTTTCCTTCTCTGTCTGACTTGTCAACCGCCACACCTTTCTCTCGCCACACAGTGGCATGCGTCCCTGGATTTACCACTGCACTCTCTTCAGACACTCGCTAAGTTACCACCGTAACGCCCGCTGCTGTCCTTTGTCCCCCAGAAAATCGCCCTAACGACTCTATGGCGCAAATCATGCGCATATCCACCCTAGCGACCGTAATCCCTGGAATGTCAGATCTGCTAATGGCTGATGTTTAGGTGATACTCTCTACCCGTTCCTTTTCCCTATCGAGTACTCTGTCGTTTTTGCTGTGACCTAAAACCATGGGCGAGATGATGCTCAAGACTCGCTGGGGCCATC…
MSTRG.6340.1	Chr04A	-	145953	147399	CCTGCTTGTGTTTGTTCTCTCCATCACTCATCTGTGCACCAGGCAACTTGCGATGTTTCCTTCTCTGCCTGACTTGACAACATCCACACCTGTCCTGCGTGACACAGTGCAATGCATCCCTGGTTAGGCCGCCTTAGCCCCGTTCAATACTCGTTGCTGTGCGTCGCCAATCACAAAATCGCCCCAACGCTTCTACGCCATAAATCATGCGAACATCAATCTTATCGAGAGTAATCTCTGCGGTGCCAGACCTGGCAATGGTTGAATTTTAGGCCAAGCTCTCCACCCTGTCTGTTGTTCCTATCGAATTCTCCTGTCGTTATGCTGTGACCTAAAATCATGGACGGGATAATGCTCAAGACTCACTAGGGGTCGCCAACCTCTAACATCACGACCAGT…
MSTRG.6330.1	Chr04A	-	159187	160614	CCGCGCAGCAGCCAACTTGCGGTGTTTCCCTCTCTGCCTGACTTGTCAACAACCACACCTTTCCCACGTCATAGAGTGTCATTCATCCCTGAATTCACCACTGCACTCCCTTCAGATACTCAATGAGCTACCACCGTAACGCCCGTTGCTGTCCTTTGCCCACCAGAAAATTGCCCTAACAACTTTATGGCGCAAATCATGCGCATATCCACCCTAGCGAGCGTAGTCCCTGGAATCTCAGATCTGTTTATGGCTGATGTTTAGGTCATGCTCTCTATCCGTTCCTTTTCCTATCGAATACCCCTGTCGTTTTGCTGTGACCTAACACCATGGACGAGTTGATGCTCAAGACTCGCTGGGGGCCACCAACCTCCAACATGATAACCTACCCCCCCATTT…
MSTRG.6365.2	Chr04A	-	257808	258189	CGAAGATCCGGCAACTGCATGCGCAGCTCGATGCTGGCATTGCAGCCCATACATTGAGCCGATATTCTCCAGAGCACTTCAGCCTACTCCTCATTCCCGATATGATCCAAGACGAGCGTGCTTGGCAGGTACTCGATCGAATGTCCTAAGCTACATCAAAACGTGGTGTCGCACCAAGGACCAAGACTCTCGAATGCTATGGATGTATGGTCAGCTTGGTACAGGCAAGACTGCGGTGGCAGCGTCGGTGTGTCAAGAGTTCGCCGGCCAGTTGGATCCCGCTCTGGGTGCCAGCTTCTTCTGCAAATGGG
MSTRG.6368.1	Chr04A	-	264861	266289	CCTCCATCGCTCATCGGCGCACCACCCAACCTGTGATATTATTTCTCTGCCTGACTCAACAACGTCCACATTTTCCCGCGCTACACAGTGTAATGCGTCCCTGGCTTCACCTTCGCGACCCCGCCAAACACTCGCTGAGCTGCTGTTAAGCCCGCTGCTGTTCTTCTCACACCTCAAAATCACCGCAACGCTTCTACGACGCAAACCAGGCGAAAATCCGTCTGAGCGAGCGTAGTCCCTGCAGTGTCAGACCTGGTACTGGTTGACATTTAGGTCATGGTGGCTCTCTACCGCGGTGCTCGCTCCTATCGAGTGCCCTTTGAGCTTCGCTGTGAACAAAATCGTTAACGAGATGGCGTCCGAAGCTCACCACTCGTTAGGGGGTATGCCCTCCAAACT…
MSTRG.6371.1	Chr04A	.	269536	270385	TGACCCGTGCTTCGAGGTCAGGTATATCTCGGTTTAGTACATGAGATGACGTTAGGCTACATATGTTGAACCGAAGTTGTTGCATCATAACATTTAGACATCCTTCTGCCAGATCCCTGTGCGCTGGTCCCATGTCGACGCATAACTGGCTAGAACGAGATGGATCGGCCAGGAACCTACATAGTGACGAATGAAATGCGCATATAGCCGCATCCTGTTCACTATTCGAGTGGGGGGCTAAACCCAGGCTCTTGATTGTCTGGGACAGCATCGGTGACTGGTTAAATCGGCTTGTCACAGCAAAGAAGGCAGGCAAAGGCAATCTATGATGGAGGAACATGCCCGAAATGATCGCCAGGCACTGAGAGATATCGTGCAGTTGATCTGCATGGTACTCGC…
MSTRG.6376.1	Chr04A	.	282286	282553	CGAGCTCTGGGGAGATTGACGAAGTAACACGTGCTTCGAGGTCAAGTACGTCCCGATTTAATGTATGAGACGACTGCAGCCCACAGATGTTGAACCGAAGTTGCTCCATCATGATATCTAGGCAACCTCGAGCCAAAACCTGGTGAGCTGCTCCGATGTCGACGCAGAAATGGCCAGAGCGGATCGGATCGGCGAGGAACTCGCAGAACGACAAATGAAGCGCGCATATAGCCGCGCCTCGTGCACTGCTTGCGGGCGGGGATAGTCC
MSTRG.6381.1	Chr04A	-	304451	306000	CACGTGACGCCCAGTCCGTACTTGTGCCCGCTCATCGGCGCACCACCCGACCTCTGATGTTACATTTACTTCTCTGCCTGACTTGACAACAACCACACCTTTCCCACGCCACACAGTGTAATGCGTCCCTGGATCGACTAGTCCACTCCCTCTGGACAATCGCGGAGGTACCACCGACACGCTTGTCGCTGTCCTTTGCGCATCGCAACATCGCCCTAAACCCCTTTATGGCGCAAATCATACGAAAACCGGTCTAAGCGAGCGTAATCTTTGCAATGTTAGACCTGGCAATGGTTGACGTTTAGGTCATGTTGGTTACCCTAGTTATCCCCCCTACCGAGTCCTTGAGCTTTGCTATGCGCAAGGATCATGACCGAGATGGTAGCCGATGCACACGAC…
MSTRG.6384.1	Chr04A	-	315287	317047	CCTGCTTGAGTTTGTTCTCTCCATCGCTCATCCACCCAGCAGCCAACTTGCGGTGTTTCCTTCTCCGCCTGACTTGACAACGACCTCACCTTTCCCACGCTACAAGGTGTAACAGTCCCCGGTTCGACTACCGCAGCCCGACAAACACTCGCCGAGCTGCCCCAGTTACGCCCGCTGCTCTCCTTCGCCCACCAGAAAATTGTCCCAACGACTTTATGGTGCAAATTATGCACATATCCGCCCTAGCGAACGTACTCCCCGTAATGTCAGATCTGGTTATGGTTGATGTTTAGGTCATGACCGGCTTTCTACCCGTTCCTTGTTCCTATCGAGCACTCCTGTCGTTTTGCTGTGACCTAAAACCACGGACGAGACGATGCTTAAGACTCGCTGGGGGCC…
MSTRG.6384.2	Chr04A	-	315447	317038	GTTTGTTCTCTCCATCGCTCATCCACCCAGCAGCCAACTTGCGGTGTTTCCTTCTCCGCCTGACTTGACAACGACCTCACCTTTCCCACGCTACAAGGTGTAACAGTCCCCGGTTCGACTACCGCAGCCCGACAAACACTCGCCGAGCTGCCCCAGTTACGCCCGCTGCTCTCCTTCGCCCACCAGAAAATTGTCCCAACGACTTTATGGTGCAAATTATGCACATATCCGCCCTAGCGAACGTACTCCCCGTAATGTCAGATCTGGTTATGGTTGATGTTTAGGTCATGCACTCCTGTCGTTTTGCTGTGACCTAAAACCACGGACGAGACGATGCTTAAGACTCGCTGGGGGCCACCAACCTCCAACATGGTAACCAGCCCCCCATTTATCCTCAAC…
MSTRG.6357.1	Chr04A	+	331355	333491	GAACGATCAGGAAATCATGCTGCAACCATACATAGACTATTTACTTTGCAGCCGAAGTCGAACGCGCCCTCGCAAATCGTACTCCATAGTGTATAAGGTTCCGTGAACTTGACGTGGAAGGTGCTGATCAAGGCGTTGTTATGGTTGATGGACGGGCCGACTATGAGCGACGCGAAGGTGTGAGGCACTTGACCATGCTTGTCCCTGTTTGGCGCTTGTTCTGAAGCCGCTTTCTCGACACAACTGCCGCCATCATGTGAAAAACTAGACCATAGTCCACCCTAACTTCGGGTCCTCTCTTGTTCACGCATGGGTGGCCACTCAGTTGCTCAACATTAGTTGTCCGACGTGCAGTTCTGGGATATGGCTCGTCTTGTAGCGCACACGCTGGTGCTCGGC…
MSTRG.6408.2	Chr04A	-	440160	442109	GAACCTTAGACCCAACCTCATTCCACTTGGCACACGCTGGACTGAGAGAGCTATACAATACGCCAAAGGGGACTGCTTTCATGAAGATAGGGCGATATTCGCTGTGTAGCTTTCTTGCCATGCGTTCCAAAACTGCTGCTGCTTTTGCGCTCGCCTGACGGTCGGGTGTATTTGTTGAGCTTTCTGTACCAGACAATCGGTTTCGAGCATTGTCAAACTCAAGAACTATTAGGACATTTTCAGCACATCGACATGTACTCGTACACATATCTGTGGTACATTTCATCTTTCCAAGTGAACCATTCATGTCCCATCAACCACTGCGCCTAATCGCTGCTCTGCTCGACCCGGTCAACGTTGTTTCACCCTTAATATCTTCCTCAAACCACCACGCATTTC…
MSTRG.6413.3	Chr04A	+	462866	464461	CTTCCGGTCTCCCACAACAGTCCGATGACGGCGGCTGGGTCACCCTCAGTGGCTTCCCGCACCTGCTATGGCTTCCGGCCGAGTACAGGCAGAAAAAGCCCGTATACATGCCTGCCACCGCCACAGGACAGGACTCTGAGGCGGTTCTGCTCGACTTCTCGCGATTCGTGCACGGCACAGCTTGGACGGAGGTGGCTGGCAAGACATAGGTCCAGGTTGACTAGGCTGCGGTCTCACGATCAAATGGTAGACAGCTCGTAAAAGACTTGACTAGGTTTCTGCTTCTAATGATTAGACATATGGCGAGAATCATTCCCCCATGGCTCAACCCAATTGAGATACTATGCGCGCGAAGTGTTTAGCCAGAGCGCCTGGTCCGCCCGGGTGCATCAACACCCT…
MSTRG.6413.2	Chr04A	+	462866	465012	CTTCCGGTCTCCCACAACAGTCCGATGACGGCGGCTGGGTCACCCTCAGTGGCTTCCCGCACCTGCTATGGCTTCCGGCCGAGTACAGGCAGAAAAAGCCCGTATACATGCCTGCCACCGCCACAGGACAGGACTCTGAGGCGGTTCTGCTCGACTTCTCGCGATTCGTGCACGGCACAGCTTGGACGGAGGTGGCTGGCAAGACATAGGTCCAGGTTGACTAGGCTGCGGTCTCACGATCAAATGGTAGACAGCTCGTAAAAGACTTGACTAGGTTTCTGCTTCTAATGTATGGCGATGACAATGTTATGAGGTGTCAGGATATCTGATTTTCTGTTGGGCGTGTTTGTTGTGGCTCAATAGGATTAGACATATGGCGAGAATCATTCCCCCATGGCT…
MSTRG.6413.4	Chr04A	+	462869	463490	CCGGTCTCCCACAACAGTCCGATGACGGCGGCTGGGTCACCCTCAGTGGCTTCCCGCACCTGCTATGGCTTCCGGCCGAGTACAGGCAGAAAAAGCCCGTATACATGCCTGCCACCGCCACAGGACAGGACTCTGAGGCGGTTCTGCTCGACTTCTCGCGATTCGTGCACGGCACAGCTTGGACGGAGGTGGCTGGCAAGACATAGGTCCAGGTTGACTAGGCTGCGATTTCTAGGTCTCACGATCAAATGGTAGACAGCTCGTAAAAGACTTGACTAGGTTTCTGCTTCTAATGTATGGCGATGACAATGTTATGAGGTGTCAGGATATCTGATTTTCTGTTGGGCGTGTTTGTTGTGGCTCAATAGGATTAGACATATGGCGAGAATCATTCCCCCA…
MSTRG.6400.2	Chr04A	-	499141	499666	GACCGACCATGTTGCTGAGCATATCCAGTACACCGAGTCGGACGACAGCGACAGCATGTCTACCTGCAGTACTCGTTCGGCCAGCACGATCACATCTTCTGAGATTTCTGGAAAGATTCGGACGGATGTTTCCCCTGGATGACAACATTCCAGCTGTGTTGCCTATCGATGGTCCGGAGCATGAGCGTCTTGAGAAGCAACACCGACACTTGCAGCTCCTTCTCGGATCGAACTACTTTGGACCTTTCCGAGAAGTGATGCTCCGGACGCCACATCCTCGCGTCCTGGATATCCTCACGCAAGAAGGACTATGGGTGCAAGAAGTTGCCGCTGAATACCCGCATGGCCATTTCATCAGTCTCGATGTAGTACCAATGCTCCCACACGTACCGCAACCAA…
MSTRG.6400.3	Chr04A	-	499952	500823	GTTCAGACGACCACCACGTATACAATACCGACCATGTCATGTATCATGGATCTCTGTCTCGACTACCCAACATTACGGCCTTAGAGCTGCCCAGGCCATCTTGACTAAGCTCTATGCGTTATGGCTTTGCCACGCATTCCCCGGGCACTTCAGCGTCCTCCAACAATATCAAGCACGAGACCTTCTGGCCGCTCACAATCCTATCAAACCCGACACCTGCCACAACAAAGCTTATCCGACTAGCCTTCTACCTCTGTATCATAGCGTTGTTTTTCAAATCTATATTCGTTGTTGAAACTTCAAACTGCTGTGTTAGGTCGCCACCTCAACGCCTAGGGGACGGTCGCGCCGGTGATACGGACTGTGCACCTAAACACCCCACGATATCTTCGGGTGGCG…
MSTRG.6789.1	Chr04A	-	569652	570487	AACCCAACTTGCCCACTCAATCACCACGTATACGATACCAACCATGTCTTGTATCATGGATCTCTGTCTCGACTACCCGACATCACGGCCTTAGACCTGCCTCGGCCATGTTGACCAAACTTTATGCGTTACGGCGTTGACACGCGATCTCCAGACACTCCAACGTCCTCCTCCAACATCAAGAGCGAGAGCTTCTGGTCCATTTGCTGTCGCTTACAATCCCATAAAACCTGACACCTGCCACAACAAAGCTTATCAGACTAGGCAAGAGAATGTATTCGTCGTTCCACTCATCCGCCAGCCAGGTCCTAGGATTCCTCTCGGACCCAGTTTACCGCGTCTGGGACTGACTCCGTTTTGTGAACGATAGCCTTCTGCGTTTGTATCATAGTGTTACCT…
MSTRG.6789.2	Chr04A	-	569897	570472	CTCAATCACCACGTATACGATACCAACCATATGGTCTGCACTGCCGAAATTGTCTTGTATCATGGATCTCTGTCTCGACTACCCGACATCACGGCCTTAGACCTGCCTCGGCCATGTTGACCAAACTTTATGCGTTACGGCGTTGACACGCGATCTCCAGACACTCCAACGTCCTCCTCCAACATCAAGAGCGAGAGCTTCTGGTCCATTTGCTGTCGCTTACAATCCCATAAAACCTGACACCTGCCACAACAAAGCTTATCAGACTAGGCAAGAGAATGTATTCGTCGTTCCACTCATCCGCCAGCCAGGTCCTAGGATTCCTCTCGGACCCAGTTTACCGCGTCTGGGACTGACTCCGTTTTGTGAACGATAGCCTTCTGCGTTTGTATCATAGTG…
MSTRG.6790.1	Chr04A	+	571585	571940	GGCCTTCCTGAGCATGTCGATGCTGTGACGAGTCTGCTACATGTGATTGAGGATGCGTCAAGCCTGGTCGTCGCAGCTGTTTCCGGTGATGCATTCAGCAAATGGGTCCAGTCTGCTACGCTACTCGACTTTTCTCAGACATCGGCTAAGCTGTTGGATCAGATGCATAGGCTGAGTGCTTATCTTCATGCTGTCGTTGCAGACGAGACGCTGAGCCACTACTCTACGGACGACGCCCTGCTG
MSTRG.6798.2	Chr04A	+	604755	605665	TTTTTTTTTTTGAATCTAGTTTATTTAGAGTCGTTGCGGGGCGTAGCCCTATGGTGCGACTATGACAGCAGAGATAGGGAAACGAGAAGGAGGCACAGGAAGGCAGAAGCAGGCGAATAGAGAGGCTAGGTACAGCGAGTCACACTAAAGAGGCAGTAGTAAAGGACAAAAGTCTAAAAACAGGGAAGCAGACGGCAGAGCCAACAGGGGCGAGGGACACAGGAGAAGAGAGTGCGAAGTCACAATAGCAGGCTGGCGAAGCGGCCTGTGGCTTTAAGGAATTCAAACAGAGGGCGCAGGGCCTCCTCATTCGAAAAAAGGTAGTCAGGACGGGTATAGTGGGGACCGTTTGACTCGAGATAGATGTATCGTTCAGATGAAAAGTGGGGGCAATGCCGG…
MSTRG.6804.1	Chr04A	-	625967	626492	GATTTCCGTCAGGAAAGATTCGGGCGGATGTTTCCCCTGGATGACAACATTCCAGCTGTGTTGCCTATCGATGGTCCGGAGCATGAGCGTCTTGAGAAGCAACACCGATACATGCGGCTCCTTCTCGGATCGAACTACTTTGGACCTTTCCGAGAAGTGATGCTCCAGACGCCACATCCTCGCGTCCTGGATATCCTCACGCAAGAAGGACTATGGGTGCAAGAAGTTGCCGCTGAATACCCGCATGGCCATTTCATCAGTCTCGATGTAGTACCAATGCTCCCACACGTACCGCAACCAAACCTCACATTTGAAGTGTACGACCTGTACGCCGGTCTCGCTGAGGCGGACAACTCGTTTGATGTTGTACACGCACGTTGCTGTATACCTACGCTACGT…
MSTRG.6805.1	Chr04A	-	627234	627824	ACCCCCAACTTGTCCAGACGACCACCACGTATACATTACCGACCATGTCTTGTATCATGGATCTCTGTCTCGACTACCCGACATTACGGCCATAGACCTGCCTAGGCCATCTTGACCAAGCTCTATACGTTATGGCTTTGCCACGTATTCTCCGGGCACTTCAGCGTCCTCGAACAATGTCAAGCACGAGACCTTCTGGCCGCTCAAAATCCCATCAAACCCGACACCTGCCACAACAAAGCTTATCCGACTAGCCTTCTACCTCTGTATCATAGCGTTGTTTTTCAAATCTATATTCGTTGTTGAAACTTCAAACTGCTGT
MSTRG.6805.2	Chr04A	-	627241	627824	ACCCCCAACTTGTCCAGACGACCACCACGTATACATTACCGACCATGTCTTGTATCATGGATCTCTGTCTCGACTACCCGACATTACGGCCATAGACCTGCCTAGGCCATCTTGACCAAGCTCTATACGTTATGGCTTTGCCACGTATTCTCCGGGCACTTCAGCGTCCTCGAACAATGTCAAGCACGAGACCTTCTGGCCGCTCAAAATCCCATCAAACCCGACACCTGCCACAACAAAGCTTATCCGACTAGGCTTCCTCTCGACCCCAGCTTACTATGTCTGAGACTGACTCTGTTTTGTTAACAATAGCCTTCTACCTCTGTATCATAGCGTTGTTTTTCAAATCTATATTCGTTGTTGAAACTTCAAA
MSTRG.6817.1	Chr04A	+	668522	669453	GCCACTTCTTGCCCACCATACTCAAGAATCAGAGCCTATAATGCAGACACGCCTAACCCTCAATTTCTGTATGATATCATCGCCTCTCTCTGCTCTAACATCTTGTTTCTCTTTGCCCGTCGGGTTTCACCTCACCATCGACCACCTGGTTTTTCATCCCACTGCTCTACAACTTACTACTCTAGGGCTCACTGCATATTTCGCATGTGACTGCGCCCATCAAACTACACGGATGGAGCCCCGCTATTTCCTCTCTATGAATGCAGAACGATATCCTTCTTCCTGCGTCAAGCAGTGCGATAGCCATACTGCAGTGATGACTTGCTCCGGTCTCCAGCGTGACGTGCCCATAAAGTCCGTGAGCCGATCCACCCGATGATGCGGACAACACCCTACATG…
MSTRG.6824.7	Chr04A	-	754504	755127	CAATACTGACCATGTCTTGTATCATGGATCTCTGTCTCGACTACCCGACATTACGGCCTTAGCCCTGCCCAGGCCATCTTGACCAAATTTTATGCGTTACGGCTTTGCCACGCATTCTCCGGACACTCCAACGTCCTCAAACAACATCAAGAGCGAGAGATTCTAGTCCATTTACTGTCGCTTACAATCCCATCAAACTCGACACCTGCCACCAAAAAGCTTATCAGACTAGCGCTATCTCTCAAATCTATATTCGTTGTTGAAACCTCAAAGTACTATATTAGGTTGCCACCACAAAGTCTAGGAAACGGTCGCGCCGGTGATACGGAC
MSTRG.6831.1	Chr04A	+	755242	755669	TAGATGTCCAAGTCATTACCGCATGATCTACAAGGACGAGTTCGAATTCGCTTCCAAAAGATTCAGCTGCAGCCGACAAAGCCTCCAGCGAATGCAATCCAGATCAAGCTCATGATCAATCAGCTCCAAGTCTACAAATCCCCATATTCCGAACGAGATAAGCCGCTAGTGTGGGCTGAACCTATCTACTGCGACGTGTCCCCGAGCACGCCGGTCAAGCTTTGCATATTCGAAAGGAGACGACTTGGAACCAAGGAGCTACTGGACACTTTGGATTGCCTCGCATCAGTTGTGATCAGTGTGAATGCTGCTAGGTTCG
MSTRG.6843.1	Chr04A	+	813875	815776	GAAGTTACAACCACCACCACAGTTGACCAACCAGACTCGCTTCACCATTACAAGAAAGACCCTTGTCCAAACGGCTCATTTACCACGCTTATTGAACGACCGCCTTCTCTTGGTGCCTACATAACATCTGCGCTTTCTCCGTCACAGTACACATCGTGTCTATCAGTGGCACTTTAAATCAATTAGCCGCGGCTTGAGCTCGCTCCACTCCACTGCGGCGGGGTATACGACACATGAACGGTTCATCTGACTGGCCTGATGTCCGCTGACACAAACGCCTAATACCATGTGACTATACACAGAACAGCAACGTTCAACTACTAGACTACCTCCTTTCCACTATCCCATCCGAATACATTCTTCCCCCATCTTTCGCCTCTGCCCAGCAGCTCGGCACAA…
MSTRG.6862.1	Chr04A	-	898233	900250	CTTGGTTAATTTTTTCTCTCGGTTCATGAGGCATGTTGTAGTAATCGTTAAAAAGAGATATCGATTTAATTGATTCTACAACAGACGCCTCACGCAGCTCGTGTATGGGTGCGCGTGAGTTCGGATCAGCAGGCTGCGCAGACATGCCTACTGACCCAGCCCATTTCCCGACTCATCCATCAATCCACTATCATATGCTTCAACTGCCTCGTTGGCAAAACCTCCATCTACTAGTACTTGGAACATGCTACGCTGGGTAGGCGATGTGCGCAAGTTCAACCGCTCTCCAACCAGCTGCCGCCTCCGGGCCTCTCTCCAGCGAATCTCCGCTTCTGGCAGCGCTTGCGCGTTGCACATAACTGAGGCATGCTCTCCTCTCCCGCAGCGAACGCAGACACG…
MSTRG.6870.1	Chr04A	+	928726	930182	CCACACTCATCAAGCAGAACCTATAATCCAGACACGCCTAGCTCTTCACCTCTGTTTGACCTCGTCGCCTTTTCTGATTTATTCTCTTGTTGCTCTTCACCTATCGCGTTGCATGTCTAGATCGACCACCCAGTGATGCATCCCCTTGCTCTTCACGTCGCGGCTCTAGAGCTCAACTCTATTCCTGTCTCGCATGTAACTGCGCACATCAAGCTACGTCAATGAAAACTCAACATATCCTCCCCACGAATCTGCAGAAGGCTCTCCTCTCCACGTGTCTAGTCGCGCGATAGCCATTGTGCAGTGATGACATGGTTTCCAGAATAGCGTGCCCATTGCATCCTTGAACTCGTCTAGTAGGTGACGCGGACAACACCCTGCACGACAGGCTTTCGCGGT…
MSTRG.6879.1	Chr04A	+	952222	953706	ATCCTGGGCCGCTTGTTGCCCACCACACTCATCGATCAGAGCCTATAATCCAGACGCGCCTAGCTCTTCACCTCTGTTTGACCTCGTCGCCTTTTTTGATTTATTCTCTTGTTGCTCTTCACCTATCGCGTTGCATATCAAGATCGACCACCCCGTCATGATCCCTTTGCTCTCCACGTCGCGGCTCTAGAGCTCAACTCTATTCCTGTCTCGCATGTAACTGCGCACATCAAGCTTCGTCAATGAAAACTCGACATATCCTCCCCACGAATCTGCAGAAGGCTCTCCTCTCCACGTGTCTAGTCGCGCGATAGCTGTTGTGCAGCGATGACTCGTTGCACGGCTGTGTCGTCTCTTCCTCTCGTTGCTGCCACCATTTGTTCCATCCCTGGCTTAGGT…
MSTRG.6884.1	Chr04A	+	983660	984020	ATTTTCCACAACAGTCCGATGACAGCGGCTGGGTCACCTTTGGCGGCTCTCCGCACCTTCTCTGGCTTCCGGCCGAGTACAGGCAACGAAAGCCCGCATACATGGCTGCCAATGTCACAGGACAGGACTCTGAGGCGGTTCTGTTCGACTTCTCGCGATTCGTGCACGGCACAGCTTGGACGGAGGTGGTTGGCCAGACATAGGTCCAGGGTGACTAGGATGTGATTTTTAGGTCTCACGATCAAATGGTAGACGGCTCGTTGAGACTTGACTGGGTTTCTGCTTTTGATGTACGGCCATGACAATG
MSTRG.6892.1	Chr04A	+	1032841	1034290	CCACACTCATCAAGCAGAACCTATAATCCAGACACGCCTAGCTCTTCACCTCTGTTTGACCTCGTCGCCTTTTCTGATTTATTCTCTTGTTGCTCTTCACCTATCGCGTTGCATGTCTAGATCGACCACCCAGTGATGCATCCCCTTGCTCTTCACGTCGCGGCTCTAGAGCTCAACTCTATTCCTGTCTCGCATGTAACTGCGCACATCAAGCTACGTCAATGAAAACTCAACATATCCTCCCCACGAATCTGCAGAAGGCTCTCCTCTCCACGTGTCTAGTCGCGCGATAGCCATTGTGCAGTGATGACATGGTTTCCAGAATAGCGTGCCCATTGCATCCTTGAACTCGTCTAGTAGGTGACGCGGACAACACCCTGCACGACAGGCTTTCGCGGT…
MSTRG.6895.1	Chr04A	-	1039188	1039916	GTCCAGACGACCACCACGCATACAATACTGACCATGTCTTGTATCATGGATCTCTGTCTCGACTACCCGACATTACGGCCTTAGCCCCGCCCAGGCCATCTTGACCAAAATTCATGCGTTATGGCTTTGCCACGCATTCTCCGGACACTCCAACGTCCTCAAACAACATCAAGAGCGAGAGATTCTAGTCCATTTACTGTCGCTTACAATCCCATCAAACTCGACACCTGCCACCACAAAGCTTATCAGACTAGCCTCCCTGCCTTTGTATCATAGCGCTATCTCTCAAATCTATATTCGTTGTTGAAACCTCAAAGTACTATATTAGGTTGCCACCACAACGCCTAGGAGACGGTCGCGCCGGTGATACGGACTGTGCACCTCAACACGCCACGGTAT…
MSTRG.6896.1	Chr04A	+	1040029	1040404	TAGATGTCCAAGTCATCACCGCATGATCTACAAGGACGAGTTCGAATTCGCTTCCAAAAGATTCAGCTGCAGCCGACAAAGCCTCCAGCGAATGCAATCCAGATCAAGCTCATGATAAATCAGCTCCAAGTCTACAAATCCCCATATTCCGAACGAGATAAGCCGCTGGTGTGGGCTGAACCTATCTACTGCGACGTGTCCCCGAGCACGCCGGTCAAGCTTTGCATATTCGAAAGGAGACGACTTGGAACCAAGGAGCTACTGGAC
MSTRG.6903.1	Chr04A	+	1054612	1055017	GTAGTCCCTCTGGCCCGGTATGATGCCCTCTTTGGCTCGATTGTGTGGTTGCATAGTGCCGAGTCCGCATAGGAAGTCAAGAGCACCTCTTAACAACCTGGTGAACCCCTTTCCGCCGCACCTTTCACACTTGCAATCTCCACTCCCACCTCGCAATGGATCGTTTTCAACTGTTCGGACCTTACCATCCCCTCAACTGCAGCGGAAGCGGCATATAATTCTACAGGTTGTCCGCTACATGAAGTGACGCTAGATTCCAAGCCTCCAGTTAGGTGATCAACTGCTCAGTAGCTAGGCCCGCTACGCCCCACTGTTCCTCGGACATTGCGAATCA
MSTRG.6836.4	Chr04A	+	1057871	1060366	AAAGTTACAACCACCACCACTGTCGACCAACCAGATTCACTTCACTGTCACATTAAAAAACTACGTCCAACCAGCTCATCTACCACGCTTATTGAACGACCACCTTCTCTTGGTGCCTACATCCCATCTGCGCTTTCTCCGTCGCGGCACACATGTGTCTGCCAGTGGCACTTTGAATCAATTAACCGCGGCTTGAACTCGCTCCAATCCACTGCGGCGTTGTATACGACCGATGAACAGTTTATCTGACTGGCCTGGTGTCCGCCAACAGCAACGCTCAACTACTGGACTACCGCCTTTCCGCTATCCCATCCGAATTTATTATCCTCCCATCTTTCGCCTCTGCCCAGCATCAAGGCACAACTATACCAATGACACGCGTGAGCCTCTCCTGGCGAA…
MSTRG.6836.3	Chr04A	+	1057871	1060394	AAAGTTACAACCACCACCACTGTCGACCAACCAGATTCACTTCACTGTCACATTAAAAAACTACGTCCAACCAGCTCATCTACCACGCTTATTGAACGACCACCTTCTCTTGGTGCCTACATCCCATCTGCGCTTTCTCCGTCGCGGCACACATGTGTCTGCCAGTGGCACTTTGAATCAATTAACCGCGGCTTGAACTCGCTCCAATCCACTGCGGCGTTGTATACGACCGATGAACAGTTTATCTGACTGGCCTGGTGTCCGCCGATGCTAACGCCTAATACTTTGTGGCTATACACAGAACAGCAACGCTCAACTACTGGACTACCGCCTTTCCGCTATCCCATCCGAATTTATTATCCTCCCATCTTTCGCCTCTGCCCAGCATCAAGGCACAAC…
MSTRG.6836.5	Chr04A	+	1057887	1059782	CCACTGTCGACCAACCAGATTCACTTCACTGTCACATTAAAAAACTACGTCCAACCAGCTCATCTACCACGCTTATTGAACGACCACCTTCTCTTGGTGCCTACATCCCATCTGCGCTTTCTCCGTCGCGGCACACATGTGTCTGCCAGTGGCACTTTGAATCAATTAACCGCGGCTTGAACTCGCTCCAATCCACTGCGGCGTTGTATACGACCGATGAACAGTTTATCTGACTGGCCTGGTGTCCGCCGTGAGTTCAAGCGACAATTGCTGTTGTGTCCACTTAACAGCAACGCTCAACTACTGGACTACCGCCTTTCCGCTATCCCATCCGAATTTATTATCCTCCCATCTTTCGCCTCTGCCCAGCATCAAGGCACAACTATACCAATGACACGC…
MSTRG.6432.1	Chr04A	-	1219943	1221197	CTTGCTAGGGCAAGGTAATTTACTTGCTCAGACAATGCCACCAGGGTCAAGGTTCCCACCACCAAACGCCAACCGGCTCCCCACTAGACTCTTACATACCATCGCCCGGAGACTAAGCTCTTTCATCTGTTCCTACTCACGAGATCCTACAAGGAATTGCGCGCGTGTGCTGCTCGGGACCGCTCATACCGCAATCAGAATTGGTTTCCGTCAGCTGAAATTTCAACACCACAACACGCGTTTGTCTTCTCCTCTGCCTGGATCTACATTGTCAGCTCCGTCATGGATTTCCATAATGCTAATTTAACGTCTCTAATTCTTGCACGATAGATCAGCGTAGAACGGCTGGGCGCGACTTGCGCCGCCTCTAGCAAACTGCGCACGCGTCTGCTACCTAGT…
MSTRG.6435.1	Chr04A	-	1224110	1225010	CGTGCTGGGGTGTCCGTTGTTTGGGATTGCTGGCGCCATAGTCGGGGACGATCCTCATTGGCGCCGCACGAAAGGATCGCAACACACGGTTGCGTTGTAGATTGAATTGACCGGCACCTCGCATTCAACCGCCTGCTGTGCCTCGATGGTCGCCCCGTTGCCAACTTTTGCAGAACTGGTTGGCATCGAATGACCAGCCGTCACAATCATCTAGTCCAAATGATGTGAATACACAAAAAATGGGATCGACCTGTTGATTCTACTCGAGTTTGAATATACCGTGCTAGGAAACGACACCACTGGGCTCATGGTACAGCCTCAAGACGCGTTGGCCTAGCTGCTGGGCCACAACCGGCAAGCTCCACTGTCGACGACCGACAACTCGAGGTTCAGTGAATA…
MSTRG.6494.1	Chr04A	+	1509724	1510154	AACGATAGAGGCTGCCAAGCGAGGCAATTTCTCGTCGTTCTAGTTACCAGAGCCTCCTAGTAAGTGCAAGCCAAACCTGGCACATCCTATCCCCGTGGCTTGAATTAACCAAGTTATTTGCGCTCAGCTTGTATTCGTCAGACGCTCGAATGCACGATACATCGCTAAAAGGCATGCACACTAGCCCTACCATATCGACTTTTGCATAAATATGATGGGGTGCGTGGTGTCTGTGTTAGTAGCGCATGGGCCTTGCCTTATCCATACACTGGCGGGCGAAAGTATTCGATCACGCCAGTACTGCCTGGTGGGCTCGGAATTCTGG
MSTRG.6546.1	Chr04A	.	1616587	1616820	GTATCATTTCGATAGCATGCAATTCCACTCATGGCGAAGTGTTATCTAAGTCATCGACCAAGGTGCATTATCGCCTGCTTCTTCACAGCGTATACGCAATATCAACCCGGAGGTTTATCCCGATGTTCATCATCTGAGCTCGAGCCGATTATTCCATAACCACATATTTCAGCCTTCGAAGGGTTTCCAGGGGATACACAGTACCCGGGTGTTAGGTAAAAGTAATAGTTGCAG
MSTRG.6576.1	Chr04A	-	1895240	1895963	CCGGATTTTATCGGAACCGCCACTGCACGTTCAACTGAGCTATTTCGATCGATATTTTTTGTACACAAGTAGCTACATACAGTCACCGTGTGTATACAAAAAATCAGAAAATTCGCTCGTTCCGCTGGAGAGTAATCATGGGCCGAAAAAGTAGGCATATATTTGCCAAATCCAGGGAAGCCGGCCACGTGACTCCAACGCGCCGTAATTTTGTCTAACACGCTCGATATGGGTAAAAGAAAACCCCCTTAAATCGACTTGGAGCGCAAAAAACTGCTTGAGTTAGCTGCTCAAGATGGCATCAGCCAACGCTACAGGAAGCCATCAAGGATAAGACAAATAAGAGGATCCGAGGTGTACAACTCGGCCGAGAACGAGTGTATATGCACAAGGTGGTCG…
MSTRG.6616.4	Chr04A	+	2073486	2073811	GAGGTCAGACAGAGGTTAACAGCTGCTTGGCGCACTGAGCGCGCTGTTTGACAGAAGCCTAGGCAGCTCCAACTAGCCTATATCCGATTCAATCCTTCGGCCTCGAGACTTGCCCCGCGAGGCACAGCCATCACCAATCGAGGATAGGCGTACCTGGGCCAGCCGCTCACCTATATCGTGGCTGTCGAATCACGCAACGGCATAAATCAAGATTTCATTAGCATAGTTCTCTCGGTGGACAAATGAG
MSTRG.6613.1	Chr04A	+	2083574	2084135	GAACAGTAAAGACTCATCTCATCCCCTCTCACTCCCCTGGACTCAGTAGCTTATTTCCTCACTATGAAGATTACTTTTGCCGCCGTGCTTGTAGCCGCGTTGTCTGCCCAGACGGCCAGCGCTGCATGGTGCTCCTGTTGGGATAATCCAACAAGTGATTTATGCTGCAAGAAGGTCATGAACGCCGGCACATTCTGGTCTCCTCGGCAAGGCTACGGTACCTGCGATGTTGGCCCCTATCACTCGGGCGAGTTCCTTGACTGCTGTCGATATCGCGAAGGAAGCGGCTCTTCGTGCTCTTAGCGAAAGGCTTCCGTGGAAAAGTACAAACAGATTTGGTCTTGGAGCAGTCGCTGTTGTACATGATGTTATGAACAAATGTATGCATGTGAAACGTTT…
MSTRG.6942.1	Chr04A	-	2172349	2173973	CTCAATGGAACTAAAAGGTTACCCCAGCGGCCAGCTATACACACCAATCGCCAAACCAACAACAATGAGCTACTCTATGATATTTACAGCCGTGGTGGTTTGTAGAGTAGGAGTGAGACGACTAGGATGATGAGGGTGGGTCAAATTGGCGTTGTGACAGGTTGTTGTCGGCGTCAGTGATGGACCGTGCGCAACCCGCGAGTGGCGATCGTGTTGCGTTTGGACCACGACCTCTATTCTTTAGCTGGCGCCAGTAGACTCCCGAATCTTCAGTTTCTGATCCTTTTCGACATGTGGCATAAACGAACTAGTCCGAGAGGTGGGGGCTGAAGCGATTAGCTGAGATCCACTTTAGATTACGGAGGCATGCAAGTCCTCTGGTCCTGCGGTGAGGGCTTA…
MSTRG.7047.1	Chr04A	.	2495340	2495543	AAGCTATTCCCATGGGTTTATTCTATGCATGTTGCCACTGGAGCGATCATCTTGATGCTTTATCTATAGATGACAATTCGTCCAAATTATTTGTACTACTGGAAGACTTTCTATCGAAACGACTACTGTTTTGGATAGAGGCCTTAAATCTAAAGCGGGTTACACCCATTGGAACTACAGCACTGTCTCGAGCATATAATTGGC
MSTRG.7064.1	Chr04A	+	2531662	2532411	GGCTACTAAGGGCCGTCGTCCTAACTTACAACCTTTCAACACCTCTGACTCCCGGTTTGAGTCACAGATTCATTACCTGCCGTATCCACGTATTTTCTTGGGCTTTGGTATAGCACATGCTCAGTTCTAGTTCAGAACGCCTGAAGCATAATCAGTTGATACAACGATCAAGTCATAGGAATACTGGAGGTTTACGCATCCGAAATCTATAAACGAGAATGGACCCGAAACGGAGTATAAAATCAGGAGGTAACAAGAAAGCAGACAAAAATTCCAGTAGGTGGCTAGAAAGCATAGAATCGAATTGCCTAGCCCAAATTGTAGGATCCGGACATGAAGCGCCTATCATCTCCAGTAGCATGACCAATCACTCTGAGTGATCCAAAATAGGGGATCATG…
MSTRG.7090.1	Chr04A	-	2597036	2599324	GATTGTCACCAGCTCTTTCGAATGGGGGGACTTTTTCTCGGAGTGGTTCAGTTGGATCTGTGTCTGCCGACAACAAAAGCTATTTTCTTGCCAATGCGACATGGCGCACAGATATTATCACATTTTGCAGTGTAGAATAGTACGTATAGGATTGCCATGGACGTATATTATACATTCGGTAGATCACACGGTGTGGACTCATGCTCAAGATTAGTTTCTTCGGTGAGAGTGGGGGACGCCCGAGGCGCCGAAGGCGCACGGGTGTGACCGGGTCCCAGACTGCGAGAAAGACTCGCCCACAAAGGTAGCGTGGAGGTACGAACACGAAACCAGGATGAACGCAGCTTGAGACCCGGACATGCGGCCTTACGACGTAAGGACGGAGCCCCTAGAACGAAA…
MSTRG.7097.3	Chr04A	-	2627276	2627799	CCCACTCTAAGTTTCTCGACCTTATTTAGTTGCCGGTAACTTTCCCTCTTCCTCCACCTCGCCATGGCCTCCATATCCTCTCTCACTCGCCCCAAGGTCTATTTCGACATTAGCATCGGCGGCAAGTCTGCTGGTCGTGTTGTGTTTTCGCTCTTCAGGTACATCAGGGAAATCGGCCTGAAATTATAAGCGCTGATGGTGGTGACAATTAGCAACATCCTGGCGATACCTTGTAAGGGGCTTATACCGAGATTACAAAACCCTTATAATTCAGATCCAGACGGAGTAGCTAGTTATACGCCATCACTTAACAAAGCGCTGGCAAGTGTATATTAGGTTGTTTGAATATTATGAGTAAGTGTATGATACGTCGGACCGCCGTATGCACGAGTCCCTCAA…
MSTRG.7106.1	Chr04A	.	2685159	2685894	CGCCAGTGTAGCTATTCCACGCAGACAGACGGTATGATCGGCCCCGGCGAGTTTTGATGCCCGCTAGCTGTGGCGCACAAGGTTTGGGCGTCGACAAGACGTAATCCCAGTAGGGGTCGCCACCCATGGTTGGTCTACACAGGGGCCAGGGTCGTTGCGTCACTTAGTCCGCGATGCGTCGGAAAAGCAATCATCGAATAGGCTGAGCCAGCGCGTGTACGTATCGATTGATGTGATCTGTGGCCAGAATAGTCGTGACAGTCGGCCGAGCCGCACCGATACCGTAGGATCCAGAGTCAAGGAGCATCAGTGGTGATGTGCATTGCGCTAGCCCCCAAACAAAGAACATTGAACATGTCTGATACCAGTGAAACCCATCTCGCGAGTAAGCTGATGGCA…
MSTRG.7107.1	Chr04A	.	2686340	2686544	TGCGAGGGGTCCATGATTCTCGTATTTCTTGGCGATGCAACGTGTGTCCATTAGTCCAAGGATCCTTGATCTCCAAGCTTGGTTGTGGGCATTCTGCAGTGGACAGTCAGGCAGCTTGTTGCAACGTGTGAGCGGTCTGTGTTCCCTTTTCGGTAACAAGGGAGGGGAAAGTTATAGCGACCCGAGCCGATATAGTCGAGCTTGG
MSTRG.7123.1	Chr04A	-	2690683	2691095	TGTCGATCCACTCGAGCTGTTTTCCAAAGGCGCAACAAGTGTTTCTAATCGCGGCACCAATGTCTAGACCATCACAGGCACAAGGCTCAATGCGGCATGGGCCCCCAGCTGACATTGACAAGTGCCACCGCCCGTTTTCAACGTTCGACCAACTCTCCTGTCTCAACAATGGATAATCTAATTCACCTTGGAAACCTCAATGGAAAGGTCGTGAAGGCCCAGGACACCCACTCGGCGGTTGGAGGGTGGTCACTAGTTTGGCGTGGGAGATGGGTTGAAC
MSTRG.7134.1	Chr04A	+	2720871	2721300	AAACACTAGCAGGATCCAGCACATATGACCCGTGGTCATGAAACGAGACCCTGCCTCGTGGATGGCGTACTATCAAGATGATGGCTCTACACTTGGTAGTTGGCTCGTAGCCGTCGTTCGTGTTAGAAAACCAGGATTAAGAGGTTGCTCAGCGATACGATATTGGTTTCACCATGGGAAAACGCGAAAGAATCAATGTACGAAAGCAAGGATTTCGCTGGTTATCTCTTACAAAAATGAAGAGATGGTTTTAAACACATGGAAATCATTGTGCAGTTCTGCACAGACGCATATACCGAGCTCATGTAGATGATGTACAGAAATCATTGTTCGACAGAGAGCGCCGTGGCTCTCTGTTTGTTTATGTTTG
MSTRG.7131.1	Chr04A	+	2738099	2738335	CCACGTCAACAGCAGGTCACACTATGTCTGGCTTGAGAGGGTAGCTCGGGCCGCATACAGGGCGTTGGCGTATGACATTGCAACCTCCGTATGTCGTTCGCACGGCTGTCCGCCGAAAAGTCCGTGTCCAACCTTGGTTCAAGGGAAACGGCGAGTGAGACGTCTTCTAGTAGGTAACTGGTAGCGTTGAAATATGGCATAATTATAGGAGATCGAGCATACAATTGAACTTGTCGT
MSTRG.7241.8	Chr04A	-	2889100	2950418	TTCGATTAGTCTTTCGCCCCTATACCCACATTTGACGATCGATTTGCACGTCAGAATCGCTACGAGCCTCCACCAGAGTTTCCTCTGGCTTCACCCTATGCAGGCATAGTTCACCATCTTTCGGGTCCCAACATATATGCTCTACCTCGGATCCGTCACAGAAGGTCTGGTCCGGGCGTCGGTGCCCCTCGTGAAAGGTTCCCAACTATCACTTTCATTGCGCGTCCGAGTTTTTCACCCAAACACTCGCAGACATGTTAGACTCCTTGGTCCGTGTTTCAAGACGGGTCGTTTAAAGCCATTACGCCAGCATCAAAGCACAACCGAAGCGTGCACTGAGGTCCTCGATCCCAACCGATGTATGTGACAAGGGGCTATAACACACCCGAAGGTGCCACA…
MSTRG.7233.13	Chr04A	+	2894810	2959003	GAAAAAAAGAAAAGACATGAAATAAATTATGAAGTGTCTGCCTTAGTATTCTACCCGTCTTGGGGTGTTTCTTTGCATGTTTCGGGTGGTGTTTGAACGGAGTACCCTCTGGGGAAACAAGTAAACTCTAGCTGATTTATGTTTAGTGATACTTCAGCTCTAATAATTTCGGTGTTGCAAGTGCAAGAGAAGTAGGTTGACTCTGTGGATGTCTCCTCTCGAAAAGAGTGAACTCGCAGAGTGCCGTTGATCTCTCTGGCTCACATGCAGAGGCCTATGTCGGATCAGACGATAGTCCTACAGAGTTGGTTTAGTATTGATTTCACTTTCCGCCGGCTGCTCTGCCTTCACGGGTATGTATGCGCTTCTGGGAGGGTGTAATCCGATGCAAAGGCAATT…
MSTRG.7241.9	Chr04A	-	2894811	2994210	GGTAAAACTAACCTGTCTCACGACGGTCTAAACCCAGCTCACGTTCCCTATTAGTGGGTGAACAATCCAACGCTTACCGAATTCTGCTTCGGTATGATAGGAAGAGCCGACATCGAAGGATCAAAAAGCAACGTCGCTATGAACGCTTGGCTGCCACAAGCCATTAATCCCTGTGGTAACTTTTCTGGCACCTCTAGCCTCAAATTCCGAGGGACTAAAGGATCGATAGGCCACACTTTCATGGTTTGTATTCACACTGAAAATCAAAATCAAGGGAGCATTTACCCTTTTGTTCTACTTGAGATTTCTGTTCTCAATGAGCTCCCCTTAGGACACCTGCGTTATCTTTTAACAGATGTGCCGCCCCAGCCAAACTCCCCACCTGACAATGTCTTCAAC…
MSTRG.7233.14	Chr04A	+	2894812	2959003	AAAAAAGAAAAGACATGAAATAAATTATGAAGTGTCTGCCTTAGTATTCTACCCGTCTTGGGGTGTTTCTTTGCATGTTTCGGGTGGTGTTTGAACGGAGTACCCTCTGGGGAAACAAGTAAACTCTAGCTGATTTATGTTTAGTGATACTTCAGCTCTAATAATTTCGGTGTTGCAAGTGCAAGAGAAGTAGGTTGACTCTGTGGATGTCTCCTCTCGAAAAGAGTGAACTCGCAGAGTGCCGTTGATCTCTCTGGCTCACATGCAGAGGCCTATGTCGGATCAGACGATAGTCCTACAGAGTTGGTTTAGTATTGATTTCACTTTCCGCCGGCTGCTCTGCCTTCACGGGTATGTATGCGCTTCTGGGAGGGTGTAATCCGATGCAAAGGCAATTTT…
MSTRG.7233.15	Chr04A	+	2894812	2963038	AAAAAAGAAAAGACATGAAATAAATTATGAAGTGTCTGCCTTAGTATTCTACCCGTCTTGGGGTGTTTCTTTGCATGTTTCGGGTGGTGTTTGAACGGAGTACCCTCTGGGGAAACAAGTAAACTCTAGCTGATTTATGTTTAGTGATACTTCAGCTCTAATAATTTCGGTGTTGCAAGTGCAAGAGAAGTAGGTTGACTCTGTGGATGTCTCCTCTCGAAAAGAGTGAACTCGCAGAGTGCCGTTGATCTCTCTGGCTCACATGCAGAGGCCTATGTCGGATCAGACGATAGTCCTACAGAGTTGGTTTAGTATTGATTTCACTTTCCGCCGGCTGCTCTGCCTTCACGGGTATGTATGCGCTTCTGGGAGGGTGTAATCCGATGCAAAGGCAATTTT…
MSTRG.7241.10	Chr04A	-	2894812	2994388	GCGGGACCAACATCATCGTTTCTAGCACGGATTCTGGCTTAGAGGCGTTCAGCCATAATCCAGCAGATGATAGCTTCGCGCCATTGCCCGATCGGACAGGCGCAAATACCAAATATCTGAATGAACGGTTCCTCTCGTACTAAGTTCAATTACTATTACGATAACACTCCATCAGTAGGGTAAAACTAACCTGTCTCACGACGGTCTAAACCCAGCTCACGTTCCCTATTAGTGGGTGAACAATCCAACGCTTACCGAATTCTGCTTCGGTATGATAGGAAGAGCCGACATCGAAGGATCAAAAAGCAACGTCGCTATGAACGCTTGGCTGCCACAAGCCATTAATCCCTGTGGTAACTTTTCTGGCACCTCTAGCCTCAAATTCCGAGGGACTAAAGG…
MSTRG.7241.11	Chr04A	-	2897680	2994387	CGGGACCAACATCATCGTTTCTAGCACGGATTCTGGCTTAGAGGCGTTCAGCCATAATCCAGCAGATGATAGCTTCGCGCCATTGCCCGATCGGACAGGCGCAAATACCAAATATCTGAATGAACGGTTCCTCTCGTACTAAGTTCAATTACTATTACGATAACACTCCATCAGTAGGGTAAAACTAACCTGTCTCACGACGGTCTAAACCCAGCTCACGTTCCCTATTAGTGGGTGAACAATCCAACGCTTACCGAATTCTGCTTCGGTATGATAGGAAGAGCCGACATCGAAGGATCAAAAAGCAACGTCGCTATGAACGCTTGGCTGCCACAAGCCATTAATCCCTGTGGTAACTTTTCTGGCACCTCTAGCCTCAAATTCCGAGGGACTAAAGGA…
MSTRG.7233.19	Chr04A	+	2899588	2952782	GCTAGTAGCTGGTTCCTGCCGAAGTTTCCCTCAGGATAGCAGAGACTCGTATCAGTTTTATGTGGTAAAGCTAATGATTAGAAGCCTTGGGGTTGAAACAACCTTAACTTATTCTCAAACTTTAAATATGTAAGCTCAGCGCGCTTTCTTAATTGAAGCCGCTGCAAATGAGAGTCTCTAGTGGGCCATTTTTGGTAAGCAGAACTGGCGATGCGGGATGAACCGAACGCGAGGTTAAGGTGCCGGAATACACGCTCATCAGACACCACAAAAGGTGTTAGTTCATCTAGACAGCAGGACGGTGGCCATGGAAGTCGGAACCCGCTAAGGAGTGTGTAACAACTCACCTGCCGAATGAACTAGCCCTGAAAATGGATGGCGCTCAAGCGTGTTACCCAT…
MSTRG.7241.12	Chr04A	-	2899588	2953797	AAATCTTTAGAACAAGGGCTTAACCTCAGCAGATCGTAGCAACAAGGCTACTCTACTGCTTACAGTACCCCGTTCCCATTCAAGTCGTCTGCAAAGGATTCACCCCCGCCCATATGATAATTACAATTCGCAAACTAAACGCCGCAGATTTCCACTGCAACGTCCACGTCCGCCTGATTTGGTTCACGAGCAAAGCTCTATTTAAACACAACTTACATGTGCGGGACCAACATCATCGTTTCTAGCACGGATTCTGGCTTAGAGGCGTTCAGCCATAATCCAGCAGATGATAGCTTCGCGCCATTGCCCGATCGGACAGGCGCAAATACCAAATATCTGAATGAACGGTTCCTCTCGTACTAAGTTCAATTACTATTACGATAACACTCCATCAGTAGG…
MSTRG.7241.13	Chr04A	-	2899588	2953799	ACAAATCTTTAGAACAAGGGCTTAACCTCAGCAGATCGTAGCAACAAGGCTACTCTACTGCTTACAGTACCCCGTTCCCATTCAAGTCGTCTGCAAAGGATTCACCCCCGCCCATATGATAATTACAATTCGCAAACTAAACGCCGCAGATTTCCACTGCAACGTCCACGTCCGCCTGATTTGGTTCACGAGCAAAGCTCTATTTAAACACAACTTACATGTGCGGGACCAACATCATCGTTTCTAGCACGGATTCTGGCTTAGAGGCGTTCAGCCATAATCCAGCAGATGATAGCTTCGCGCCATTGCCCGATCGGACAGGCGCAAATACCAAATATCTGAATGAACGGTTCCTCTCGTACTAAGTTCAATTACTATTACGATAACACTCCATCAGTA…
MSTRG.7233.17	Chr04A	+	2899588	2953816	GCTAGTAGCTGGTTCCTGCCGAAGTTTCCCTCAGGATAGCAGAGACTCGTATCAGTTTTATGTGGTAAAGCTAATGATTAGAAGCCTTGGGGTTGAAACAACCTTAACTTATTCTCAAACTTTAAATATGTAAGCTCAGCGCGCTTTCTTAATTGAAGCCGCTGCAAATGAGAGTCTCTAGTGGGCCATTTTTGGTAAGCAGAACTGGCGATGCGGGATGAACCGAACGCGAGGTTAAGGTGCCGGAATACACGCTCATCAGACACCACAAAAGGTGTTAGTTCATCTAGACAGCAGGACGGTGGCCATGGAAGTCGGAACCCGCTAAGGAGTGTGTAACAACTCACCTGCCGAATGAACTAGCCCTGAAAATGGATGGCGCTCAAGCGTGTTACCCAT…
MSTRG.7233.18	Chr04A	+	2899588	2993565	GCTAGTAGCTGGTTCCTGCCGAAGTTTCCCTCAGGATAGCAGAGACTCGTATCAGTTTTATGTGGTAAAGCTAATGATTAGAAGCCTTGGGGTTGAAACAACCTTAACTTATTCTCAAACTTTAAATATGTAAGCTCAGCGCGCTTTCTTAATTGAAGCCGCTGCAAATGAGAGTCTCTAGTGGGCCATTTTTGGTAAGCAGAACTGGCGATGCGGGATGAACCGAACGCGAGGTTAAGGTGCCGGAATACACGCTCATCAGACACCACAAAAGGTGTTAGTTCATCTAGACAGCAGGACGGTGGCCATGGAAGTCGGAACCCGCTAAGGAGTGTGTAACAACTCACCTGCCGAATGAACTAGCCCTGAAAATGGATGGCGCTCAAGCGTGTTACCCAT…
MSTRG.7233.16	Chr04A	+	2899588	2993570	GCTAGTAGCTGGTTCCTGCCGAAGTTTCCCTCAGGATAGCAGAGACTCGTATCAGTTTTATGTGGTAAAGCTAATGATTAGAAGCCTTGGGGTTGAAACAACCTTAACTTATTCTCAAACTTTAAATATGTAAGCTCAGCGCGCTTTCTTAATTGAAGCCGCTGCAAATGAGAGTCTCTAGTGGGCCATTTTTGGTAAGCAGAACTGGCGATGCGGGATGAACCGAACGCGAGGTTAAGGTGCCGGAATACACGCTCATCAGACACCACAAAAGGTGTTAGTTCATCTAGACAGCAGGACGGTGGCCATGGAAGTCGGAACCCGCTAAGGAGTGTGTAACAACTCACCTGCCGAATGAACTAGCCCTGAAAATGGATGGCGCTCAAGCGTGTTACCCAT…
MSTRG.7233.22	Chr04A	+	2899589	2952754	CTAGTAGCTGGTTCCTGCCGAAGTTTCCCTCAGGATAGCAGAGACTCGTATCAGTTTTATGTGGTAAAGCTAATGATTAGAAGCCTTGGGGTTGAAACAACCTTAACTTATTCTCAAACTTTAAATATGTAAGCTCAGCGCGCTTTCTTAATTGAAGCCGCTGCAAATGAGAGTCTCTAGTGGGCCATTTTTGGTAAGCAGAACTGGCGATGCGGGATGAACCGAACGCGAGGTTAAGGTGCCGGAATACACGCTCATCAGACACCACAAAAGGTGTTAGTTCATCTAGACAGCAGGACGGTGGCCATGGAAGTCGGAACCCGCTAAGGAGTGTGTAACAACTCACCTGCCGAATGAACTAGCCCTGAAAATGGATGGCGCTCAAGCGTGTTACCCATA…
MSTRG.7233.20	Chr04A	+	2899589	2952819	CTAGTAGCTGGTTCCTGCCGAAGTTTCCCTCAGGATAGCAGAGACTCGTATCAGTTTTATGTGGTAAAGCTAATGATTAGAAGCCTTGGGGTTGAAACAACCTTAACTTATTCTCAAACTTTAAATATGTAAGCTCAGCGCGCTTTCTTAATTGAAGCCGCTGCAAATGAGAGTCTCTAGTGGGCCATTTTTGGTAAGCAGAACTGGCGATGCGGGATGAACCGAACGCGAGGTTAAGGTGCCGGAATACACGCTCATCAGACACCACAAAAGGTGTTAGTTCATCTAGACAGCAGGACGGTGGCCATGGAAGTCGGAACCCGCTAAGGAGTGTGTAACAACTCACCTGCCGAATGAACTAGCCCTGAAAATGGATGGCGCTCAAGCGTGTTACCCATA…
MSTRG.7233.21	Chr04A	+	2899589	2952819	CTAGTAGCTGGTTCCTGCCGAAGTTTCCCTCAGGATAGCAGAGACTCGTATCAGTTTTATGTGGTAAAGCTAATGATTAGAAGCCTTGGGGTTGAAACAACCTTAACTTATTCTCAAACTTTAAATATGTAAGCTCAGCGCGCTTTCTTAATTGAAGCCGCTGCAAATGAGAGTCTCTAGTGGGCCATTTTTGGTAAGCAGAACTGGCGATGCGGGATGAACCGAACGCGAGGTTAAGGTGCCGGAATACACGCTCATCAGACACCACAAAAGGTGTTAGTTCATCTAGACAGCAGGACGGTGGCCATGGAAGTCGGAACCCGCTAAGGAGTGTGTAACAACTCACCTGCCGAATGAACTAGCCCTGAAAATGGATGGCGCTCAAGCGTGTTACCCATA…
MSTRG.7233.24	Chr04A	+	2905072	2912743	AAAAAAGAAAAGACATGAAATAAATTATGAAGTGTCTGCCTTAGTATTCTACCCGTCTTGGGGTGTTTCTTTGCATGTTTCGGGTGGTGTTTGAACGGAGTACCCTCTGGGGAAACAAGTAAACTCTAGCTGATTTATGTTTAGTGATACTTCAGCTCTAATAATTTCGGTGTTGCAAGTGCAAGAGAAGTAGGTTGACTCTGTGGATGTCTCCTCTCGAAAAGAGTGAACTCGCAGAGTGCCGTTGATCTCTCTGGCTCACATGCAGAGGCCTATGTCGGATCAGACGATAGTCCTACAGAGTTGGTTTAGTATTGATTTCACTTTCCGCCGGCTGCTCTGCCTTCACGGGTATGTATGCGCTTCTGGGAGGGTGTAATCCGATGCAAAGGCAATTTT…
MSTRG.7241.15	Chr04A	-	2905072	2933264	AAGGGCTTAACCTCAGCAGATCGTAGCAACAAGGCTACTCTACTGCTTACAGTACCCCGTTCCCATTCAAGTCGTCTGCAAAGGATTCACCCCCGCCCATATGATAATTACAATTCGCAAACTAAACGCCGCAGATTTCCACTGCAACGTCCACGTCCGCCTGATTTGGTTCACGAGCAAAGCTCTATTTAAACACAACTTACATGTGCGGGACCAACATCATCGTTTCTAGCACGGATTCTGGCTTAGAGGCGTTCAGCCATAATCCAGCAGATGATAGCTTCGCGCCATTGCCCGATCGGACAGGCGCAAATACCAAATATCTGAATGAACGGTTCCTCTCGTACTAAGTTCAATTACTATTACGATAACACTCCATCAGTAGGGTAAAACTAACCT…
MSTRG.7241.16	Chr04A	-	2905072	2953799	ACAAATCTTTAGAACAAGGGCTTAACCTCAGCAGATCGTAGCAACAAGGCTACTCTACTGCTTACAGTACCCCGTTCCCATTCAAGTCGTCTGCAAAGGATTCACCCCCGCCCATATGATAATTACAATTCGCAAACTAAACGCCGCAGATTTCCACTGCAACGTCCACGTCCGCCTGATTTGGTTCACGAGCAAAGCTCTATTTAAACACAACTTACATGTGCGGGACCAACATCATCGTTTCTAGCACGGATTCTGGCTTAGAGGCGTTCAGCCATAATCCAGCAGATGATAGCTTCGCGCCATTGCCCGATCGGACAGGCGCAAATACCAAATATCTGAATGAACGGTTCCTCTCGTACTAAGTTCAATTACTATTACGATAACACTCCATCAGTA…
MSTRG.7241.17	Chr04A	-	2905072	2958978	CTTGTTACGACTTTTACTTCCTCTAAATGACCAAGTTTGATCAGCTTCTCAGCAATAGAGTGCCGTTGCCGGCTCCCCAAAGCCAATCCGGAGACCTCACTAAGCCATTCAATCGGTAGTAGCGACGGGCGGTGTGTACAAAGGGCAGGGACGTAATCAACGCGAGCTGATGACTCACGCTTACTAGGAATTCCTCGTTGAAGAGCAATAATTGCAATGCTCTATCCCCAGCACGACAAAGTTTCACAAGATTACCCAGACCTTCCGGCCAAGGTGAGAACTCGCTGGCTCTGTCAGTGTAGCGCGCGTGCGGCCCAGAACATCTAAGGGCATCACAGACCTGTTATTGCCTCAAACTTCCGTCAGCTAGACGCTGACAGTCCCTCTAAGAAGTCTGCG…
MSTRG.7241.19	Chr04A	-	2905072	2958978	CTTGTTACGACTTTTACTTCCTCTAAATGACCAAGTTTGATCAGCTTCTCAGCAATAGAGTGCCGTTGCCGGCTCCCCAAAGCCAATCCGGAGACCTCACTAAGCCATTCAATCGGTAGTAGCGACGGGCGGTGTGTACAAAGGGCAGGGACGTAATCAACGCGAGCTGATGACTCACGCTTACTAGGAATTCCTCGTTGAAGAGCAATAATTGCAATGCTCTATCCCCAGCACGACAAAGTTTCACAAGATTACCCAGACCTTCCGGCCAAGGTGAGAACTCGCTGGCTCTGTCAGTGTAGCGCGCGTGCGGCCCAGAACATCTAAGGGCATCACAGACCTGTTATTGCCTCAAACTTCCGTCAGCTAGACGCTGACAGTCCCTCTAAGAAGTCTGCG…
MSTRG.7233.23	Chr04A	+	2905072	2959003	AAAAAAGAAAAGACATGAAATAAATTATGAAGTGTCTGCCTTAGTATTCTACCCGTCTTGGGGTGTTTCTTTGCATGTTTCGGGTGGTGTTTGAACGGAGTACCCTCTGGGGAAACAAGTAAACTCTAGCTGATTTATGTTTAGTGATACTTCAGCTCTAATAATTTCGGTGTTGCAAGTGCAAGAGAAGTAGGTTGACTCTGTGGATGTCTCCTCTCGAAAAGAGTGAACTCGCAGAGTGCCGTTGATCTCTCTGGCTCACATGCAGAGGCCTATGTCGGATCAGACGATAGTCCTACAGAGTTGGTTTAGTATTGATTTCACTTTCCGCCGGCTGCTCTGCCTTCACGGGTATGTATGCGCTTCTGGGAGGGTGTAATCCGATGCAAAGGCAATTTT…
MSTRG.7241.14	Chr04A	-	2905072	2994216	CAGTAGGGTAAAACTAACCTGTCTCACGACGGTCTAAACCCAGCTCACGTTCCCTATTAGTGGGTGAACAATCCAACGCTTACCGAATTCTGCTTCGGTATGATAGGAAGAGCCGACATCGAAGGATCAAAAAGCAACGTCGCTATGAACGCTTGGCTGCCACAAGCCATTAATCCCTGTGGTAACTTTTCTGGCACCTCTAGCCTCAAATTCCGAGGGACTAAAGGATCGATAGGCCACACTTTCATGGTTTGTATTCACACTGAAAATCAAAATCAAGGGAGCATTTACCCTTTTGTTCTACTTGAGATTTCTGTTCTCAATGAGCTCCCCTTAGGACACCTGCGTTATCTTTTAACAGATGTGCCGCCCCAGCCAAACTCCCCACCTGACAATGTC…
MSTRG.7241.18	Chr04A	-	2905072	2994388	GCGGGACCAACATCATCGTTTCTAGCACGGATTCTGGCTTAGAGGCGTTCAGCCATAATCCAGCAGATGATAGCTTCGCGCCATTGCCCGATCGGACAGGCGCAAATACCAAATATCTGAATGAACGGTTCCTCTCGTACTAAGTTCAATTACTATTACGATAACACTCCATCAGTAGGGTAAAACTAACCTGTCTCACGACGGTCTAAACCCAGCTCACGTTCCCTATTAGTGGGTGAACAATCCAACGCTTACCGAATTCTGCTTCGGTATGATAGGAAGAGCCGACATCGAAGGATCAAAAAGCAACGTCGCTATGAACGCTTGGCTGCCACAAGCCATTAATCCCTGTGGTAACTTTTCTGGCACCTCTAGCCTCAAATTCCGAGGGACTAAAGG…
MSTRG.7233.26	Chr04A	+	2906061	2959003	GCCAGTAGTCATATGCTTGTCTCAAAGATTAAGCCATGCATGTCTAAGTATAAACAAATTTGTACTGTGAAACTGCGAATGGCTCATTAAATCAGTTATAGTTTATTTGATGGTATCTTACTACATGGATAACTGTGGTAATTCTAGAGCTAATACATGCATCAAAGCCCCGACTCTTGGAAGGGGTGTATTTATTAGATAAAAAACCAACGCGGTTCGCCGCTCCTTTGGTGATTCATAATAACTTCTCGAATCGCATGGCCTTGTGCCGGCGATGCTTCATTCAAATATCTGCCCTATCAACTTTCGATGGTAGGATAGAGGCCTACCATGGTTTCAACGGGTAACGGGGAATAAGGGTTCGATTCCGGAGAGGGAGCCTGAGAAACGGCTACCACA…
MSTRG.7233.25	Chr04A	+	2906061	2993567	GCCAGTAGTCATATGCTTGTCTCAAAGATTAAGCCATGCATGTCTAAGTATAAACAAATTTGTACTGTGAAACTGCGAATGGCTCATTAAATCAGTTATAGTTTATTTGATGGTATCTTACTACATGGATAACTGTGGTAATTCTAGAGCTAATACATGCATCAAAGCCCCGACTCTTGGAAGGGGTGTATTTATTAGATAAAAAACCAACGCGGTTCGCCGCTCCTTTGGTGATTCATAATAACTTCTCGAATCGCATGGCCTTGTGCCGGCGATGCTTCATTCAAATATCTGCCCTATCAACTTTCGATGGTAGGATAGAGGCCTACCATGGTTTCAACGGGTAACGGGGAATAAGGGTTCGATTCCGGAGAGGGAGCCTGAGAAACGGCTACCACA…
MSTRG.7233.27	Chr04A	+	2909848	2952782	GCTAGTAGCTGGTTCCTGCCGAAGTTTCCCTCAGGATAGCAGAGACTCGTATCAGTTTTATGTGGTAAAGCTAATGATTAGAAGCCTTGGGGTTGAAACAACCTTAACTTATTCTCAAACTTTAAATATGTAAGCTCAGCGCGCTTTCTTAATTGAAGCCGCTGCAAATGAGAGTCTCTAGTGGGCCATTTTTGGTAAGCAGAACTGGCGATGCGGGATGAACCGAACGCGAGGTTAAGGTGCCGGAATACACGCTCATCAGACACCACAAAAGGTGTTAGTTCATCTAGACAGCAGGACGGTGGCCATGGAAGTCGGAACCCGCTAAGGAGTGTGTAACAACTCACCTGCCGAATGAACTAGCCCTGAAAATGGATGGCGCTCAAGCGTGTTACCCAT…
MSTRG.7241.20	Chr04A	-	2909848	2973130	GGTAACTTTTCTGGCACCTCTAGCCTCAAATTCCGAGGGACTAAAGGATCGATAGGCCACACTTTCATGGTTTGTATTCACACTGAAAATCAAAATCAAGGGAGCATTTACCCTTTTGTTCTACTTGAGATTTCTGTTCTCAATGAGCTCCCCTTAGGACACCTGCGTTATCTTTTAACAGATGTGCCGCCCCAGCCAAACTCCCCACCTGACAATGTCTTCAACCCGGATCAGCCCGTAAAGGACCTTGAAGCCAAAAGGTGGGATGTTATTCCCAGCTCCGCCTCATTGAATAAGTAAAAAGACGATAAAGGTAGTGGTATTTCACCGGCGCCGAAGCTCCCACTTATTCTACACCCTCTATGTCTTTTCACAATGTCAAACTAGAGTCAAGCTCAA…
MSTRG.7241.21	Chr04A	-	2909849	2933260	GCTTAACCTCAGCAGATCGTAGCAACAAGGCTACTCTACTGCTTACAGTACCCCGTTCCCATTCAAGTCGTCTGCAAAGGATTCACCCCCGCCCATATGATAATTACAATTCGCAAACTAAACGCCGCAGATTTCCACTGCAACGTCCACGTCCGCCTGATTTGGTTCACGAGCAAAGCTCTATTTAAACACAACTTACATGTGCGGGACCAACATCATCGTTTCTAGCACGGATTCTGGCTTAGAGGCGTTCAGCCATAATCCAGCAGATGATAGCTTCGCGCCATTGCCCGATCGGACAGGCGCAAATACCAAATATCTGAATGAACGGTTCCTCTCGTACTAAGTTCAATTACTATTACGATAACACTCCATCAGTAGGGTAAAACTAACCTGTCT…
MSTRG.7233.29	Chr04A	+	2909849	2952754	CTAGTAGCTGGTTCCTGCCGAAGTTTCCCTCAGGATAGCAGAGACTCGTATCAGTTTTATGTGGTAAAGCTAATGATTAGAAGCCTTGGGGTTGAAACAACCTTAACTTATTCTCAAACTTTAAATATGTAAGCTCAGCGCGCTTTCTTAATTGAAGCCGCTGCAAATGAGAGTCTCTAGTGGGCCATTTTTGGTAAGCAGAACTGGCGATGCGGGATGAACCGAACGCGAGGTTAAGGTGCCGGAATACACGCTCATCAGACACCACAAAAGGTGTTAGTTCATCTAGACAGCAGGACGGTGGCCATGGAAGTCGGAACCCGCTAAGGAGTGTGTAACAACTCACCTGCCGAATGAACTAGCCCTGAAAATGGATGGCGCTCAAGCGTGTTACCCATA…
MSTRG.7233.30	Chr04A	+	2909849	2952754	CTAGTAGCTGGTTCCTGCCGAAGTTTCCCTCAGGATAGCAGAGACTCGTATCAGTTTTATGTGGTAAAGCTAATGATTAGAAGCCTTGGGGTTGAAACAACCTTAACTTATTCTCAAACTTTAAATATGTAAGCTCAGCGCGCTTTCTTAATTGAAGCCGCTGCAAATGAGAGTCTCTAGTGGGCCATTTTTGGTAAGCAGAACTGGCGATGCGGGATGAACCGAACGCGAGGTTAAGGTGCCGGAATACACGCTCATCAGACACCACAAAAGGTGTTAGTTCATCTAGACAGCAGGACGGTGGCCATGGAAGTCGGAACCCGCTAAGGAGTGTGTAACAACTCACCTGCCGAATGAACTAGCCCTGAAAATGGATGGCGCTCAAGCGTGTTACCCATA…
MSTRG.7233.28	Chr04A	+	2909849	2954667	CTAGTAGCTGGTTCCTGCCGAAGTTTCCCTCAGGATAGCAGAGACTCGTATCAGTTTTATGTGGTAAAGCTAATGATTAGAAGCCTTGGGGTTGAAACAACCTTAACTTATTCTCAAACTTTAAATATGTAAGCTCAGCGCGCTTTCTTAATTGAAGCCGCTGCAAATGAGAGTCTCTAGTGGGCCATTTTTGGTAAGCAGAACTGGCGATGCGGGATGAACCGAACGCGAGGTTAAGGTGCCGGAATACACGCTCATCAGACACCACAAAAGGTGTTAGTTCATCTAGACAGCAGGACGGTGGCCATGGAAGTCGGAACCCGCTAAGGAGTGTGTAACAACTCACCTGCCGAATGAACTAGCCCTGAAAATGGATGGCGCTCAAGCGTGTTACCCATA…
MSTRG.7241.22	Chr04A	-	2909849	2973195	ACCGGACTAGACTTCAAAGCGTTGTGAAGCCTGGGACTAGATAAAATTTCATAGTTAATCCCTGTGGTAACTTTTCTGGCACCTCTAGCCTCAAATTCCGAGGGACTAAAGGATCGATAGGCCACACTTTCATGGTTTGTATTCACACTGAAAATCAAAATCAAGGGAGCATTTACCCTTTTGTTCTACTTGAGATTTCTGTTCTCAATGAGCTCCCCTTAGGACACCTGCGTTATCTTTTAACAGATGTGCCGCCCCAGCCAAACTCCCCACCTGACAATGTCTTCAACCCGGATCAGCCCGTAAAGGACCTTGAAGCCAAAAGGTGGGATGTTATTCCCAGCTCCGCCTCATTGAATAAGTAAAAAGACGATAAAGGTAGTGGTATTTCACCGGCGC…
MSTRG.7233.31	Chr04A	+	2909868	2952819	GAAGTTTCCCTCAGGATAGCAGAGACTCGTATCAGTTTTATGTGGTAAAGCTAATGATTAGAAGCCTTGGGGTTGAAACAACCTTAACTTATTCTCAAACTTTAAATATGTAAGCTCAGCGCGCTTTCTTAATTGAAGCCGCTGCAAATGAGAGTCTCTAGTGGGCCATTTTTGGTAAGCAGAACTGGCGATGCGGGATGAACCGAACGCGAGGTTAAGGTGCCGGAATACACGCTCATCAGACACCACAAAAGGTGTTAGTTCATCTAGACAGCAGGACGGTGGCCATGGAAGTCGGAACCCGCTAAGGAGTGTGTAACAACTCACCTGCCGAATGAACTAGCCCTGAAAATGGATGGCGCTCAAGCGTGTTACCCATACCTCGCCGTCAACTCTTGT…
MSTRG.7233.32	Chr04A	+	2909868	2952819	GAAGTTTCCCTCAGGATAGCAGAGACTCGTATCAGTTTTATGTGGTAAAGCTAATGATTAGAAGCCTTGGGGTTGAAACAACCTTAACTTATTCTCAAACTTTAAATATGTAAGCTCAGCGCGCTTTCTTAATTGAAGCCGCTGCAAATGAGAGTCTCTAGTGGGCCATTTTTGGTAAGCAGAACTGGCGATGCGGGATGAACCGAACGCGAGGTTAAGGTGCCGGAATACACGCTCATCAGACACCACAAAAGGTGTTAGTTCATCTAGACAGCAGGACGGTGGCCATGGAAGTCGGAACCCGCTAAGGAGTGTGTAACAACTCACCTGCCGAATGAACTAGCCCTGAAAATGGATGGCGCTCAAGCGTGTTACCCATACCTCGCCGTCAACTCTTGT…
MSTRG.7233.33	Chr04A	+	2909868	2952819	GAAGTTTCCCTCAGGATAGCAGAGACTCGTATCAGTTTTATGTGGTAAAGCTAATGATTAGAAGCCTTGGGGTTGAAACAACCTTAACTTATTCTCAAACTTTAAATATGTAAGCTCAGCGCGCTTTCTTAATTGAAGCCGCTGCAAATGAGAGTCTCTAGTGGGCCATTTTTGGTAAGCAGAACTGGCGATGCGGGATGAACCGAACGCGAGGTTAAGGTGCCGGAAACCTTAACTTATTCTCAAACTTTAAATATGTAAGCTCAGCGCGCTTTCTTAATTGAAGCCGCTGCAAATGAGAGTCTCTAGTGGGCCATTTTTGGTAAGCAGAACTGGCGATGCGGGATGAACCGAACGCGAGGTTAAGGTGCCGGAATACACGCTCATCAGACACCACAA…
MSTRG.7241.24	Chr04A	-	2909881	2994391	TGTGCGGGACCAACATCATCGTTTCTAGCACGGATTCTGGCTTAGAGGCGTTCAGCCATAATCCAGCAGATGATAGCTTCGCGCCATTGCCCGATCGGACAGGCGCAAATACCAAATATCTGAATGAACGGTTCCTCTCGTACTAAGTTCAATTACTATTACGATAACACTCCATCAGTAGGGTAAAACTAACCTGTCTCACGACGGTCTAAACCCAGCTCACGTTCCCTATTAGTGGGTGAACAATCCAACGCTTACCGAATTCTGCTTCGGTATGATAGGAAGAGCCGACATCGAAGGATCAAAAAGCAACGTCGCTATGAACGCTTGGCTGCCACAAGCCATTAATCCCTGTGGTAACTTTTCTGGCACCTCTAGCCTCAAATTCCGAGGGACTAA…
MSTRG.7241.25	Chr04A	-	2915331	2994209	GTAAAACTAACCTGTCTCACGACGGTCTAAACCCAGCTCACGTTCCCTATTAGTGGGTGAACAATCCAACGCTTACCGAATTCTGCTTCGGTATGATAGGAAGAGCCGACATCGAAGGATCAAAAAGCAACGTCGCTATGAACGCTTGGCTGCCACAAGCCATTAATCCCTGTGGTAACTTTTCTGGCACCTCTAGCCTCAAATTCCGAGGGACTAAAGGATCGATAGGCCACACTTTCATGGTTTGTATTCACACTGAAAATCAAAATCAAGGGAGCATTTACCCTTTTGTTCTACTTGAGATTTCTGTTCTCAATGAGCTCCCCTTAGGACACCTGCGTTATCTTTTAACAGATGTGCCGCCCCAGCCAAACTCCCCACCTGACAATGTCTTCAACC…
MSTRG.7241.26	Chr04A	-	2915332	2994388	GCGGGACCAACATCATCGTTTCTAGCACGGATTCTGGCTTAGAGGCGTTCAGCCATAATCCAGCAGATGATAGCTTCGCGCCATTGCCCGATCGGACAGGCGCAAATACCAAATATCTGAATGAACGGTTCCTCTCGTACTAAGTTCAATTACTATTACGATAACACTCCATCAGTAGGGTAAAACTAACCTGTCTCACGACGGTCTAAACCCAGCTCACGTTCCCTATTAGTGGGTGAACAATCCAACGCTTACCGAATTCTGCTTCGGTATGATAGGAAGAGCCGACATCGAAGGATCAAAAAGCAACGTCGCTATGAACGCTTGGCTGCCACAAGCCATTAATCCCTGTGGTAACTTTTCTGGCACCTCTAGCCTCAAATTCCGAGGGACTAAAGG…
MSTRG.7233.34	Chr04A	+	2915334	2991230	AAAAGAAAAGACATGAAATAAATTATGAAGTGTCTGCCTTAGTATTCTACCCGTCTTGGGGTGTTTCTTTGCATGTTTCGGGTGGTGTTTGAACGGAGTACCCTCTGGGGAAACAAGTAAACTCTAGCTGATTTATGTTTAGTGATACTTCAGCTCTAATAATTTCGGTGTTGCAAGTGCAAGAGAAGTAGGTTGACTCTGTGGATGTCTCCTCTCGAAAAGAGTGAACTCGCAGAGTGCCGTTGATCTCTCTGGCTCACATGCAGAGGCCTATGTCGGATCAGACGATAGTCCTACAGAGTTGGTTTAGTATTGATTTCACTTTCCGCCGGCTGCTCTGCCTTCACGGGTATGTATGCGCTTCTGGGAGGGTGTAATCCGATGCAAAGGCAATTTTCT…
MSTRG.7241.27	Chr04A	-	2915335	2958978	CTTGTTACGACTTTTACTTCCTCTAAATGACCAAGTTTGATCAGCTTCTCAGCAATAGAGTGCCGTTGCCGGCTCCCCAAAGCCAATCCGGAGACCTCACTAAGCCATTCAATCGGTAGTAGCGACGGGCGGTGTGTACAAAGGGCAGGGACGTAATCAACGCGAGCTGATGACTCACGCTTACTAGGAATTCCTCGTTGAAGAGCAATAATTGCAATGCTCTATCCCCAGCACGACAAAGTTTCACAAGATTACCCAGACCTTCCGGCCAAGGTGAGAACTCGCTGGCTCTGTCAGTGTAGCGCGCGTGCGGCCCAGAACATCTAAGGGCATCACAGACCTGTTATTGCCTCAAACTTCCGTCAGCTAGACGCTGACAGTCCCTCTAAGAAGTCTGCG…
MSTRG.7241.28	Chr04A	-	2915335	2958978	CTTGTTACGACTTTTACTTCCTCTAAATGACCAAGTTTGATCAGCTTCTCAGCAATAGAGTGCCGTTGCCGGCTCCCCAAAGCCAATCCGGAGACCTCACTAAGCCATTCAATCGGTAGTAGCGACGGGCGGTGTGTACAAAGGGCAGGGACGTAATCAACGCGAGCTGATGACTCACGCTTACTAGGAATTCCTCGTTGAAGAGCAATAATTGCAATGCTCTATCCCCAGCACGACAAAGTTTCACAAGATTACCCAGACCTTCCGGCCAAGGTGAGAACTCGCTGGCTCTGTCAGTGTAGCGCGCGTGCGGCCCAGAACATCTAAGGGCATCACAGACCTGTTATTGCCTCAAACTTCCGTCAGCTAGACGCTGACAGTCCCTCTAAGAAGTCTGCG…
MSTRG.7241.29	Chr04A	-	2915338	2950419	GTTCGATTAGTCTTTCGCCCCTATACCCACATTTGACGATCGATTTGCACGTCAGAATCGCTACGAGCCTCCACCAGAGTTTCCTCTGGCTTCACCCTATGCAGGCATAGTTCACCATCTTTCGGGTCCCAACATATATGCTCTACCTCGGATCCGTCACAGAAGGTCTGGTCCGGGCGTCGGTGCCCCTCGTGAAAGGTTCCCAACTATCACTTTCATTGCGCGTCCGAGTTTTTCACCCAAACACTCGCAGACATGTTAGACTCCTTGGTCCGTGTTTCAAGACGGGTCGTTTAAAGCCATTACGCCAGCATCAAAGCACAACCGAAGCGTGCACTGAGGTCCTCGATCCCAACCGATGTATGTGACAAGGGGCTATAACACACCCGAAGGTGCCAC…
MSTRG.7241.30	Chr04A	-	2916321	2933260	GCTTAACCTCAGCAGATCGTAGCAACAAGGCTACTCTACTGCTTACAGTACCCCGTTCCCATTCAAGTCGTCTGCAAAGGATTCACCCCCGCCCATATGATAATTACAATTCGCAAACTAAACGCCGCAGATTTCCACTGCAACGTCCACGTCCGCCTGATTTGGTTCACGAGCAAAGCTCTATTTAAACACAACTTACATGTGCGGGACCAACATCATCGTTTCTAGCACGGATTCTGGCTTAGAGGCGTTCAGCCATAATCCAGCAGATGATAGCTTCGCGCCATTGCCCGATCGGACAGGCGCAAATACCAAATATCTGAATGAACGGTTCCTCTCGTACTAAGTTCAATTACTATTACGATAACACTCCATCAGTAGGGTAAAACTAACCTGTCT…
MSTRG.7233.37	Chr04A	+	2916321	2942503	GCCAGTAGTCATATGCTTGTCTCAAAGATTAAGCCATGCATGTCTAAGTATAAACAAATTTGTACTGTGAAACTGCGAATGGCTCATTAAATCAGTTATAGTTTATTTGATGGTATCTTACTACATGGATAACTGTGGTAATTCTAGAGCTAATACATGCATCAAAGCCCCGACTCTTGGAAGGGGTGTATTTATTAGATAAAAAACCAACGCGGTTCGCCGCTCCTTTGGTGATTCATAATAACTTCTCGAATCGCATGGCCTTGTGCCGGCGATGCTTCATTCAAATATCTGCCCTATCAACTTTCGATGGTAGGATAGAGGCCTACCATGGTTTCAACGGGTAACGGGGAATAAGGGTTCGATTCCGGAGAGGGAGCCTGAGAAACGGCTACCACA…
MSTRG.7233.36	Chr04A	+	2916321	2959003	GCCAGTAGTCATATGCTTGTCTCAAAGATTAAGCCATGCATGTCTAAGTATAAACAAATTTGTACTGTGAAACTGCGAATGGCTCATTAAATCAGTTATAGTTTATTTGATGGTATCTTACTACATGGATAACTGTGGTAATTCTAGAGCTAATACATGCATCAAAGCCCCGACTCTTGGAAGGGGTGTATTTATTAGATAAAAAACCAACGCGGTTCGCCGCTCCTTTGGTGATTCATAATAACTTCTCGAATCGCATGGCCTTGTGCCGGCGATGCTTCATTCAAATATCTGCCCTATCAACTTTCGATGGTAGGATAGAGGCCTACCATGGTTTCAACGGGTAACGGGGAATAAGGGTTCGATTCCGGAGAGGGAGCCTGAGAAACGGCTACCACA…
MSTRG.7233.35	Chr04A	+	2916321	2989674	GCCAGTAGTCATATGCTTGTCTCAAAGATTAAGCCATGCATGTCTAAGTATAAACAAATTTGTACTGTGAAACTGCGAATGGCTCATTAAATCAGTTATAGTTTATTTGATGGTATCTTACTACATGGATAACTGTGGTAATTCTAGAGCTAATACATGCATCAAAGCCCCGACTCTTGGAAGGGGTGTATTTATTAGATAAAAAACCAACGCGGTTCGCCGCTCCTTTGGTGATTCATAATAACTTCTCGAATCGCATGGCCTTGTGCCGGCGATGCTTCATTCAAATATCTGCCCTATCAACTTTCGATGGTAGGATAGAGGCCTACCATGGTTTCAACGGGTAACGGGGAATAAGGGTTCGATTCCGGAGAGGGAGCCTGAGAAACGGCTACCACA…
MSTRG.7241.31	Chr04A	-	2918656	2950418	TTCGATTAGTCTTTCGCCCCTATACCCACATTTGACGATCGATTTGCACGTCAGAATCGCTACGAGCCTCCACCAGAGTTTCCTCTGGCTTCACCCTATGCAGGCATAGTTCACCATCTTTCGGGTCCCAACATATATGCTCTACCTCGGATCCGTCACAGAAGGTCTGGTCCGGGCGTCGGTGCCCCTCGTGAAAGGTTCCCAACTATCACTTTCATTGCGCGTCCGAGTTTTTCACCCAAACACTCGCAGACATGTTAGACTCCTTGGTCCGTGTTTCAAGACGGGTCGTTTAAAGCCATTACGCCAGCATCAAAGCACAACCGAAGCGTGCACTGAGGTCCTCGATCCCAACCGATGTATGTGACAAGGGGCTATAACACACCCGAAGGTGCCACA…
MSTRG.7241.32	Chr04A	-	2918659	2933264	AAGGGCTTAACCTCAGCAGATCGTAGCAACAAGGCTACTCTACTGCTTACAGTACCCCGTTCCCATTCAAGTCGTCTGCAAAGGATTCACCCCCGCCCATATGATAATTACAATTCGCAAACTAAACGCCGCAGATTTCCACTGCAACGTCCACGTCCGCCTGATTTGGTTCACGAGCAAAGCTCTATTTAAACACAACTTACATGTGCGGGACCAACATCATCGTTTCTAGCACGGATTCTGGCTTAGAGGCGTTCAGCCATAATCCAGCAGATGATAGCTTCGCGCCATTGCCCGATCGGACAGGCGCAAATACCAAATATCTGAATGAACGGTTCCTCTCGTACTAAGTTCAATTACTATTACGATAACACTCCATCAGTAGGGTAAAACTAACCT…
MSTRG.7241.34	Chr04A	-	2918659	2973138	ATCCCTGTGGTAACTTTTCTGGCACCTCTAGCCTCAAATTCCGAGGGACTAAAGGATCGATAGGCCACACTTTCATGGTTTGTATTCACACTGAAAATCAAAATCAAGGGAGCATTTACCCTTTTGTTCTACTTGAGATTTCTGTTCTCAATGAGCTCCCCTTAGGACACCTGCGTTATCTTTTAACAGATGTGCCGCCCCAGCCAAACTCCCCACCTGACAATGTCTTCAACCCGGATCAGCCCGTAAAGGACCTTGAAGCCAAAAGGTGGGATGTTATTCCCAGCTCCGCCTCATTGAATAAGTAAAAAGACGATAAAGGTAGTGGTATTTCACCGGCGCCGAAGCTCCCACTTATTCTACACCCTCTATGTCTTTTCACAATGTCAAACTAGAGTC…
MSTRG.7233.39	Chr04A	+	2918719	2962873	CAGGTGGGACTACCCGCTGAACTTAAGCATATCAATAAGCGGAGGAAAAGAAACTAACAAGGATTCCCCTAGTAACGGCGAGTGAAGCGGGAAGAGCTCAAATTTAAAATCTGGCGGTGTACTCCGTCCGAGTTGTAGTCTAGAGAAGCATCATCCGCGCCGGACCATGTACAAGTCTCTTGGAACAGAGCGTCATAGAGGGTGAGAATCCCGTCCTTGACATGGACTCCCGGTGCTTTGTGTTGTGCTCTCGACGAGTCGAGTTGTTTGGGAATGCAGCTCAAAATGGGTGGTAAATTCCATCTAAAGCTAAATATTGGCGAGAGACCGATAGCGAACAAGTACCGTGAGGGAAAGATGAAAAGCACTTTGGAGAGAGAGTTAAACAGTACGTGAAAT…
MSTRG.7233.38	Chr04A	+	2918719	2973132	CAGGTGGGACTACCCGCTGAACTTAAGCATATCAATAAGCGGAGGAAAAGAAACTAACAAGGATTCCCCTAGTAACGGCGAGTGAAGCGGGAAGAGCTCAAATTTAAAATCTGGCGGTGTACTCCGTCCGAGTTGTAGTCTAGAGAAGCATCATCCGCGCCGGACCATGTACAAGTCTCTTGGAACAGAGCGTCATAGAGGGTGAGAATCCCGTCCTTGACATGGACTCCCGGTGCTTTGTGTTGTGCTCTCGACGAGTCGAGTTGTTTGGGAATGCAGCTCAAAATGGGTGGTAAATTCCATCTAAAGCTAAATATTGGCGAGAGACCGATAGCGAACAAGTACCGTGAGGGAAAGATGAAAAGCACTTTGGAGAGAGAGTTAAACAGTACGTGAAAT…
MSTRG.7241.35	Chr04A	-	2918722	2964130	CACCGCTTATATTAGACTTTCTGACGACTTTTATTAGACTTTCTGACGACTTTTATTAGACTTTCACACCGCTTTTATCAGACTCTCAGACCATTTATCTTAGACTCTTCATCTCATGTGCGAGCATGCAAGGTCATGGAATAGAACCTGCCCTAAGCAATGCCCAGCACAAAAGAAAAAAAAAGAAAGAGAAAGTCCAACATAGTTGAACAAATCTTTAGAACAAGGGCTTAACCTCAGCAGATCGTAGCAACAAGGCTACTCTACTGCTTACAGTACCCCGTTCCCATTCAAGTCGTCTGCAAAGGATTCACCCCCGCCCATATGATAATTACAATTCGCAAACTAAACGCCGCAGATTTCCACTGCAACGTCCACGTCCGCCTGATTTGGTTCACG…
MSTRG.7241.36	Chr04A	-	2918722	2994388	GCGGGACCAACATCATCGTTTCTAGCACGGATTCTGGCTTAGAGGCGTTCAGCCATAATCCAGCAGATGATAGCTTCGCGCCATTGCCCGATCGGACAGGCGCAAATACCAAATATCTGAATGAACGGTTCCTCTCGTACTAAGTTCAATTACTATTACGATAACACTCCATCAGTAGGGTAAAACTAACCTGTCTCACGACGGTCTAAACCCAGCTCACGTTCCCTATTAGTGGGTGAACAATCCAACGCTTACCGAATTCTGCTTCGGTATGATAGGAAGAGCCGACATCGAAGGATCAAAAAGCAACGTCGCTATGAACGCTTGGCTGCCACAAGCCATTAATCCCTGTGGTAACTTTTCTGGCACCTCTAGCCTCAAATTCCGAGGGACTAAAGG…
MSTRG.7233.42	Chr04A	+	2918730	2952782	ACCCGCTGAACTTAAGCATATCAATAAGCGGAGGAAAAGAAACTAACAAGGATTCCCCTAGTAACGGCGAGTGAAGCGGGAAGAGCTCAAATTTAAAATCTGGCGGTGTACTCCGTCCGAGTTGTAGTCTAGAGAAGCATCATCCGCGCCGGACCATGTACAAGTCTCTTGGAACAGAGCGTCATAGAGGGTGAGAATCCCGTCCTTGACATGGACTCCCGGTGCTTTGTGTTGTGCTCTCGACGAGTCGAGTTGTTTGGGAATGCAGCTCAAAATGGGTGGTAAATTCCATCTAAAGCTAAATATTGGCGAGAGACCGATAGCGAACAAGTACCGTGAGGGAAAGATGAAAAGCACTTTGGAGAGAGAGTTAAACAGTACGTGAAATTGTTGAAATGG…
MSTRG.7241.37	Chr04A	-	2918730	2952782	TGGGACTAGATAAAATTTCATAGTTAATCCCTGTGGTAACTTTTCTGGCACCTCTAGCCTCAAATTCCGAGGGACTAAAGGATCGATAGGCCACACTTTCATGGTTTGTATTCACACTGAAAATCAAAATCAAGGGAGCATTTACCCTTTTGTTCTACTTGAGATTTCTGTTCTCAATGAGCTCCCCTTAGGACACCTGCGTTATCTTTTAACAGATGTGCCGCCCCAGCCAAACTCCCCACCTGACAATGTCTTCAACCCGGATCAGCCCGTAAAGGACCTTGAAGCCAAAAGGTGGGATGTTATTCCCAGCTCCGCCTCATTGAATAAGTAAAAAGACGATAAAGGTAGTGGTATTTCACCGGCGCCGAAGCTCCCACTTATTCTACACCCTCTATG…
MSTRG.7233.41	Chr04A	+	2918730	2993567	ACCCGCTGAACTTAAGCATATCAATAAGCGGAGGAAAAGAAACTAACAAGGATTCCCCTAGTAACGGCGAGTGAAGCGGGAAGAGCTCAAATTTAAAATCTGGCGGTGTACTCCGTCCGAGTTGTAGTCTAGAGAAGCATCATCCGCGCCGGACCATGTACAAGTCTCTTGGAACAGAGCGTCATAGAGGGTGAGAATCCCGTCCTTGACATGGACTCCCGGTGCTTTGTGTTGTGCTCTCGACGAGTCGAGTTGTTTGGGAATGCAGCTCAAAATGGGTGGTAAATTCCATCTAAAGCTAAATATTGGCGAGAGACCGATAGCGAACAAGTACCGTGAGGGAAAGATGAAAAGCACTTTGGAGAGAGAGTTAAACAGTACGTGAAATTGTTGAAATGG…
MSTRG.7241.38	Chr04A	-	2918735	2973195	ACCGGACTAGACTTCAAAGCGTTGTGAAGCCTGGGACTAGATAAAATTTCATAGTTAATCCCTGTGGTAACTTTTCTGGCACCTCTAGCCTCAAATTCCGAGGGACTAAAGGATCGATAGGCCACACTTTCATGGTTTGTATTCACACTGAAAATCAAAATCAAGGGAGCATTTACCCTTTTGTTCTACTTGAGATTTCTGTTCTCAATGAGCTCCCCTTAGGACACCTGCGTTATCTTTTAACAGATGTGCCGCCCCAGCCAAACTCCCCACCTGACAATGTCTTCAACCCGGATCAGCCCGTAAAGGACCTTGAAGCCAAAAGGTGGGATGTTATTCCCAGCTCCGCCTCATTGAATAAGTAAAAAGACGATAAAGGTAGTGGTATTTCACCGGCGC…
MSTRG.7241.39	Chr04A	-	2920109	2923009	AGAACAAGGGCTTAACCTCAGCAGATCGTAGCAACAAGGCTACTCTACTGCTTACAGTACCCCGTTCCCATTCAAGTCGTCTGCAAAGGATTCACCCCCGCCCATATGATAATTACAATTCGCAAACTAAACGCCGCAGATTTCCACTGCAACGTCCACGTCCGCCTGATTTGGTTCACGAGCAAAGCTCTATTTAAACACAACTTACATGTGCGGGACCAACATCATCGTTTCTAGCACGGATTCTGGCTTAGAGGCGTTCAGCCATAATCCAGCAGATGATAGCTTCGCGCCATTGCCCGATCGGACAGGCGCAAATACCAAATATCTGAATGAACGGTTCCTCTCGTACTAAGTTCAATTACTATTACGATAACACTCCATCAGTAGGGTAAAACT…
MSTRG.7233.47	Chr04A	+	2920109	2952754	CTAGTAGCTGGTTCCTGCCGAAGTTTCCCTCAGGATAGCAGAGACTCGTATCAGTTTTATGTGGTAAAGCTAATGATTAGAAGCCTTGGGGTTGAAACAACCTTAACTTATTCTCAAACTTTAAATATGTAAGCTCAGCGCGCTTTCTTAATTGAAGCCGCTGCAAATGAGAGTCTCTAGTGGGCCATTTTTGGTAAGCAGAACTGGCGATGCGGGATGAACCGAACGCGAGGTTAAGGTGCCGGAATACACGCTCATCAGACACCACAAAAGGTGTTAGTTCATCTAGACAGCAGGACGGTGGCCATGGAAGTCGGAACCCGCTAAGGAGTGTGTAACAACTCACCTGCCGAATGAACTAGCCCTGAAAATGGATGGCGCTCAAGCGTGTTACCCATA…
MSTRG.7233.44	Chr04A	+	2920109	2993564	CTAGTAGCTGGTTCCTGCCGAAGTTTCCCTCAGGATAGCAGAGACTCGTATCAGTTTTATGTGGTAAAGCTAATGATTAGAAGCCTTGGGGTTGAAACAACCTTAACTTATTCTCAAACTTTAAATATGTAAGCTCAGCGCGCTTTCTTAATTGAAGCCGCTGCAAATGAGAGTCTCTAGTGGGCCATTTTTGGTAAGCAGAACTGGCGATGCGGGATGAACCGAACGCGAGGTTAAGGTGCCGGAATACACGCTCATCAGACACCACAAAAGGTGTTAGTTCATCTAGACAGCAGGACGGTGGCCATGGAAGTCGGAACCCGCTAAGGAGTGTGTAACAACTCACCTGCCGAATGAACTAGCCCTGAAAATGGATGGCGCTCAAGCGTGTTACCCATA…
MSTRG.7233.45	Chr04A	+	2920109	2993565	CTAGTAGCTGGTTCCTGCCGAAGTTTCCCTCAGGATAGCAGAGACTCGTATCAGTTTTATGTGGTAAAGCTAATGATTAGAAGCCTTGGGGTTGAAACAACCTTAACTTATTCTCAAACTTTAAATATGTAAGCTCAGCGCGCTTTCTTAATTGAAGCCGCTGCAAATGAGAGTCTCTAGTGGGCCATTTTTGGTAAGCAGAACTGGCGATGCGGGATGAACCGAACGCGAGGTTAAGGTGCCGGAATACACGCTCATCAGACACCACAAAAGGTGTTAGTTCATCTAGACAGCAGGACGGTGGCCATGGAAGTCGGAACCCGCTAAGGAGTGTGTAACAACTCACCTGCCGAATGAACTAGCCCTGAAAATGGATGGCGCTCAAGCGTGTTACCCATA…
MSTRG.7233.46	Chr04A	+	2920109	2993565	CTAGTAGCTGGTTCCTGCCGAAGTTTCCCTCAGGATAGCAGAGACTCGTATCAGTTTTATGTGGTAAAGCTAATGATTAGAAGCCTTGGGGTTGAAACAACCTTAACTTATTCTCAAACTTTAAATATGTAAGCTCAGCGCGCTTTCTTAATTGAAGCCGCTGCAAATGAGAGTCTCTAGTGGGCCATTTTTGGTAAGCAGAACTGGCGATGCGGGATGAACCGAACGCGAGGTTAAGGTGCCGGAATACACGCTCATCAGACACCACAAAAGGTGTTAGTTCATCTAGACAGCAGGACGGTGGCCATGGAAGTCGGAACCCGCTAAGGAGTGTGTAACAACTCACCTGCCGAATGAACTAGCCCTGAAAATGGATGGCGCTCAAGCGTGTTACCCATA…
MSTRG.7241.40	Chr04A	-	2920109	2994209	GTAAAACTAACCTGTCTCACGACGGTCTAAACCCAGCTCACGTTCCCTATTAGTGGGTGAACAATCCAACGCTTACCGAATTCTGCTTCGGTATGATAGGAAGAGCCGACATCGAAGGATCAAAAAGCAACGTCGCTATGAACGCTTGGCTGCCACAAGCCATTAATCCCTGTGGTAACTTTTCTGGCACCTCTAGCCTCAAATTCCGAGGGACTAAAGGATCGATAGGCCACACTTTCATGGTTTGTATTCACACTGAAAATCAAAATCAAGGGAGCATTTACCCTTTTGTTCTACTTGAGATTTCTGTTCTCAATGAGCTCCCCTTAGGACACCTGCGTTATCTTTTAACAGATGTGCCGCCCCAGCCAAACTCCCCACCTGACAATGTCTTCAACC…
MSTRG.7233.43	Chr04A	+	2920109	2994391	CTAGTAGCTGGTTCCTGCCGAAGTTTCCCTCAGGATAGCAGAGACTCGTATCAGTTTTATGTGGTAAAGCTAATGATTAGAAGCCTTGGGGTTGAAACAACCTTAACTTATTCTCAAACTTTAAATATGTAAGCTCAGCGCGCTTTCTTAATTGAAGCCGCTGCAAATGAGAGTCTCTAGTGGGCCATTTTTGGTAAGCAGAACTGGCGATGCGGGATGAACCGAACGCGAGGTTAAGGTGCCGGAATACACGCTCATCAGACACCACAAAAGGTGTTAGTTCATCTAGACAGCAGGACGGTGGCCATGGAAGTCGGAACCCGCTAAGGAGTGTGTAACAACTCACCTGCCGAATGAACTAGCCCTGAAAATGGATGGCGCTCAAGCGTGTTACCCATA…
MSTRG.7241.41	Chr04A	-	2920110	2933260	GCTTAACCTCAGCAGATCGTAGCAACAAGGCTACTCTACTGCTTACAGTACCCCGTTCCCATTCAAGTCGTCTGCAAAGGATTCACCCCCGCCCATATGATAATTACAATTCGCAAACTAAACGCCGCAGATTTCCACTGCAACGTCCACGTCCGCCTGATTTGGTTCACGAGCAAAGCTCTATTTAAACACAACTTACATGTGCGGGACCAACATCATCGTTTCTAGCACGGATTCTGGCTTAGAGGCGTTCAGCCATAATCCAGCAGATGATAGCTTCGCGCCATTGCCCGATCGGACAGGCGCAAATACCAAATATCTGAATGAACGGTTCCTCTCGTACTAAGTTCAATTACTATTACGATAACACTCCATCAGTAGGGTAAAACTAACCTGTCT…
MSTRG.7241.42	Chr04A	-	2920110	2952754	CCCTGTGGTAACTTTTCTGGCACCTCTAGCCTCAAATTCCGAGGGACTAAAGGATCGATAGGCCACACTTTCATGGTTTGTATTCACACTGAAAATCAAAATCAAGGGAGCATTTACCCTTTTGTTCTACTTGAGATTTCTGTTCTCAATGAGCTCCCCTTAGGACACCTGCGTTATCTTTTAACAGATGTGCCGCCCCAGCCAAACTCCCCACCTGACAATGTCTTCAACCCGGATCAGCCCGTAAAGGACCTTGAAGCCAAAAGGTGGGATGTTATTCCCAGCTCCGCCTCATTGAATAAGTAAAAAGACGATAAAGGTAGTGGTATTTCACCGGCGCCGAAGCTCCCACTTATTCTACACCCTCTATGTCTTTTCACAATGTCAAACTAGAGTCAA…
MSTRG.7233.48	Chr04A	+	2922454	2994390	AACTGGCTTGTGGCAGCCAAGCGTTCATAGCGACGTTGCTTTTTGATCCTTCGATGTCGGCTCTTCCTATCATACCGAAGCAGAATTCGGTAAGCGTTGGATTGTTCACCCACTAATAGGGAACGTGAGCTGGGTTTAGACCGTCGTGAGACAGGTTAGTTTTACCCTACTGATGGAGTGTTATCGTAATAGTAATTGAACTTAGTACGAGAGGAACCGTTCATTCAGATATTTGGTATTTGCGCCTGTCCGATCGGGCAATGGCGCGAAGCTATCATCTGCTGGATTATGGCTGAACGCCTCTAAGCCAGAATCCGTGCTAGAAACGATGATGTTGGTCCCGCACATGTAAGTTGTGTTTAAATAGAGCTTTGCTCGTGAACCAAATCAGGCGGACGT…
MSTRG.7241.43	Chr04A	-	2925591	2994210	GGTAAAACTAACCTGTCTCACGACGGTCTAAACCCAGCTCACGTTCCCTATTAGTGGGTGAACAATCCAACGCTTACCGAATTCTGCTTCGGTATGATAGGAAGAGCCGACATCGAAGGATCAAAAAGCAACGTCGCTATGAACGCTTGGCTGCCACAAGCCATTAATCCCTGTGGTAACTTTTCTGGCACCTCTAGCCTCAAATTCCGAGGGACTAAAGGATCGATAGGCCACACTTTCATGGTTTGTATTCACACTGAAAATCAAAATCAAGGGAGCATTTACCCTTTTGTTCTACTTGAGATTTCTGTTCTCAATGAGCTCCCCTTAGGACACCTGCGTTATCTTTTAACAGATGTGCCGCCCCAGCCAAACTCCCCACCTGACAATGTCTTCAAC…
MSTRG.7241.45	Chr04A	-	2925592	2953954	ATTAGACTTTCACACCGCTTTTATCAGACTCTCAGACCATTTATCTTAGACTCTTCATCTCATGTGCGAGCATGCAAGGTCATGGAATAGAACCTGCCCTAAGCAATGCCCAGCACAAAAGAAAAAAAAAGAAAGAGAAAGTCCAACATAGTTGAACAAATCTTTAGAACAAGGGCTTAACCTCAGCAGATCGTAGCAACAAGGCTACTCTACTGCTTACAGTACCCCGTTCCCATTCAAGTCGTCTGCAAAGGATTCACCCCCGCCCATATGATAATTACAATTCGCAAACTAAACGCCGCAGATTTCCACTGCAACGTCCACGTCCGCCTGATTTGGTTCACGAGCAAAGCTCTATTTAAACACAACTTACATGTGCGGGACCAACATCATCGTTTC…
MSTRG.7241.46	Chr04A	-	2925592	2973138	ATCCCTGTGGTAACTTTTCTGGCACCTCTAGCCTCAAATTCCGAGGGACTAAAGGATCGATAGGCCACACTTTCATGGTTTGTATTCACACTGAAAATCAAAATCAAGGGAGCATTTACCCTTTTGTTCTACTTGAGATTTCTGTTCTCAATGAGCTCCCCTTAGGACACCTGCGTTATCTTTTAACAGATGTGCCGCCCCAGCCAAACTCCCCACCTGACAATGTCTTCAACCCGGATCAGCCCGTAAAGGACCTTGAAGCCAAAAGGTGGGATGTTATTCCCAGCTCCGCCTCATTGAATAAGTAAAAAGACGATAAAGGTAGTGGTATTTCACCGGCGCCGAAGCTCCCACTTATTCTACACCCTCTATGTCTTTTCACAATGTCAAACTAGAGTC…
MSTRG.7241.44	Chr04A	-	2925592	2994388	GCGGGACCAACATCATCGTTTCTAGCACGGATTCTGGCTTAGAGGCGTTCAGCCATAATCCAGCAGATGATAGCTTCGCGCCATTGCCCGATCGGACAGGCGCAAATACCAAATATCTGAATGAACGGTTCCTCTCGTACTAAGTTCAATTACTATTACGATAACACTCCATCAGTAGGGTAAAACTAACCTGTCTCACGACGGTCTAAACCCAGCTCACGTTCCCTATTAGTGGGTGAACAATCCAACGCTTACCGAATTCTGCTTCGGTATGATAGGAAGAGCCGACATCGAAGGATCAAAAAGCAACGTCGCTATGAACGCTTGGCTGCCACAAGCCATTAATCCCTGTGGTAACTTTTCTGGCACCTCTAGCCTCAAATTCCGAGGGACTAAAGG…
MSTRG.7241.49	Chr04A	-	2925594	2958978	CTTGTTACGACTTTTACTTCCTCTAAATGACCAAGTTTGATCAGCTTCTCAGCAATAGAGTGCCGTTGCCGGCTCCCCAAAGCCAATCCGGAGACCTCACTAAGCCATTCAATCGGTAGTAGCGACGGGCGGTGTGTACAAAGGGCAGGGACGTAATCAACGCGAGCTGATGACTCACGCTTACTAGGAATTCCTCGTTGAAGAGCAATAATTGCAATGCTCTATCCCCAGCACGACAAAGTTTCACAAGATTACCCAGACCTTCCGGCCAAGGTGAGAACTCGCTGGCTCTGTCAGTGTAGCGCGCGTGCGGCCCAGAACATCTAAGGGCATCACAGACCTGTTATTGCCTCAAACTTCCGTCAGCTAGACGCTGACAGTCCCTCTAAGAAGTCTGCG…
MSTRG.7241.50	Chr04A	-	2925594	2958978	CTTGTTACGACTTTTACTTCCTCTAAATGACCAAGTTTGATCAGCTTCTCAGCAATAGAGTGCCGTTGCCGGCTCCCCAAAGCCAATCCGGAGACCTCACTAAGCCATTCAATCGGTAGTAGCGACGGGCGGTGTGTACAAAGGGCAGGGACGTAATCAACGCGAGCTGATGACTCACGCTTACTAGGAATTCCTCGTTGAAGAGCAATAATTGCAATGCTCTATCCCCAGCACGACAAAGTTTCACAAGATTACCCAGACCTTCCGGCCAAGGTGAGAACTCGCTGGCTCTGTCAGTGTAGCGCGCGTGCGGCCCAGAACATCTAAGGGCATCACAGACCTGTTATTGCCTCAAACTTCCGTCAGCTAGACGCTGACAGTCCCTCTAAGAAGTCTGCG…
MSTRG.7241.51	Chr04A	-	2925594	2991229	TTCGATTAGTCTTTCGCCCCTATACCCACATTTGACGATCGATTTGCACGTCAGAATCGCTACGAGCCTCCACCAGAGTTTCCTCTGGCTTCACCCTATGCAGGCATAGTTCACCATCTTTCGGGTCCCAACATATATGCTCTACCTCGGATCCGTCACAGAAGGTCTGGTCCGGGCGTCGGTGCCCCTCGTGAAAGGTTCCCAACTATCACTTTCATTGCGCGTCCGAGTTTTTCACCCAAACACTCGCAGACATGTTAGACTCCTTGGTCCGTGTTTCAAGACGGGTCGTTTAAAGCCATTACGCCAGCATCAAAGCACAACCGAAGCGTGCACTGAGGTCCTCGATCCCAACCGATGTATGTGACAAGGGGCTATAACACACCCGAAGGTGCCACA…
MSTRG.7233.49	Chr04A	+	2925594	2993617	AAAAGAAAAGACATGAAATAAATTATGAAGTGTCTGCCTTAGTATTCTACCCGTCTTGGGGTGTTTCTTTGCATGTTTCGGGTGGTGTTTGAACGGAGTACCCTCTGGGGAAACAAGTAAACTCTAGCTGATTTATGTTTAGTGATACTTCAGCTCTAATAATTTCGGTGTTGCAAGTGCAAGAGAAGTAGGTTGACTCTGTGGATGTCTCCTCTCGAAAAGAGTGAACTCGCAGAGTGCCGTTGATCTCTCTGGCTCACATGCAGAGGCCTATGTCGGATCAGACGATAGTCCTACAGAGTTGGTTTAGTATTGATTTCACTTTCCGCCGGCTGCTCTGCCTTCACGGGTATGTATGCGCTTCTGGGAGGGTGTAATCCGATGCAAAGGCAATTTTCT…
MSTRG.7241.47	Chr04A	-	2925594	2994209	GTAAAACTAACCTGTCTCACGACGGTCTAAACCCAGCTCACGTTCCCTATTAGTGGGTGAACAATCCAACGCTTACCGAATTCTGCTTCGGTATGATAGGAAGAGCCGACATCGAAGGATCAAAAAGCAACGTCGCTATGAACGCTTGGCTGCCACAAGCCATTAATCCCTGTGGTAACTTTTCTGGCACCTCTAGCCTCAAATTCCGAGGGACTAAAGGATCGATAGGCCACACTTTCATGGTTTGTATTCACACTGAAAATCAAAATCAAGGGAGCATTTACCCTTTTGTTCTACTTGAGATTTCTGTTCTCAATGAGCTCCCCTTAGGACACCTGCGTTATCTTTTAACAGATGTGCCGCCCCAGCCAAACTCCCCACCTGACAATGTCTTCAACC…
MSTRG.7241.48	Chr04A	-	2925594	2994209	GTAAAACTAACCTGTCTCACGACGGTCTAAACCCAGCTCACGTTCCCTATTAGTGGGTGAACAATCCAACGCTTACCGAATTCTGCTTCGGTATGATAGGAAGAGCCGACATCGAAGGATCAAAAAGCAACGTCGCTATGAACGCTTGGCTGCCACAAGCCATTAATCCCTGTGGTAACTTTTCTGGCACCTCTAGCCTCAAATTCCGAGGGACTAAAGGATCGATAGGCCACACTTTCATGGTTTGTATTCACACTGAAAATCAAAATCAAGGGAGCATTTACCCTTTTGTTCTACTTGAGATTTCTGTTCTCAATGAGCTCCCCTTAGGACACCTGCGTTATCTTTTAACAGATGTGCCGCCCCAGCCAAACTCCCCACCTGACAATGTCTTCAACC…
MSTRG.7233.50	Chr04A	+	2925597	2958985	AGAAAAGACATGAAATAAATTATGAAGTGTCTGCCTTAGTATTCTACCCGTCTTGGGGTGTTTCTTTGCATGTTTCGGGTGGTGTTTGAACGGAGTACCCTCTGGGGAAACAAGTAAACTCTAGCTGATTTATGTTTAGTGATACTTCAGCTCTAATAATTTCGGTGTTGCAAGTGCAAGAGAAGTAGGTTGACTCTGTGGATGTCTCCTCTCGAAAAGAGTGAACTCGCAGAGTGCCGTTGATCTCTCTGGCTCACATGCAGAGGCCTATGTCGGATCAGACGATAGTCCTACAGAGTTGGTTTAGTATTGATTTCACTTTCCGCCGGCTGCTCTGCCTTCACGGGTATGTATGCGCTTCTGGGAGGGTGTAATCCGATGCAAAGGCAATTTTCTGAG…
MSTRG.7233.51	Chr04A	+	2925597	2993567	AGAAAAGACATGAAATAAATTATGAAGTGTCTGCCTTAGTATTCTACCCGTCTTGGGGTGTTTCTTTGCATGTTTCGGGTGGTGTTTGAACGGAGTACCCTCTGGGGAAACAAGTAAACTCTAGCTGATTTATGTTTAGTGATACTTCAGCTCTAATAATTTCGGTGTTGCAAGTGCAAGAGAAGTAGGTTGACTCTGTGGATGTCTCCTCTCGAAAAGAGTGAACTCGCAGAGTGCCGTTGATCTCTCTGGCTCACATGCAGAGGCCTATGTCGGATCAGACGATAGTCCTACAGAGTTGGTTTAGTATTGATTTCACTTTCCGCCGGCTGCTCTGCCTTCACGGGTATGTATGCGCTTCTGGGAGGGTGTAATCCGATGCAAAGGCAATTTTCTGAG…
MSTRG.7241.52	Chr04A	-	2928984	2950416	CGATTAGTCTTTCGCCCCTATACCCACATTTGACGATCGATTTGCACGTCAGAATCGCTACGAGCCTCCACCAGAGTTTCCTCTGGCTTCACCCTATGCAGGCATAGTTCACCATCTTTCGGGTCCCAACATATATGCTCTACCTCGGATCCGTCACAGAAGGTCTGGTCCGGGCGTCGGTGCCCCTCGTGAAAGGTTCCCAACTATCACTTTCATTGCGCGTCCGAGTTTTTCACCCAAACACTCGCAGACATGTTAGACTCCTTGGTCCGTGTTTCAAGACGGGTCGTTTAAAGCCATTACGCCAGCATCAAAGCACAACCGAAGCGTGCACTGAGGTCCTCGATCCCAACCGATGTATGTGACAAGGGGCTATAACACACCCGAAGGTGCCACATT…
MSTRG.7241.53	Chr04A	-	2928987	2991230	GTTCGATTAGTCTTTCGCCCCTATACCCACATTTGACGATCGATTTGCACGTCAGAATCGCTACGAGCCTCCACCAGAGTTTCCTCTGGCTTCACCCTATGCAGGCATAGTTCACCATCTTTCGGGTCCCAACATATATGCTCTACCTCGGATCCGTCACAGAAGGTCTGGTCCGGGCGTCGGTGCCCCTCGTGAAAGGTTCCCAACTATCACTTTCATTGCGCGTCCGAGTTTTTCACCCAAACACTCGCAGACATGTTAGACTCCTTGGTCCGTGTTTCAAGACGGGTCGTTTAAAGCCATTACGCCAGCATCAAAGCACAACCGAAGCGTGCACTGAGGTCCTCGATCCCAACCGATGTATGTGACAAGGGGCTATAACACACCCGAAGGTGCCAC…
MSTRG.7241.54	Chr04A	-	2928994	2991230	GTTCGATTAGTCTTTCGCCCCTATACCCACATTTGACGATCGATTTGCACGTCAGAATCGCTACGAGCCTCCACCAGAGTTTCCTCTGGCTTCACCCTATGCAGGCATAGTTCACCATCTTTCGGGTCCCAACATATATGCTCTACCTCGGATCCGTCACAGAAGGTCTGGTCCGGGCGTCGGTGCCCCTCGTGAAAGGTTCCCAACTATCACTTTCATTGCGCGTCCGAGTTTTTCACCCAAACACTCGCAGACATGTTAGACTCCTTGGTCCGTGTTTCAAGACGGGTCGTTTAAAGCCATTACGCCAGCATCAAAGCACAACCGAAGCGTGCACTGAGGTCCTCGATCCCAACCGATGTATGTGACAAGGGGCTATAACACACCCGAAGGTGCCAC…
MSTRG.7241.55	Chr04A	-	2930369	2953954	ATTAGACTTTCACACCGCTTTTATCAGACTCTCAGACCATTTATCTTAGACTCTTCATCTCATGTGCGAGCATGCAAGGTCATGGAATAGAACCTGCCCTAAGCAATGCCCAGCACAAAAGAAAAAAAAAGAAAGAGAAAGTCCAACATAGTTGAACAAATCTTTAGAACAAGGGCTTAACCTCAGCAGATCGTAGCAACAAGGCTACTCTACTGCTTACAGTACCCCGTTCCCATTCAAGTCGTCTGCAAAGGATTCACCCCCGCCCATATGATAATTACAATTCGCAAACTAAACGCCGCAGATTTCCACTGCAACGTCCACGTCCGCCTGATTTGGTTCACGAGCAAAGCTCTATTTAAACACAACTTACATGTGCGGGACCAACATCATCGTTTC…
MSTRG.7233.53	Chr04A	+	2935854	2958987	AAAAGAAAAGACATGAAATAAATTATGAAGTGTCTGCCTTAGTATTCTACCCGTCTTGGGGTGTTTCTTTGCATGTTTCGGGTGGTGTTTGAACGGAGTACCCTCTGGGGAAACAAGTAAACTCTAGCTGATTTATGTTTAGTGATACTTCAGCTCTAATAATTTCGGTGTTGCAAGTGCAAGAGAAGTAGGTTGACTCTGTGGATGTCTCCTCTCGAAAAGAGTGAACTCGCAGAGTGCCGTTGATCTCTCTGGCTCACATGCAGAGGCCTATGTCGGATCAGACGATAGTCCTACAGAGTTGGTTTAGTATTGATTTCACTTTCCGCCGGCTGCTCTGCCTTCACGGGTATGTATGCGCTTCTGGGAGGGTGTAATCCGATGCAAAGGCAATTTTCT…
MSTRG.7233.52	Chr04A	+	2935854	2970801	AAAAGAAAAGACATGAAATAAATTATGAAGTGTCTGCCTTAGTATTCTACCCGTCTTGGGGTGTTTCTTTGCATGTTTCGGGTGGTGTTTGAACGGAGTACCCTCTGGGGAAACAAGTAAACTCTAGCTGATTTATGTTTAGTGATACTTCAGCTCTAATAATTTCGGTGTTGCAAGTGCAAGAGAAGTAGGTTGACTCTGTGGATGTCTCCTCTCGAAAAGAGTGAACTCGCAGAGTGCCGTTGATCTCTCTGGCTCACATGCAGAGGCCTATGTCGGATCAGACGATAGTCCTACAGAGTTGGTTTAGTATTGATTTCACTTTCCGCCGGCTGCTCTGCCTTCACGGGTATGTATGCGCTTCTGGGAGGGTGTAATCCGATGCAAAGGCAATTTTCT…
MSTRG.7233.54	Chr04A	+	2946108	2960541	AAGAAAAAAAGAAAAGACATGAAATAAATTATGAAGTGTCTGCCTTAGTATTCTACCCGTCTTGGGGTGTTTCTTTGCATGTTTCGGGTGGTGTTTGAACGGAGTACCCTCTGGGGAAACAAGTAAACTCTAGCTGATTTATGTTTAGTGATACTTCAGCTCTAATAATTTCGGTGTTGCAAGTGCAAGAGAAGTAGGTTGACTCTGTGGATGTCTCCTCTCGAAAAGAGTGAACTCGCAGAGTGCCGTTGATCTCTCTGGCTCACATGCAGAGGCCTATGTCGGATCAGACGATAGTCCTACAGAGTTGGTTTAGTATTGATTTCACTTTCCGCCGGCTGCTCTGCCTTCACGGGTATGTATGCGCTTCTGGGAGGGTGTAATCCGATGCAAAGGCAA…
MSTRG.7241.57	Chr04A	-	2946108	2960541	GTTCGATTAGTCTTTCGCCCCTATACCCACATTTGACGATCGATTTGCACGTCAGAATCGCTACGAGCCTCCACCAGAGTTTCCTCTGGCTTCACCCTATGCAGGCATAGTTCACCATCTTTCGGGTCCCAACATATATGCTCTACCTCGGATCCGTCACAGAAGGTCTGGTCCGGGCGTCGGTGCCCCTCGTGAAAGGTTCCCAACTATCACTTTCATTGCGCGTCCGAGTTTTTCACCCAAACACTCGCAGACATGTTAGACTCCTTGGTCCGTGTTTCAAGACGGGTCGTTTAAAGCCATTACGCCAGCATCAAAGCACAACCGAAGCGTGCACTGAGGTCCTCGATCCCAACCGATGTATGTGACAAGGGGCTATAACACACCCGAAGGTGCCAC…
MSTRG.7241.56	Chr04A	-	2946108	2989694	TCCTTCCGCAGGTTCACCTACGGAAACCTTGTTACGACTTTTACTTCCTCTAAATGACCAAGTTTGATCAGCTTCTCAGCAATAGAGTGCCGTTGCCGGCTCCCCAAAGCCAATCCGGAGACCTCACTAAGCCATTCAATCGGTAGTAGCGACGGGCGGTGTGTACAAAGGGCAGGGACGTAATCAACGCGAGCTGATGACTCACGCTTACTAGGAATTCCTCGTTGAAGAGCAATAATTGCAATGCTCTATCCCCAGCACGACAAAGTTTCACAAGATTACCCAGACCTTCCGGCCAAGGTGAGAACTCGCTGGCTCTGTCAGTGTAGCGCGCGTGCGGCCCAGAACATCTAAGGGCATCACAGACCTGTTATTGCCTCAAACTTCCGTCAGCTAGAC…
MSTRG.7241.58	Chr04A	-	2946113	2991230	GTTCGATTAGTCTTTCGCCCCTATACCCACATTTGACGATCGATTTGCACGTCAGAATCGCTACGAGCCTCCACCAGAGTTTCCTCTGGCTTCACCCTATGCAGGCATAGTTCACCATCTTTCGGGTCCCAACATATATGCTCTACCTCGGATCCGTCACAGAAGGTCTGGTCCGGGCGTCGGTGCCCCTCGTGAAAGGTTCCCAACTATCACTTTCATTGCGCGTCCGAGTTTTTCACCCAAACACTCGCAGACATGTTAGACTCCTTGGTCCGTGTTTCAAGACGGGTCGTTTAAAGCCATTACGCCAGCATCAAAGCACAACCGAAGCGTGCACTGAGGTCCTCGATCCCAACCGATGTATGTGACAAGGGGCTATAACACACCCGAAGGTGCCAC…
MSTRG.7233.55	Chr04A	+	2946115	2991230	AAAGAAAAGACATGAAATAAATTATGAAGTGTCTGCCTTAGTATTCTACCCGTCTTGGGGTGTTTCTTTGCATGTTTCGGGTGGTGTTTGAACGGAGTACCCTCTGGGGAAACAAGTAAACTCTAGCTGATTTATGTTTAGTGATACTTCAGCTCTAATAATTTCGGTGTTGCAAGTGCAAGAGAAGTAGGTTGACTCTGTGGATGTCTCCTCTCGAAAAGAGTGAACTCGCAGAGTGCCGTTGATCTCTCTGGCTCACATGCAGAGGCCTATGTCGGATCAGACGATAGTCCTACAGAGTTGGTTTAGTATTGATTTCACTTTCCGCCGGCTGCTCTGCCTTCACGGGTATGTATGCGCTTCTGGGAGGGTGTAATCCGATGCAAAGGCAATTTTCTG…
MSTRG.7233.56	Chr04A	+	2947101	2989674	GCCAGTAGTCATATGCTTGTCTCAAAGATTAAGCCATGCATGTCTAAGTATAAACAAATTTGTACTGTGAAACTGCGAATGGCTCATTAAATCAGTTATAGTTTATTTGATGGTATCTTACTACATGGATAACTGTGGTAATTCTAGAGCTAATACATGCATCAAAGCCCCGACTCTTGGAAGGGGTGTATTTATTAGATAAAAAACCAACGCGGTTCGCCGCTCCTTTGGTGATTCATAATAACTTCTCGAATCGCATGGCCTTGTGCCGGCGATGCTTCATTCAAATATCTGCCCTATCAACTTTCGATGGTAGGATAGAGGCCTACCATGGTTTCAACGGGTAACGGGGAATAAGGGTTCGATTCCGGAGAGGGAGCCTGAGAAACGGCTACCACA…
MSTRG.7241.59	Chr04A	-	2949504	2991230	GTTCGATTAGTCTTTCGCCCCTATACCCACATTTGACGATCGATTTGCACGTCAGAATCGCTACGAGCCTCCACCAGAGTTTCCTCTGGCTTCACCCTATGCAGGCATAGTTCACCATCTTTCGGGTCCCAACATATATGCTCTACCTCGGATCCGTCACAGAAGGTCTGGTCCGGGCGTCGGTGCCCCTCGTGAAAGGTTCCCAACTATCACTTTCATTGCGCGTCCGAGTTTTTCACCCAAACACTCGCAGACATGTTAGACTCCTTGGTCCGTGTTTCAAGACGGGTCGTTTAAAGCCATTACGCCAGCATCAAAGCACAACCGAAGCGTGCACTGAGGTCCTCGATCCCAACCGATGTATGTGACAAGGGGCTATAACACACCCGAAGGTGCCAC…
MSTRG.7241.60	Chr04A	-	2956230	2989678	CCTACGGAAACCTTGTTACGACTTTTACTTCCTCTAAATGACCAAGTTTGATCAGCTTCTCAGCAATAGAGTGCCGTTGCCGGCTCCCCAAAGCCAATCCGGAGACCTCACTAAGCCATTCAATCGGTAGTAGCGACGGGCGGTGTGTACAAAGGGCAGGGACGTAATCAACGCGAGCTGATGACTCACGCTTACTAGGAATTCCTCGTTGAAGAGCAATAATTGCAATGCTCTATCCCCAGCACGACAAAGTTTCACAAGATTACCCAGACCTTCCGGCCAAGGTGAGAACTCGCTGGCTCTGTCAGTGTAGCGCGCGTGCGGCCCAGAACATCTAAGGGCATCACAGACCTGTTATTGCCTCAAACTTCCGTCAGCTAGACGCTGACAGTCCCTCTA…
MSTRG.7268.1	Chr04B	+	114431	115033	GCTCATCTGAGCCGACGTCGTGTGGGCCGTCATTCCGCGGCGATGGGTCAAATCACTGGGCTGTCTGGTCTTCTTGTTGCTCGGAGTTTACTCGTCGTTCGAGTTTACGTTTAGACGCCCGTGTAGGCTGATCGCTTCGGACGGAACCTTCCTCTTGTCAGAATTCGGATAAACAATTCGGTAAGCATTCTTACAAGTGTCTCTTGATAGTTTTATCAGCAGAAATAGACACAAACGACCTCGACGCGGATGTGCAGGGCGCCCGACTGGCGTGTCTCATATGCCGCCGGAATCTCAAGACCCAGACCCGTATGCGTCGGAACCTTGCTCAATTGGATACACGATGCCCAAAGACAACTGCTTTTCCAAGGGCACGATTCTTCGCAACTGACATCACAA…
MSTRG.7155.1	Chr04B	-	150427	151861	CTTGTGTCCCTCTCCACATTCATCAGCGTACCACTCGAACTGTGATGTTACTTCCCTGCCTGACTTGACAATATCCATAAATTTGCCGCGCTTCACAGTGCAATACGTCCCCGGATCCACTACTCTATTCCCTTTAGACGATCGCGGAGGTAACACCGATGCGCTTGTCACTGTCCTTCGCCTACCGTAAAATCGCCCCACCGCCTTTATAGCGCAATCCATACGAAGATCGGTCCTAACCAGTGTAATTTATGCAATTTCAGACCTGGCAATGATTGACGTTTAGGTCATGCTTTTTACCCTGGTTGTTTCCCTTATCAAGTCCTCATTAAGCTGTGCTGTGCGCAAGAATCATGGTCGAGATGGTGGCCGATGCACACGACTCCCTAAGGGGTGTAT…
MSTRG.7152.1	Chr04B	.	158837	159397	CAATCTTGGCCAGCGTATCGGCTGAAACGCGTGCGGGGAGGAATATGAGTGAGCCGGAGCACAAGTCCGAGGCGAATCCTGATCGCTTTGTGTTCTGGCAACTATTCAGTTTGGAAAGTTCTGGTAGCCAGTGCTGCACGAGAGAGTAGAACCCGTTGGACGTGTCTTTGAGATCCAGCAGAGTCTTCAACCCGAAAGATCGTATCGCCTGCCAAACGCGAGAACATGTTCATAGCCACCCGGTATCTCCAAAGATTCGTGTTCGCCCAGCGTGAACCTACGAACATAACAGAAAGAGCACAGTCGGGTGCGTGCCGTATGATAGAATGCAGTGCAAGAACATGTCGACAAAGCGCCGTATAGAGCTAGCATGATTCCGTTATCATCCCAAGCCAAGTG…
MSTRG.7184.1	Chr04B	+	178772	181180	GTTTACTTCGCACGCAACTACCACCACTCAGTGAAAACGCAGTCCATAGTCTACCCCGACCTCGGGTCCTCTTTCGTTTATTCATGGGTTGCCACTCAGCTGCATAAAAATCTTGATACGACGCGCAGTTCTGGATGCGCTCGTGTTTATCCTATCAGTCAACACCAGAGGCGTATCCTCTCATGATGTGATCATAGATGTGACCGTACAGCATCTTCTCCTCGTCCAGCCACGTCAAGACCTGCTTGCACTGTCTTGGTATTCCGAGGTCACAGACAAACCCACGGCGCGCACTGGTGGCTAGCCAGGTCGCGATCCGAAATGGTCCACCAGAGGAGTTCTACAAGAAGATGCCTCTCGTAAACGGGCAGTATCATGGTCTGACAATTCAAGCAAATC…
MSTRG.7191.2	Chr04B	+	202344	203175	CCCGGCCTTGCCCCAATGTCATCACACAGATCTCATGGTCAAAAATTGGATCTAAGTTGGTCGTATAACACCTGAAAATCTGGTTTACCGGATTGGGGTTGGATCCGGTCACGAGGTAATCCGGCAGTGTAGGTAACATGCACCCGATCGACCATCTGTATCATCTACGTTAGCTCTCACGTTTTGGGTCATTGGGGAGGGATCCGGAGTGCTGATGATGGATACGTACGAGGAGGTCAAGTTCACGATGACAAACTCGCTCAGGCGCGATACACACATCGATCCCATTCTCAGCTGGTCGGTTCCACAAGTTCGAACCGACGTCCCTGGCGTGTGCTGTCGATTCGGCCCAGTTTTGTTCCAGAAGCGAGGCTGACGGATTCGGAGTCTTTTAGCTGT…
MSTRG.7192.2	Chr04B	-	206455	208089	GTCACAACTGGGATGCGGCAGAGCTGATCAAAGGGATCAAGCGTGGGTATGTTCACGTGATGACTGGCCCTACTTGTGTTTGTTCTCTCCATCGCTCATCCGCGCAGCAGCCAACTTGCGGTGTTTCCTTCTCCGCCTGACTTGACAACGACCACACCTTTCCTACGCTACAAGGTGTAACAGTCCCCGGTTCGACTACCGTAGCCCCGACAAACACTCGCTGAGCAGCCCCAGTTACGCCCGCTGCTGTCCTTCGCCCACCAGAAAATCGTCCCAACGTTTTTATGGTGCAAATTATGCACATATCCGCTCTAGCGAACGTACTCCCCGTAATGTCAGATCTGGTTATGGTTGATGTCTAGGTCATGACCGGCTTTCGACCCGTTCCTTGTTCCTGTC…
MSTRG.7192.3	Chr04B	-	206495	207991	TCCGCGCAGCAGCCAACTTGCGGTGTTTCCTTCTCCGCCTGACTTGACAACGACCACACCTTTCCTACGCTACAAGGTGTAACAGTCCCCGGTTCGACTACCGTAGCCCCGACAAACACTCGCTGAGCAGCCCCAGTTACGCCCGCTGCTGTCCTTCGCCCACCAGAAAATCGTCCCAACGTTTTTATGGTGCAAATTATGCACATATCCGCTCTAGCGAACGTACTCCCCGTAATGTCAGATCTGGTTATGGTTGATGTCTAGGTCATGCACTCCTGTCGTTTTGCTATGACCTAAAACCACGGACGAGACGATGCTCAAGACTCGCTGGGGGCCACCAACTTCCAACATGGTAACCAGCCCCCCATTTATCCTCAACGACATCGACTAGCGTCGTTG…
MSTRG.7192.4	Chr04B	-	206903	207981	AGCCAACTTGCGGTGTTTCCTTCTCCGCCTGACTTGACAACGACCACACCTTTCCTACGCTACAAGGTGTAACAGTCCCCGGTTCGACTACCGTAGCCCCGACAAACACTCGCTGAGCAGCCCCAGTTACGCCCGCTGCTGTCCTTCGCCCACCAGAAAATCGTCCCAACGTTTTTATGGTGCAAATTATGCACATATCCGCTCTAGCGAACGTACTCCCCGTAATGTCAGATCTGGTTATGGTTGATGTCTAGGTCATGGTAAGTAGGTTGTTCGCCCCGCTAGTGTTGACCGGATGATAAAACGATAGACCGGCTTTCGACCCGTTCCTTGTTCCTGTCGAGCACTCCTGTCGTTTTGCTATGACCTAAAACCACGGACGAGACGATGCTCAAGACT…
MSTRG.7192.6	Chr04B	-	276923	278561	ACTGGCCCTACTTGTGTTTGTTCTCTCCATCGCTCATCCGCGCAGCAGCCAACTTGCGGTGTTTTCTTCTCCGCCTGACTTGACAACGACCACACCTTTCCTACGCTACAAGGTGTAATAGTCCCTGGTTCGACTACCGCAGCCCCGACAAACACTCGCTGAGCAGCCCCAGTTACGCCCGCTGCTGTCCTTCGCCCACCAGAAAATTGTCCCAACGTTTTTATGGTGCAAATTATGCACATATCCGCTCTAGCGAACGTACTCCCCGTAATGTCAGATCTGGTTATGGTTGATGTCTAGGTCATGCACTCCTGTCGTTTTGCTATGACCTAAAACCACGGACGAGACGATGCTCAAGACTCGCTGGGGGCCACCAACTTCCAACATGATAACCTACTC…
MSTRG.7192.5	Chr04B	-	276923	278565	GATGACTGGCCCTACTTGTGTTTGTTCTCTCCATCGCTCATCCGCGCAGCAGCCAACTTGCGGTGTTTTCTTCTCCGCCTGACTTGACAACGACCACACCTTTCCTACGCTACAAGGTGTAATAGTCCCTGGTTCGACTACCGCAGCCCCGACAAACACTCGCTGAGCAGCCCCAGTTACGCCCGCTGCTGTCCTTCGCCCACCAGAAAATTGTCCCAACGTTTTTATGGTGCAAATTATGCACATATCCGCTCTAGCGAACGTACTCCCCGTAATGTCAGATCTGGTTATGGTTGATGTCTAGGTCATGGTAAGTAGGTTGTTCGCCCCGCTAGTGTTGACCGGATGATAAAACGATAGACGGGCTTTCCACCCGTTCCTTGTTTCTATCGAGCACTC…
MSTRG.7192.7	Chr04B	-	277055	278557	GCCCTACTTGTGTTTGTTCTCTCCATCGCTCATCCGCGCAGCAGCCAACTTGCGGTGTTTTCTTCTCCGCCTGACTTGACAACGACCACACCTTTCCTACGCTACAAGGTGTAATAGTCCCTGGTTCGACTACCGCAGCCCCGACAAACACTCGCTGAGCAGCCCCAGTTACGCCCGCTGCTGTCCTTCGCCCACCAGAAAATTGTCCCAACGTTTTTATGGTGCAAATTATGCACATATCCGCTCTAGCGAACGTACTCCCCGTAATGTCAGATCTGGTTATGGTTGATGTCTAGGTCATGACGGGCTTTCCACCCGTTCCTTGTTTCTATCGAGCACTCCTGTCGTTTTGCTATGACCTAAAACCACGGACGAGACGATGCTCAAGACTCGCTGGGG…
MSTRG.7227.2	Chr04B	-	377906	379317	CGGCGCACCACCCGACCTGTGATGTTATTTCTCTGCCTGACTTGACAACCACCACACCTTTCCCACGCTACAAGGTGTAATGCGTCCCCGGTTTCACAACTGCAGCCCCGTCAAACACTCGCTGTGCTGCCCCAGTCACGCCCGTTGCTGTGCCTTGCCCGCCAGAAATCGCCCTAAAGACTTTATGGCGGTACTCATGCGGATATCTGTATTAGCAAGCGTACTCCCTGGAATGTCAGATCTGGTTATGATGATGCTCAAGACTCGCTGGGGGCCACCAACCTCCAACATGATAACCAGCCCCCATTTACCCTCAACGACATCGGCTAGCGTCATCGCTCAGTGTGACCAACCCAAGATCGATCGTGTAGCACAAGCCTCATATCAGCGCACTTCCGC…
MSTRG.7227.3	Chr04B	-	377910	378897	CCAACCTCCAACATGATAACCAGCCCCCATTTACCCTCAACGACATCGGCTAGCGTCATCGCTCAGTGTGACCAACCCAAGATCGATCGTGTAGCACAAGCCTCATATCAGCGCACTTCCGCTTCCCGATCTCGATGGCTGCTCGGCTCGTGCTCGTGGTCCTGGAGCGACTCTATTTTACAACATCCTTGCCCCCATAGACGTTCACTATCCTATTTTCATTATTCGACAGTTCACCCTCGCGCTATTCCTTCTCCCTCCCGCACGACATGTCACACCCCCGACCTGCTTGCATAAACAGCTCCGACTGCTGTCATGCTCCCAGCCGATGTGAGGATTAACCACCGAACGCTACTGCCTTTCAGCCGGCGATTTCTTTCCTCTATTTCCACAACGACT…
MSTRG.7163.1	Chr04B	-	407330	408894	GACTGGCCCCTGCTTGTGTTTGTTCTCTCCATCATTCATCCGCGCACCAGCCAACTTGCGCTGTTTCCCTCTCTGCCTGACTTGTCAACAACCACACCTTTCCCACGTCATAGAGTGTCATTCGTCCCTGGATTCACCACTGCACTCCCTTCAGATACTCGATGAGCTACCACCGCAACGCCCGTTGCTGTCCTTTGCCGGCCAGAAAATCGCCCCAACAACTTTATGGCGCAAATCATGCGCATATCCACCCTAGCGAGCGCAATCCTTGGAATGTCAGATGTGCTTATGGCTGATGTTCAGGTCATGCTCTCTATCCGTTCCTTTTTTCTATCGAATACCCCTGTCGTTTTGCTGTGACCTAACACCATGGACGAGTTGATGCTCAAGACTCGCTGG…
MSTRG.7163.2	Chr04B	-	407418	408855	CCGCGCACCAGCCAACTTGCGCTGTTTCCCTCTCTGCCTGACTTGTCAACAACCACACCTTTCCCACGTCATAGAGTGTCATTCGTCCCTGGATTCACCACTGCACTCCCTTCAGATACTCGATGAGCTACCACCGCAACGCCCGTTGCTGTCCTTTGCCGGCCAGAAAATCGCCCCAACAACTTTATGGCGCAAATCATGCGCATATCCACCCTAGCGAGCGCAATCCTTGGAATGTCAGATGTGCTTATGGCTGATGTTCAGGTCATGCTCTCTATCCGTTCCTTTTTTCTATCGAATACCCCTGTCGTTTTGCTGTGACCTAACACCATGGACGAGTTGATGCTCAAGACTCGCTGGGGGCCACCAACCTCCAACATGATAATCTACCCCCCATTT…
MSTRG.7363.3	Chr04B	-	462157	462738	ACCCCCAACTTGTCCAGACGACCACCACGTATACATTACCGACCATGTCTTGTATCATGGATCTCTGTCTCGACTACCCGACATTACGGCCATAGACCTGCCTAGGCCATCTTGACCAAGCTCTATACGTTATGGCTTTGCCACGTATTCTCCGGGCACTTCAGCGTCCTCGAACAATGTCAAGCACGAGACCTTCTGGCCGCTCAAAATCCCATCAAACCCGACACCTGCCACAACAAAGCTTATCCGACTAGGCTTCCTCTCGACCCCAGCTTACCATGTCTGGGACTGACTCTGTTTTGTTAACAATAGCCTTCTACCTCTGTATCATAGCGTTGTTTTTCAAATCTATATTCGTTATTGAAACTTCA
MSTRG.7371.1	Chr04B	+	482262	483713	CCACACTCATCAATCAGAGCCTATAATCCAGACACGCCTAGCTCTTCACCTCTGTTTGACCTCGTCGCCTTTTCTGATTTATTCTCTTGTTGCTCTTTACCTATCGCGTTGCATGTCTAGATCGACCACCCAGTGATGCATCCCCTTGCTCTTCACGTCGCGGCTCTAGAGCTCAACTCTATTCCTGTCTCGCATGTAACTGCGCACATCAAGCTACGTCAATGAAAACTCAACATATCCTCCCCACGAATCTGCAGAAGGCTCTCCTCTCCACGTGTCTAGTCGCGCGATAGCCATTGTGCAGTGATGACATGGTTTCCAGAATAGCGTGCCCATTGCATCCTTGAACTCGTCTAGTAGGTGACGCGGACAACACCCTGCACGACAGGCTTTCGCGGT…
MSTRG.7375.2	Chr04B	-	511506	512390	CCAACTTGCCCACTCAACCACCACGTATACGATACCAACCATATGGTCTGCACTGCCGAAATCGTCAATACACCAATTGTTCCTACTGAATCGTCTACTGCAATCAATCGTGTTGCACATGTCCCTTACTTACGAGTCTTGTTCCCAGGTCTTGTATCATGGATCTCTGTCCCGACTACCCGACATCACGGCCTTAGACCTGCCTCGGCCATGTTGACCAAACTTTATGCGTTACGGCGTTGACACGCGATCTCCAGACACTCCAACGTCCTCCTCCAACATCAAGAGCGAGAGCTTCTGGTCCATTTACTGTCGTTTACAATCCCATAAAACCTGACACCTGCCACAACAAAGCTTATCAGACTAGGCAAGAGAATGTATTCGTCGTTCCACTCATCC…
MSTRG.7393.1	Chr04B	-	652987	653686	GACGACCACCACGTATACAATACCGACCATGTCATGTATCATGGATCTCTGTCTCGACTACCCAACATTACGGCCTTAGAGCTGCCCAGGCCATCTTGACTAAGCTCTATGCGTTATGGCTTTGCCACGCATTCCCCGGGCACTTCAGCGTCCTCCAACAATATCAAGCACGAGACCTTCTGGCCGCTCACAATCCTATCAAACCCGACACCTGCCACAACAAAGCTTATCCGACTAGCCTTCTACCTCTGTATCATAGCGTTGTTTTTCAAATCTATATTCGTTGTTGAAACTTCAAACTGCTGTGTTAGGTCGCCACCTCAACGCCTAGGGGACGGTCGCGCCGGTGATACGGACTGTGCACCTAAACACCCCACGATATCTTCGGGTGGCGTCAGC…
MSTRG.7393.2	Chr04B	-	652987	653686	GACGACCACCACGTATACAATACCGACCATCTTTTTTGCACTGCCGAAATCATTAACACACCAATTGTTCCTACTGAACCGTCATGTATCATGGATCTCTGTCTCGACTACCCAACATTACGGCCTTAGAGCTGCCCAGGCCATCTTGACTAAGCTCTATGCGTTATGGCTTTGCCACGCATTCCCCGGGCACTTCAGCGTCCTCCAACAATATCAAGCACGAGACCTTCTGGCCGCTCACAATCCTATCAAACCCGACACCTGCCACAACAAAGCTTATCCGACTAGGCTTCCTCTCGACCCCAGCTTACCATGTCTGGGACTGACTCTGTTTTGTTAACAATAGCCTTCTACCTCTGTATCATAGCGTTGTTTTTCAAATCTATATTCGTTGTTGAA…
MSTRG.7393.3	Chr04B	-	653168	653694	CTTGTTCAGACGACCACCACGTATACAATACCGACCATGTCATGTATCATGGATCTCTGTCTCGACTACCCAACATTACGGCCTTAGAGCTGCCCAGGCCATCTTGACTAAGCTCTATGCGTTATGGCTTTGCCACGCATTCCCCGGGCACTTCAGCGTCCTCCAACAATATCAAGCACGAGACCTTCTGGCCGCTCACAATCCTATCAAACCCGACACCTGCCACAACAAAGCTTATCCGACTAGGCTTCCTCTCGACCCCAGCTTACCATGTCTGGGACTGACTCTGTTTTGTTAACAATAGCCTTCTACCTCT
MSTRG.7403.1	Chr04B	+	691964	693411	ATCTTCGGTCACTTGTTACCCACCACACTCATCGATCAGAGCCTATAATCCAGACACGCCTAGCTTTTCACCTCTGTTTGACCTCGTCGCCTTTTCTGATTTATTCTCTTGTTTCTCTTCACCTATCGCGTTGCATTTCAAGATCGACCACTCCGTCATAATCCCTTTGCTCTTCACGTCGCGGCTCTCGAGCTCAACTCTATTCCTGTCTCGCATGTAACTGCGCACATCAAGCTTCGTCAATGAAAACTCGACATATCCTCCCCACGAATCTGCAGAAGGCTCTCCTCTCCACGTGTCTAGTCGCGCGATAGCTGTTGTGCAGCGATGACTCGTTGCACGGCTGTGTCGTCTCTTCCTCTCGTTGCTGCCACCATTTGTTCCATCCCTCGCTTAGGT…
MSTRG.7405.4	Chr04B	-	695705	698307	GAAAGTTCTCTTGGGGGTCATATTGTTTGACTTCCCGTGCTTACCAATTATAGCTGGTCTACGAGACACAGGCGGGTTACTGTTATCCGCGTGGGTTTGTGGCCGTTCGCACTGGGAGGGCAGGTGACGACAAGCATAGCCCAACGATCCTGCCAGCCCGGCACTTACCACCACTGTTTATGCTTGTCTATGGCTCTTGCCTGCGACCCCCTGGAGGTGGTATGTACCGTGTCGTATGGGTATGCGCTTGCATGTGAGGCGCGGACAGGCTCCCCAGTCTGTGTAAGTTCGTGGTTGTCTGGATGACGCCGGCAGGTGCACACAGGCGCCGATCTACAATCCTGTCCGCTCAGCGCTTACCACCAAGGTCTGTGCCCGTCCACGGGTTCTGTCCACGAC…
MSTRG.7415.1	Chr04B	-	723016	724587	CTGGGCCTTCCTGCTTCGGGCGGATGTATAGGAGCGTCACATGTACGATAGTGATGTAAACGTACATATGAACGGAGTAGAAAACATAGCGAGCGGAACGGTACTAGGACGGTAGGGGAATCCTCCGCTGGGCAAGGCCCGGCGGCGGATGAGTCGCACCAAGATAGGATGCCGCCATCCCGCAGCAGCGGGGAGGCTCGCCCTTGGATGGAGCGACCGGAGGGCGCGACTAGGCGACGCGGTGCGAGGGATGACGGCCGAATACCTGACGAGGTCTGGTATCGCCCCTAGAGCGGTCATGAATGCGAATGCGACGGGTCGCCGGTTCCGTGATCTTTTCGGTGTGGGCGGCTGTGAGAGTTTCCTGGTTTCTCCAATAGGTAAAATAGGCGTCTGATT…
MSTRG.7421.1	Chr04B	+	747150	747595	TTCCAATTCTCAATAGCGGAATGAAGCTTGAGCCTGTATACAACAGAAATTCAGCCTACCGGCAAGTGACATTTACCACCATGTACATAAAATATCACTCACTTGCTAGTTCTGTATGTCTTCTCGACGTATTGACAACCATATTAGCACGGAATCGATTTGGCAGCGCAGTAAATCGCTGGGCTAACAACCCAGGCGTGCTGTAGGAGTGATTTACTGCTGCGTGATAGGGCATATTGAGTTGACGCTGACTATGCCGATGGTCTGTTGCTCGAGAAACAATTCCACATCCACAACAGCATAATATTTTGTCGATAGGCATCTCAGTAAAGTCCAAAAGCAGTTTAGATATGTTTTCATCCTCTTTTGGCTCTCGATCCATTGCATGCACC
MSTRG.7438.1	Chr04B	+	840796	841114	GCTGGGTCACCTTTGGCGGCTCTCCGTACCTCCTATGGCTTCCGGCCGAGTACAGGCACCGAAAGCCCGCATACATGGATGTCACCGTCACAGAACTTGACTCTGAAGCGGTTCTGCTCGACTTCTCGCGATTCGTGCACGGCACAGCTTGGACGGAGGTGGCTGGCAAGACATAGGTCCAGGTTGACTAGGCTGCGGTCTCACGATCAAATGGTAGACAGCTCGTATAAGACTTGACTAGGTTTCTGCTTCTGATGCATGGC
MSTRG.7465.1	Chr04B	-	995657	996897	GTCTGAATGGACCTTCGACCTGACCTCATTCTACTTGGCACACGCTGCACTGGGAGAACTATCCAATACATCAAAGAGAACCGCTCTCGTGAATATACGACGGTATTCGCTGTGCAGCTCTCTTGCCATCTCTGTAGGAATTCAACGTCCTGAAAAGTCGCACAAAACAGACTTTCCTCAAGACGTCGTATTTTCTCTTCCTTTCGCAAAGCCAGACATGCGGAAAACTCGGACGTTTCGTACTGATGTGCACGTACCGAAACAGAGTGTACTATTCATACGCGAACCAGCATGAAAGATACCAAAATCGGTCTATTTTATGTTAGGACGAAAAGTAACAAATTTGCTCATGGCAACAAATTCGCTCAAGGTACACCAGGGAAGCAAGACTAGCATGAA…
MSTRG.7468.1	Chr04B	-	1010336	1011267	CAAACACTCACTCCCATCTTGTTCCACCACCGACGAACTAAATCTGCTTGGCACACTGTGCTGAAAAGGCTCTGCAACATGCCAGAGGGAACTGTGGTCAAGGAAATACTTAGACGTTCGCTCTGCTGCTGTTATTGTGCCACCCCCTAGTTTTGCTGCTCTACACAACGTGCGACTTATCTCGCTAGCCCTTCCGCCCATTCCAGAAATACTGCTGCTGCCGTACTCGCTTGGAGCCTGGGCATATTTGCTGCATATTCCGCATTAGTTGATCTGTCTCGAGCATCGTGAAAGCCAAGCATCACCAGGACATGCTCAACACACCAACATGTACTCGTATAGACTGTTGTGGTACACTTTAAATTTCTAGCCAAACCCGTCGGGCCGTATTGATCATTC…
MSTRG.7472.1	Chr04B	-	1055428	1056391	CGTGATCCCAACCCCAACTTGTTCAGACGACCACCACGTATACAATACCGACCATGTCATGTATCATGGATCTCTGTCTCGACTACCCAACATTACGGCCTTAGAGCTGCCCAGGCCATCTTGACTAAGCTCTATGCGTTATGGCTTTGCCACGCATTCCCCGGGCACTTCAGCGTCCTCCAACAATATCAAGCACGAGACCTTCTGGCCGCTCACAATCCTATCAAACCCGACACCTGCCACAACAAAGCTTATCCGACTAGCCTTCTACCTCTGTATCATAGCGTTGTTTTTCAAATCTATATTCGTTGTTGAAACTTCAAACTGCTGTGTTAGGTCGCCACCTCAACGCCTAGGGGACGGTCGCACCGGTGATACGGACTGTGCACCTAAACACGC…
MSTRG.7472.3	Chr04B	-	1055506	1056445	CACGAGGTTTCCAGGTATGTTACCTGATGTAACGCCACGTAAATGTAGATTCCACGTGATCCCAACCCCAACTTGTTCAGACGACCACCACGTATACAATACCGACCATGTCATGTATCATGGATCTCTGTCTCGACTACCCAACATTACGGCCTTAGAGCTGCCCAGGCCATCTTGACTAAGCTCTATGCGTTATGGCTTTGCCACGCATTCCCCGGGCACTTCAGCGTCCTCCAACAATATCAAGCACGAGACCTTCTGGCCGCTCACAATCCTATCAAACCCGACACCTGCCACAACAAAGCTTATCCGACTAGGCTTCCTCTCGACCCCAGCTTACCATGTCTGGGACTGACTCTGTTTTGTTAACAATAGCCTTCTACCTCTGTATCATAGCGT…
MSTRG.7472.5	Chr04B	-	1055605	1056371	GTTCAGACGACCACCACGTATACAATACCGACCATGTGAGTACCCAGTCTTCAGTTCCTCATTCCAAGATGATACCAAGGGATCGGATGCAGCTTTCCTGCACTGCCGAAATCGTCAATACACCAATTGTTCCTACTGAACCGTCTGCTACAATCAATCGCGTTGCATATGTCCCTTACTTGCGGGTCTTGTTCCCAGGTCATGTATCATGGATCTCTGTCTCGACTACCCAACATTACGGCCTTAGAGCTGCCCAGGCCATCTTGACTAAGCTCTATGCGTTATGGCTTTGCCACGCATTCCCCGGGCACTTCAGCGTCCTCCAACAATATCAAGCACGAGACCTTCTGGCCGCTCACAATCCTATCAAACCCGACACCTGCCACAACAAAGCTTATC…
MSTRG.7472.4	Chr04B	-	1055605	1056390	GTGATCCCAACCCCAACTTGTTCAGACGACCACCACGTATACAATACCGACCATCTTTCCTGCACTGCCGAAATCGTCAATACACCAATTGTTCCTACTGAACCGTCTGCTACAATCAATCGCGTTGCATATGTCCCTTACTTGCGGGTCTTGTTCCCAGGTCATGTATCATGGATCTCTGTCTCGACTACCCAACATTACGGCCTTAGAGCTGCCCAGGCCATCTTGACTAAGCTCTATGCGTTATGGCTTTGCCACGCATTCCCCGGGCACTTCAGCGTCCTCCAACAATATCAAGCACGAGACCTTCTGGCCGCTCACAATCCTATCAAACCCGACACCTGCCACAACAAAGCTTATCCGACTAGGCTTCCTCTCGACCCCAGCTTACCATGTCTG…
MSTRG.7473.1	Chr04B	+	1062239	1063161	TCCTCGGCCACTTCTTGCCCACCATACTCAAGAATCAGAGCCTATAATGCAGACACGCCTAACCCTCAATTTCTTTATGATATCATCGCCTCTCTCTGCTCTAACATCTTGTTTCTCTTTGCCTGTCGGGTTTCACCTCACCATCGACCACCTAGTTTTTCATCCCACTGCTCTACAACTTACTACTCTAGGGCTCACTGCTATATTTCGCATGTGACTGCGCCCATCAAACTACACGGATGGAGCCCCGCTATTTCCTCTCTATGAATGCAGAACGATATCCTTCTTCCTGCGTCGAGCAGTGCGATAGCCATACTGCAGTGATGACTTGCTCCGGTCTCCAGCGTGACGTGCCCATAAAGTCCGTGAGCCGATCCACCCGATGATGCGGACAACACC…
MSTRG.7313.1	Chr04B	-	1249105	1249786	CGCACTTCAACTCACCACGAGACGGCTGTCACAGCTGGGTAGCCAATCGACCCCGTAGCCAGGTGCACATCAGTATATGGAACAAAAAACGGTAAAAGCCTTGCGGCAGCAACAAGAGCGTGAAGAAATGCGAACATCGTAATTTACTTCGGTGAGGCTCGAGTTGACCCCCAGCCCCATTCTCTTATACCGTGCTCGAACATTGGACCGCGAAGGGGAGCGCATCCCACCGATATGAGGGGAAGGAGGTGATGTCGGATGCAGGCCATGGTCAACACAAAGAGCGCGCCTCCTGTCTGGAGATGCACGGTCACTCTATTACTGTAACACAGTCGTATTTTCGTTTTAGGGTAGCACTAATTACTCAATGCGGAGGCCGTTGAGCTTCGAAGTTCGACA…
MSTRG.7336.1	Chr04B	-	1444403	1445482	ATCGCATCTCCCAGTGATAAACGCAACTATCTCTTGGTGCTGGCTGGTCTCTATGTCTATTGCGGGTCACATTCTCGAGTCCGCCATTCATACGAGCGACACGCCTACGTCACTGGGTGTTTCGAGATTCGCACCCAGACTCTCTGGTGGACGATCTCCAGACTTGACTAGGCTGGGCATTCCATCTAGTAGACAAAGATCATCGATATGTCCGCTAGTTCATTCCGACTCTACCTAATCCTAGATTTTTAAAGAGCACAAGCTTACATCTACTATCTCTGGATTTTGACAAGCAAACACGTCGTGTGTCCATCGAATCGCAGGATCCGACCAGAGAAGATAACAATCCCAAGCCGTTCTAGTATACATATAAATAAAAAATAGAAACTAAACTCTGTA…
MSTRG.7539.1	Chr04B	-	1874301	1874965	CGCATCGACCACACCCCAGTTTGCCCAATCGGAGGTGTTGTCCCTCCCCCCGGCCCCAGCCGTTGAAACTGATCTCGTCGAGGGACGACTGCTGAATGGCTCGCCCTTGTGCGATCCCCGCTCTAAATCAACTCAAGGACCACGCCTGTTCAACCATCAAACCACCCAGGCGTGGTTTTAATTCTTCGATGGTTTAGATCAAAACCAAGCAACGGTAAATAAGCACGAGGCGAGTGGCTATTGGGTGGCTAACACTTGCACCTGCACGAGGATGCCGCAGCGTTCCATTGCCCAGTCCGACCTACGTGCCCCTCCACCATAGCTACGCTTACGCACTCTTCGACCTCCTCTCATAGTTTGTTTCTTGCAGTCAACTTGTTCGGCAAGGTCATTCCTCCC…
MSTRG.7551.1	Chr04B	.	1923381	1923615	CACCCTCATCACCAACCGAGATTCTTTGCTACCTCCATCGTGAGTGTATATCGCTGCGTACACTCACATACTGCTCTTTCGGTCGTGCCTAGACTTCATGATCGTAAACTTCGTAGGCCCCCGAGGGCTCCGCTTTTTGTTCGAGGGCATCGGGGGAGACTCCCTTCCGACGCACCCCAGTTTCCTTTTCCATTCGCAAATTACTACGGAAGCCCAGCTCCTAGGCTCGGATATG
MSTRG.7554.1	Chr04B	-	1929185	1933197	ATTGTAACAGGATGAGAGAAATGGTGCGTCGGACGTCGTTAGAAATCGGAGTTAAGTTTTGCGGCTGCGGAACGAACAAAGAGATCGGAGGACTAGGAGGTTGCAAGGCATTGACCATCGATGTGCAGTTATAAGATCTGTGGCGGCCGATTGCATATCTGTGGGATATAATCGAACTGGATGCTTGAGTTCGCTTAACTAACAACGACCCCGGAGCGACGGAGGTAACACGAAAATGCACATTGGTTGAAGTGTCGTGGCTGAAGCGTGTGGAAGCAGAGTGCTC
MSTRG.7555.1	Chr04B	-	1929858	1930282	CGCTTTTGGTTGCCAGGTTTTGATGCGGTCCTCGATAGGTCGCCAATCGGTCTCCGGCCCAATCCGGTTCAGTAAGTTGCAATATTGATTGATCTGGACCAGTGCGAATTGAAACTCGGTCGCACATCCATGAAACCATTCCGTAACATTGAGGTCAAATGGGAGCAGGGGAGTTGATGTGTTATACTCAACCACTTGAGGTAGCGTATAAACCATCGAGCACACCGAGTCTAGTAGAACGAAGTGAGTAAGCTGGTATTGGGTTGATGAGAGAATGTGTGCCAGAGGCAGGGATGTACAGTCAAAGGGCTTTGACCGCATGGAAAGATCCACTGAGGCAATCTGGACAAAATTAGGAGCTGCGTGCCGAAGAAACCAATATGCGTTCACTCCACCAGT…
MSTRG.7874.1	Chr04B	-	2121579	2123268	AAATAATAGTGTCTCACTCAATGGAACTAAAAGGTTACCCCAGCGGCCAGCTATACACACCAATCGCCAAACCAACAACAATGAGCTACTCTATGATATTTACAGCCGTGGTGGTTTGTAGAGTAGGAGTGAGACGACTAGGATGATGAGGGTGGGTCAAATTGGCGTTGTGACAGGTTGTTGTCGGCGTCAGTGATGGACCGTGCGCAACCCGCGAGTGGCGATCGTGTTGCGTTTGGACCACGACCTCTATTCTTTAGCTGGCGCCAGTAGACTCCCGAATCTTCAGTTTCTGATCCTTTTCGACATGTGGCATAAACGAACTAGTCCGAGAGGTGGGGGCTGAAGCGATTAGCTGAGATCCACTTTAGATTACGGAGGCATGCAAGTCCTCTGGTC…
MSTRG.7874.2	Chr04B	-	2121628	2123256	CTCACTCAATGGAACTAAAAGGTTACCCCAGCGGCCAGCTATACACACCAATCGCCAAACCAACAACAATGAGCTACTCTATGATATTTACAGCCGTGGTGGTTTGTAGAGTAGGAGTGAGACGACTAGGATGATGAGGGTGGGTCAAATTGGCGTTGTGACAGGTTGTTGTCGGCGTCAGTGATGGACCGTGCGCAACCCGCGAGTGGCGATCGTGTTGCGTTTGGACCACGACCTCTATTCTTTAGCTGGCGCCAGTAGACTCCCGAATCTTCAGTTTCTGATCCTTTTCGACATGTGGCATAAACGAACTAGTCCGAGAGGTGGGGGCTGAAGCGATTAGCTGAGATCCACTTTAGATTACGGAGGCATGCAAGTCCTCTGGTCCTGCGGTGAGGG…
MSTRG.7883.1	Chr04B	-	2155886	2156959	TTGTGGGGTTCATATGAAAAGAAAGGGCGTGTTCTGTACGGATACCGGGAGCATCGTGCGGTATTTTAGGTTGTCCCTGATAAATAGGACCAGCAAAGCGTTTGTATGCAGACACAGGCGCTTCTTGAAGGCATTCCTTTCCGGAAACCGATCACTTGCGAGTATACGAACGAGGAGGAGGTTGAAGCAAAGTGGGATGTCCGGGATGACACGTGCATGCCGACGTGGGGTGCATTTGAGGACAAGGCAGCTGATTTGACCAGGTCTCAACGCATCTAATTGTATACCGGTGAATCCAAGGGATGCAAGAATAGCGAATCTTGGTTTATCCGTGTGCAAAAAGGAACTCAGGCTGCTCACGGACAAACGAGCGACCTTGATCTCCCTTTACACGATGTT…
MSTRG.7923.1	Chr04B	+	2275083	2276068	CAAAAATAAGCGATTTTATCTTGGGTAACACAGGATCAAACCAGATTTTTAAACGTTCTCACAGAGAAATAATAAGGGCGAATATCAAGAAGCGGGTGCGCAATGGCAGGACAGCGTCTATTATGTTCCCATGACCTCTCGCCCCTATCCTCTTATCTGTATTCAGACATGGCATTACTATTAAACACTCTGCGCGTTTCTCCACTATCAACAGCCCTCTTCACCCACGAACTGTGCCCCAAACTCCTACCTGAGAATCGTTCAACCATAATACTCAGTGCAAAATGTCTGAAGAGTATCCTGAGTCCTGGTCCAAAGGAAAAAGGGATAATAATCCGGTTGCCGGGACAGTGCAGCAGCCTATCGCTGTTGTAGGTCAAGAAACAGGTGGAGTTAGAG…
MSTRG.7957.1	Chr04B	-	2393557	2394349	CGTATCGGTGTCCTTCGCGTTCAGTTTCTCCGCTGATTCCCGTCGCTTCGATTGATGTAGCGATATCATCGCCTCGTCTCGAGACGGCGTTGGTCGCCGCCGATGTGATTGTCGCTTGGTCGGACATGCGCTCGACTGGAGCGCTCGTTGTCGCAGTGGTCGTTGGCGAGGCTGGCTGGGACATCGGTATGGATGAGCCGTTCCAGGTGGGTTCGAAGTCCATGAAGACGGTCCCGGCTCCATGGTTTGGTACCCCGGCGTTCGTTCCAGCCGGGGTCTTCATCGGTGGGCCCATCCTAGTGTCGCCCTGACGCTCGTCGGGCTGACGGCGGTAAGTCTGTGAGCGGTAAGGGCCACCGCGAGTTTTCCGGGTTGCGGCGGGGCCTCGGCTTGTACTCA…
MSTRG.7560.1	Chr04B	-	2522487	2523068	ATCGCGTTTTCTGTACTCTAGCCTTCCTCAATGACTAAAAAGTAAGTGTAATATGGATAGAAAGGATAGAATACAGCTTAACATAGGGATTGGGAGGATAAATCAAAAGAAGAGCGAGAAATTAGGAAGTGTTTTGGCTGCGGTAAAGAGGCCAGAGCTATGATTGCTGAGACAGAGCTGTCACAGGTCGGACGGGTGCATATGTATACGCAGGAGTAAATCGACGAGGTTCACAAGCAGGAGTGCTCAGGGCGCGACCACGAAAGGGCGAGGACGAGGGTGGGGGCGTGGCCAAGGGCAGGGAGCAGGTAGGCAAGGCCCAGTAATGTCTAGAGCGAAAGAAATTGGCCCTTCAGGCGTCTTAGTCCCGGTGGAAGAAGAGACGAGACCACCAGATTC…
MSTRG.7560.2	Chr04B	-	2522489	2523066	CGCGTTTTCTGTACTCTAGCCTTCCTCAATGACTAAAAAGATAAATCAAAAGAAGAGCGAGAAATTAGGAAGTGTTTTGGCTGCGGTAAAGAGGCCAGAGCTATGATTGCTGAGACAGAGCTGTCACAGGTCGGACGGGTGCATATGTATACGCAGGAGTAAATCGACGAGGTTCACAAGCAGGAGTGCTCAGGGCGCGACCACGAAAGGGCGAGGACGAGGGTGGGGGCGTGGCCAAGGGCAGGGAGCAGGTAGGCAAGGCCCAGTAATGTCTAGAGCGAAAGAAATTGGCCCTTCAGGCGTCTTAGTCCCGGTGGAAGAAGAGACGAGACCACCAGATTCATCTTCTATGTCGGATTTTACCCCTGTGTCCCAGGATTCGGGTTGGACTTTCTTCAG…
MSTRG.7590.1	Chr04B	+	2571480	2572200	TGACGAGGCTATAAACTATACCATCAGATAGCCCATGTGAGGGCAGACTGGCAGAGGGGTCACTTGAGTATGATTGATTGGTGCTGATCTCGCCAATTACTTCAGCATGATCTAGCTCTTGCACATCCTCAGTGCATACATAACTGGGATGTATCATCCCGCCGTGTGGAGTTCACCTATGCCCCTTTCTTTCTCACGAGAGAAGGCTTGCGTGCTCGATCAAACTTTCTTTTTAGGCTTAATTTGCCCTGACACCATCACCGCCTTTGCATTTAAGTTGTATTGCTGTCCCAATATTTACTAATTCTTCAAGTCCGCGCTTCCTCTACAGTGCTTTCCTCGTCGTCGCGCTACTACAGAATAGTGCGACACTTTTAGACCTTTACCCTCGACTGGCTT…
MSTRG.7567.3	Chr04B	-	2658346	2658970	TCCCCCCTGGCCGCAGCCAAAAAATCTGGTATTATGACTATTAATGGTTCACGTGGGACGCGTCGTGTATCTTCCAAGGGTCGGAGTCAGATTGGACTTGCCAAGCGCTATGAGATCGACGAGATAACTGCACCATTTATTGCCTATGTTGCTGTTGTGGTTCGCCACGCTTTGACCTCTGATCCGACATTCTTGGATACAGCAAACTTCTTCGTGGATACCACACGAACCTGCCAACCGACTCGTCTGAGTTTGCTATGAACGGAACTCTTGCAGCGTTAGATGCAGCATTAGAGGCGGGAGAGCTAGACGAAGAACCTGAGGATGACATTGAGTAATGGTAGCCACTATTACTTAAGGATATGTCCAATGTAATTATTTTGCTGTTTACACCGCTCA…
MSTRG.7639.1	Chr04B	-	2696983	2697637	CAATAGTGTTCAGGATAGTCAGTGTCTACGGCGACCCCGTCGCCGTGTCCGATTGTCTCGTACCTACTCGACTCGTACCGAGAACCTTACAGAGTGCCGACACAGGATACGCATGCTACCATCGTACCTCCTGTTAGGTTTGGATGCACGCGAGTGTGAATAGAAGCAAGGCATCGTTGACGGTATGAATGGCCAGACTCACTTAACATGGTAGGGACGGGTCAGCCGAGTCAGATACATGCGGTAGGGAATCGATGAAATGGGTGAGAAACGGCAGACAGAAAGTAGACTCCTAGCGTACGCATACAGCCACATGCGCGCATGCACATAGCCACTGCGGACAGTATTCGGACTTCCAGAGAAGGCTCTACAGTGATATTCATCGAGTCCCAGAATGCA…
MSTRG.7639.2	Chr04B	-	2697027	2697642	CGAATCAATAGTGTTCAGGATAGTCAGTGTCTACGGCGACCCCGTCGCCGTGTCCGATTGTCTCGTACCTACTCGACTCGTACCGAGAACCTTACAGAGTGCCGACACAGGATACGCATGCTACCATCGTACCTCCTGTTAGGTTTGGATGCACGCGAGTGTGAATAGAAGCAAGGCATCGTTGACGGTATGAATGGCCAGACTCACTTAACATGGGGACGGGTCAGCCGAGTCAGATACATGCGGTAGGGAATCGATGAAATGGGTGAGAAACGGCAGACAGAAAGTAGACTCCTAGCGTACGCATACAGCCACATGCGCGCATGCACATAGCCACTGCGGACAGTATTCGGACTTCCAGAGAAGGCTCTACAGTGATATTCATCGAGTCCCAGAATG…
MSTRG.7655.1	Chr04B	+	2748531	2748829	ACCAGGATTAAGAGGTTGCTCAGCGATACGATATTGGTTTCACCATGGGAAAACGCGAAAGAATCAATGTACGAAAGCAAGGATTTCGCTGGTTATCTCTTACAAAAATGAAGAGATGGTTTTAAACACATGGAAATCATTGTGCAGTTCTGCACAGACGCATATACCGAGCTCATGTAGATGATGTACAGAAATCATTGTTCGACAGAGAGCGCCGTGGCTCTGTTTGTTTATGTTTG
MSTRG.7616.1	Chr04B	+	3035987	3038898	ACAAATCTTTAGAACAAGGGCTTAACCTCAGCAGATCGTAGCAACAAGGCTACTCTACTGCTTACAGTACCCCGTTCCCATTCAAGTCGTCTGCAAAGGATTCACCCCCGCCCATATGATAATTACAATTCGCAAACTAAACGCCGCAGATTTCCACTGCAACGTCCACGTCCGCCTGATTTGGTTCACGAGCAAAGCTCTATTTAAACACAACTTACATGTGCGGGACCAACATCATCGTTTCTAGCACGGATTCTGGCTTAGAGGCGTTCAGCCATAATCCAGCAGATGATAGCTTCGCGCCATTGCCCGATCGGACAGGCGCAAATACCAAATATCTGAATGAACGGTTCCTCTCGTACTAAGTTCAATTACTATTACGATAACACTCCATCAGTA…
MSTRG.7617.1	Chr04B	-	3090591	3091502	GGACTACCCGCTGAACTTAAGCATATCAATAAGCGGAGGAAAAGAAACTAACAAGGATTCCCCTAGTAACGGCGAGTGAAGCGGGAAGAGCTCAAATTTAAAATCTGGCGGTGTATTCCGTCCGAGTTGTAGTCTAGAGAAGCATCATCCGCGCCGGACCATGTACAAGTCTCTTGGAACAGAGCGTCATAGAGGGTGAGAATCCCGTCCTTGACATGGACTCCCGGTGCTTTGTGTTGTGCTCTCGACGAGTCGAGTTGTTTGGGAATGCAGCTCAAAATGGGTGGTAAATTCCATCTAAAGCTAAATATTGGCGAGAGACCGATAGCGAACAAGTACCGTGAGGGAAAGATGAAAAGCACTTTGGAGAGAGAGTTAAACAGTACGTGAAATTGTTGA…
MSTRG.7600.1	Chr04B	.	3112537	3115006	ATGAAAGAGAAGGTGTGCACATGGCCTCGATTAAAAGACCCAGCTACAACCGACTCTACATTCATTTCATTAATGATCCTTCCGCAGGTTCACCTACGGAAACCTTGTTACGACTTTTACTTCCTCTAAATGACCAAGTTTGATCAGCTTCTCAGCAATAGAGTGCCGTTGCCGGCTCCCCAAAGCCAATCCGGAGACCTCACTAAGCCATTCAATCGGTAGTAGCGACGGGCGGTGTGTACAAAGGGCAGGGACGTAATCAACGCGAGCTGATGACTCACGCTTACTAGGAATTCCTCGTTGAAGAGCAATAATTGCAATGCTCTATCCCCAGCACGACAAAGTTTCACAAGATTACCCAGACCTTCCGGCCAAGGTGAGAACTCGCTGGCTCTGTCA…
MSTRG.7601.1	Chr04B	+	3117931	3120849	ATAGTTGAACAAATCTTTAGAACAAGGGCTTAACCTCAGCAGATCGTAGCAACAAGGCTACTCTACTGCTTACAGTACCCCGTTCCCATTCAAGTCGTCTGCAAAGGATTCACCCCCGCCCATATGATAATTACAATTCGCAAACTAAACGCCGCAGATTTCCACTGCAACGTCCACGTCCGCCTGATTTGGTTCACGAGCAAAGCTCTATTTAAACACAACTTACATGTGCGGGACCAACATCATCGTTTCTAGCACGGATTCTGGCTTAGAGGCGTTCAGCCATAATCCAGCAGATGATAGCTTCGCGCCATTGCCCGATCGGACAGGCGCAAATACCAAATATCTGAATGAACGGTTCCTCTCGTACTAAGTTCAATTACTATTACGATAACACTC…
MSTRG.7627.2	Chr05A	+	33901	34744	GGAGGGCCTTATTGACACAGACAAGGTTGTGCGTGATAACTCATATATACGATACGAACTTCTGCCTGACGGCAACGCTGATGATCCCCTCGCGCCGGATCGTGCGATGCGAGTGATACATTACGGCTGCCTAACTGATATATTCTACTTGGAGACAAACGAGCGAGAGTCGTATATATTAGGGCGCGTGCTTGAGTGTGTCACGGGAGGTCTTGACGCTACCCTGCCTCAAAACCCCTCGGTCTCGTATGATCGTCTATACAACCCGGAGATCATCCACCTTGGATCAGTGCATGCCGCCGTGGGAAGGGTCAAGCTCGCCGGCCGGGATGCATACGCCATTATTGACCGGAGTCGGGGTGCGCGCACCCAGTTCAACGCCGAGAATGGGCAGCCTGA…
MSTRG.7683.1	Chr05A	-	85792	86204	AAACAACCCTGTACCCAGTTTAGTCCTTCCGGTTGCATCCTCGCACTCCACACCCGGGGCTACACAACTAGGAGTGGCATCTAATAACAGCATCGCATGTTCCACCCATTCATTGGTGCCTTCGCATATATCTCTACCTAGCCATGCTGCTACCACTTTGCCTGCTGAACACGACAGTCAACACACAGCCTGGAATGGACTGAAGACCTTTCTGAAACTCCTCGATAAAAGTTCGGATGCGTTTGGTCCCCTGAAGTCTGCAGTAGGTGGCATACTAGGATGTATTGAGATCTATGAGAACGTAGGAAATGGGCGAAAAAACTATGAAGCTCTGAGAAACGACCTGGACACGTTGTTT
MSTRG.7685.1	Chr05A	+	89131	92275	TGGCCGCATCGGACCATCACTCATACTGTATCCGGTGTTCAAGGCTCTCACCACCGCACCACTTGACATTCTTTGTTCAGTCCATGATTGTGTCTTGGAGGCTGGCGGAATGATTTAAACCCCTTGGCGCCAGACGAGTGATCATCGATCTCTGCTGCTTAGCCTCTTCTTCAAAACTAAGTCAACAACACTCGCCCGCACAATCTGCCAGGATGCATAATCGACGGCTGGATTTCACAGTAAATTTATTACAGGAGTTATATTTGCAGATCAAGTCAATGCCCCCGACTCCCCGCTCGTCCCCACGAATGTAACAAATCTGATGAACAAGAGCTACGACACTGCTACCTCGACTTGCTCTTCATCCGTATGGTCGACGGTTCGCTGGATTTTGTTTTG…
MSTRG.7685.2	Chr05A	+	89138	92457	ATCGGACCATCACTCATACTGTATCCGGTGTTCAAGGCTCTCACCACCGCACCACTTGACATTCTTTGTTCAGTCCATGATTGTGTCTTGGAGGCTGGCGGAATGATTTAAACCCCTTGGCGCCAGACGAGTGATCATCGATCTCTGCTGCTTAGCCTCTTCTTCAAAACTAAGTCAACAACACTCGCCCGCACAATCTGCCAGGATGCATAATCGACGGCTGGATTTCACAGTAAATTTATTACAGGAGTTATATTTGCAGATCAAGTCAATGCCCCCGACTCCCCGCTCGTCCCCACGAATGTAACAAATCTGATGAACAAGAGCTACGACACTGCTACCTCGACTTGCTCTTCATCCGTATGGTCGACGGTTCGCTGGATTTTGTTTTGGAAATGG…
MSTRG.7685.4	Chr05A	+	89148	92270	CACTCATACTGTATCCGGTGTTCAAGGCTCTCACCACCGCACCACTTGACATTCTTTGTTCAGTCCATGATTGTGTCTTGGAGGCTGGCGGAATGATTTAAACCCCTTGGCGCCAGACGAGTGATCATCGATCTCTGCTGCTTAGCCTCTTCTTCAAAACTAAGTCAACAACACTCGCCCGCACAATCTGCCAGGATGCATAATCGACGGCTGGATTTCACAGTAAATTTATTACAGGAGTTATATTTGCAGATCAAGTCAATGCCCCCGACTCCCCGCTCGTCCCCACGAATGTAACAAATCTGATGAACAAGAGCTACGACACTGCTACCTCGACTTGCTCTTCATCCGTATGGTCGACGGTTCGCTGGATTTTGTTTTGGAAATGGACCATCCATA…
MSTRG.7686.1	Chr05A	-	89177	90229	CAAGGTCGAACGGAACCATATCACGAGTGTTGACCAGCCTTGCGGACGCAGAACGCGAGAATTCGTATGCTAGGAGAGATCTCCTCATTGTATTTGGCGGGTACCGATGCAAGGGGAGCGAAGGAGACGGAGGAGTGACTGTGGACAGTCAGGAGCGGTCAGGCAGAAGTCGGTGGGGTAACAGACCAGGCGGTGGAAGCGGTCTAGGCCTTCCACATTGGTCAGCTAACTAAGCGCCATAGACCAGTATGAGCCTCCCCACTCGGCAACTCTCGTTATCACTGGCCAGATCCTAACATGACTCGTGTCCAACAGTTGATACCCAGGCACATCAAAGCCACCATGTCGTCCAGAGCTCCTCTCTCGAACTCAACACCGCCTGTCCATTTTCATCTCGAA…
MSTRG.7685.5	Chr05A	+	100675	103023	ATCTGTTACTCCACCCACTTCTGCCTGACCGCTCTTGACTGCCCACAGTCACTCCTCCATCTCCTTCGCTCACCTTGCATCGCTACCCGCCAAATACAATGAAGAGATCTCTCCTAGCATACGAATTCTCGCGTTCTGCGTCCGCAAGGCTGGTCAACACTCGTGATATGGTCCAGTTCGACGTTGATCCGTCGTGCAAAGTGACGATCTAGTGTCGAAGTGTGCCCGACGTTTCCAATCTCCCGTGCGGGTGGCGCGCACTCGATCCCGCTCATATCAAACAGCGTGAATGGCACATCGCTACCATACACACTCCGAAACACATGTCCTCTGCTCAACTCAAGGCGCCGAGCAAGGCTCTACAGAGAGCATGACATCTAGGCCCTCGAACACGCCTCT…
MSTRG.7710.1	Chr05A	-	175413	176303	TGTACAGTATTTCACGGCCTCTTCTGTAGTTTGGTAAGTTATTAGCGATCATCAGTCACTCCAATGTCTTCGGCGGCAAACACGTCAAGAATCTGCTTGAGCAGAATTCATATTGCCTCAAGAGGACTGAATGAAAGAAGCGTAGTGCTCGATTAACATTGATAGAACATACTGGATGTGTAGGCATACCCAGTAGTTTCACATGCCAGATTGCTGTTTTGACTGATATAAAGCCTACACATTTATTCTTGGGCTGTGCTCCCACCCCAAACTACTCTATTAAGATTGAACATTATGAGGCTTCTTACTACCCTTGCTCTCACAGCCGGTTTGGCCGCCATAGGCATCAATGCATCGTGGTGTTGTTGCGCTCTCAACAAGAACAGCGAGGCCTGCTGC…
MSTRG.7710.2	Chr05A	-	175438	176303	TGTACAGTATTTCACGGCCTCTTCTGTAGTTTGGTAAGTTATTAGCGATCATCAGTCACTCCAATGTCTTCGGCGGCAAACACGTCAAGAATCTGCTTGAGCAGAATTCATATTGCCTCAAGAGGACTGAATGAAAGAAGCGTAGTGCTCGATTAACATTGATAGAACATACTGGATGTGTAGGCATACCCAGTAGTTTCACATGCCAGATTGCTGTTTTGACTGATATAAAGCCTACACATTTATTCTTGGGCTGTGCTCCCACCCCAAACTACTCTATTAAGATTGAACATTATGAGGCTTCTTACTACCCTTGCTCTCACAGCCGGTTTGGCCGCCATAGGCATCAATGCATCGTGGTGTTGTTGCGCTCTCAACAAGAACAGCGAGGCCTGCTGC…
MSTRG.7710.3	Chr05A	-	175510	176303	TGTACAGTATTTCACGGCCTCTTCTGTAGTTTGGTAAGTTATTAGCGATCATCAGTCACTCCAATGTCTTCGGCGGCAAACACGTCAAGAATCTGCTTGAGCAGAATTCATATTGCCTCAAGAGGACTGAATGAAAGAAGCGTAGTGCTCGATTAACATTGATAGAACATACTGGATGTCCTACACATTTATTCTTGGGCTGTGCTCCCACCCCAAACTACTCTATTAAGATTGAACATTATGAGGCTTCTTACTACCCTTGCTCTCACAGCCGGTTTGGCCGCCATAGGCATCAATGCATCGTGGTGTTGTTGCGCTCTCAACAAGAACAGCGAGGCCTGCTGCAAGTCCACAATGGGCTCTGATACATTCTTCTCTCCGAAATGTGGTATTATCAAT…
MSTRG.7668.1	Chr05A	+	377373	377947	CTCAATCTCAAGGCAAGGCAAGTATATAATGGTAGGTCTCCGCTACACCACACCATCACCTCTCAGTTCGATAAATCCACTGTCCAGTTCAAAACCTACCAGTCCACAATGCTTGCGATGAAAATCGGTTTTACTATCATTTCTTGCCTCACCCTGTCCTTGTCCACGGTGTATGCGTCGCCTACGCCGCTTGATATTGGGGCCTGGAAGTTGAATACTTATTGCATGGGCCAAGGGGTGCCCTGCGCCCGGGACCTCGGCAACTGCTGTAACGGTAAATGTGTAATAGTATGGGGTGCGGGCTTTTGTCCATAAAGTTACATTAGAGCAACTCTCAAGGAAAGAGCCAGAAGTGGTGGAAGTATCACGACTGCAAGCTGGTTACGGATGTGTGTTATT…
MSTRG.7734.1	Chr05A	-	449238	450285	CCTCGATTTCCTGTTCCCTTGATTCGAACCAGTTCTCATAATATCTTGAACATTCCTATCTGCATTGCAAGCATATAAGCCCACCTATCTACGCGCTCTGTAGCTTTGACATCGGTTGCCGTGCCTCTGTGTTTCTGCATTATATATTTGAGTGGGGTGCGGCCTGACACCTACTCCAGATCTTATTCTCTAATGCGATCGCGTTTCTAACACCAACGATTAGTCCGCTCCGCTTCGGTTGGTGAACGCATCCTGGCAGAGGCCTCCTTAGACCACAGAAATCGCCCGACTTTTGGAACCGATACGGTGCAACTGCCAAAGCTCGAATCAAACCGGTCGGTGAACGTAGAACCCATCTCGATTATATTAAGTAGCATGAAAAATGGTGAGTACGTGGGG…
MSTRG.7743.1	Chr05A	+	481361	481920	GGGCCTGGATGGCTCAGTGGTCAACAGCTGTACCCACACCTAAGCGCAATCTACGGGAAGGTTGCCGGTTCGATTCCCTTGTGGGCAGAGGGATTTTCTAACCCTAGCTGAGCGGAGGCTGAAGACACTGCACAGCATCCAGGTTCCCAATGAAGCGCCTCCGGTGCGGCGCTTTTCAAATATGACCGCGTGACCCCTGAAACACGTAAAAATGATGGCGGACCCACACTCTTCTCACAGGGTCCATTCACGTACTGCCACGGCTCAATGGCACCGAACTGTCCGTATTTCGTAGTGAGGAATTTGGAAATGAAGATATTTGGAAATGAATTAGGGTCTGGGGATTGGAGGATTAGAAGCCAGAGAAGGTCCAAAGAACACCCTAGTTTATCTGTGTAG…
MSTRG.7825.1	Chr05A	-	786476	787198	CTCACATGAGTGGTCCGTTTTATTTGCCCCCACCCAAAAAAACAGTTTGAACAGCGTAGCCTCAACAGAAATGTTATACAGAGGTAAATTTCTAGGGATAGATACTGCACTAGATAGTGATGCAGTGTCGCAACTATATTCAAGCTTAGATAAATCGTAGTCTCTAGAGTTCAGGCAGTGCATTCAACCAACTAAGCCAGTCCCAACGTGTAAAAATAGGTAGCCATTGACTTGGCAATGCTGCCAACAAGCTACTTCTTTCATCGTTCTGAAAAGCTTCCCAGGTGCTGGCCATGACCACAAATTGTTTGTAAATCCGCATAATGATATACAGGGAGCCGGGTTCTAGTCCCCTCAACACTAAAGCGCACGGACCACCTTAGAGGCCTATAAGGATCA…
MSTRG.7831.1	Chr05A	-	816065	817183	GTCGGCGCTTATAGGAGAGAACTTACCTAACACTTGTCTCCCACTTTCCGTCTCATCTGTCCAATGCGACTTGTGCGACAATTTTTCTGATTACGAGTGGCTCTTGGATTTGTTTAATCAAGAGAACAGGCTGCTGCGCAGAATATCCTATACAGAAGTTGGCGTAGCACAGGGAAACAAAAAAGAATGTTGTGGAATTGTTTCAACAACTCAATGAAGTAGAGATGAATTTCTATTGGCTGTAAAGTCACAATTCCCAACGCCTCCGTAACGTCGTGCAAAGATGATGTCTCGTTGCATATTCTGTGGACGCTTAGAAGAGGATATTTCTGGGCCTTCGCATCTCTATTGTCCTGGAAACGATATAGATAGCTATGGTCGCCCAAAGATAGATATGAA…
MSTRG.7831.2	Chr05A	-	816203	817183	GTCGGCGCTTATAGGAGAGAACTTACCTAACACTTGTCTCCCACTTTCCGTCTCATCTGTCCAATGCGACTTGTGCGACAATTTTTCTGATTACGAGTGGCTCTTGGATTTGTTTAATCAAGAGAACAGGCTGCTGCGCAGAATATCCTATACAGAAGTTGGCGTAGCACAGGGCAAGTTGTTTTAACACCTATTCAAACACTGCCTCCCACGTAAATACTCCAGGAAACAAAAAAGAATGTTGTGGAATTGTTTCAACAACTCAATGAAGAGATGAATTTCTATTGGCTGTAAAGTCACAATTCCCAACGCCTCCGTAACGTCGTGCAAAGATGATGTCTCGTTGCATATTCTGTGGACGCTTAGAAGAGGATATTTCTGGGCCTTCGCATCTCTATT…
MSTRG.7831.3	Chr05A	-	816208	817143	CCACTTTCCGTCTCATCTGTCCAATGCGACTTGTGCGACAATTTTTCTGATTTGTGTATATGATCAAGACGAGTGGCTCTTGGATTTGTTTAATCAAGAGAACAGGCTGCTGCGCAGAATATCCTATACAGAAGTTGGCGTAGCACAGGGAAACAAAAAAGAATGTTGTGGAATTGTTTCAACAACTCAATGAAGTAGAGATGAATTTCTATTGGCTGTAAAGTCACAATTCCCAACGCCTCCGTAACGTCGTGCAAAGATGATGTCTCGTTGCATATTCTGTGGACGCTTAGAAGAGGATATTTCTGGGCCTTCGCATCTCTATTGTCCTGGAAACGATATAGATAGCTATGGTCGCCCAAAGATAGATATGAATACATCGGGACGATCCCAAACAAA…
MSTRG.7831.4	Chr05A	-	816208	817143	CCACTTTCCGTCTCATCTGTCCAATGCGACTTGTGCGACAATTTTTCTGATTACGAGTGGCTCTTGGATTTGTTTAATCAAGAGAACAGGCTGCTGCGCAGAATATCCTATACAGAAGTTGGCGTAGCACAGGGAAACAAAAAAGAATGTTGTGGAATTGTTTCAACAACTCAATGAAGAGATGAATTTCTATTGGCTGTAAAGTCACAATTCCCAACGCCTCCGTAACGTCGTGCAAAGATGATGTCTCGTTGCATATTCTGTGGACGCTTAGAAGAGGATATTTCTGGGCCTTCGCATCTCTATTGTCCTGGAAACGATATAGATAGCTATGGTCGCCCAAAGATAGATATGAATACATCGGGACGATCCCAAACAAATGGCCCTGAGAAAAAGAAA…
MSTRG.7831.5	Chr05A	-	816229	817143	CCACTTTCCGTCTCATCTGTCCAATGCGACTTGTGCGACAATTTTTCTGATTTGTGTATATGATCAAGACGAGTGGCTCTTGGATTTGTTTAATCAAGAGAACAGGCTGCTGCGCAGAATATCCTATACAGAAGTTGGCGTAGCACAGGGAAACAAAAAAGAATGTTGTGGAATTGTTTCAACAACTCAATGAAGAGATGAATTTCTATTGGCTGTAAAGTCACAATTCCCAACGCCTCCGTAACGTCGTGCAAAGATGATGTCTCGTTGCATATTCTGTGGACGCTTAGAAGAGGATATTTCTGGGCCTTCGCATCTCTATTGTCCTGGAAACGATATAGATAGCTATGGTCGCCCAAAGATAGATATGAATACATCGGGACGATCCCAAACAAATGG…
MSTRG.8028.1	Chr05A	+	953975	955042	TTAACCCCTTGGTGCTAGACCATCAGAAGTTCTTTCTGCTCGCCGACACAGCACAGGAGCACTACACGACAAACATCCGCTATGGGAACACACGTGCTTTTCTCACATTCCATTCATAGATATTTCTCTGAGAACAAGCCCCGCCTTACGGAATAGAAAGAGAAAAGGCTGGGCCGTTCCAGAAGTATATATTCACCATCGAATCTCAGTCTCGTTGTCCCCCGATCCCTTTCCTCGAGTAGATTTCTAAATGGCTGTAGACCAAGCATACGAAGCTGGTCACAAACCATCCTCAAGCTTTATTTTAATAATAGTGCCTATGGTTTTAGGAGCTATTCTCAGTAAAAAAAAACAGTACATTTACCCCTAAAATCCACCTGCTAATTCTTCTGTTATACA…
MSTRG.8087.1	Chr05A	+	1074313	1074730	TTTTAGTTTTTTTATTGCGCTGAAATAAGCCTAGTATAAGTTGCAATTTTTTGAGGTCTGTTGTTTGCAACTTTACCTTTCGACATACTATGCAGCTGTGTGCACTTCGACACTCTTGGGCGTCTTCTACGAGGATACTTAGCCTTTTGGCTTCACGTCCGAAAACTAGATCACTACACTCAGCAAACGACATCGACTCTTCTGCTGCACTTTTAGTATCGAGTGATGTGACCCCGCTCCAAAAATTAATACTTGGATCAATTCAGGCAAAAGGGCCCATCTCTGTATCAGAGTACATGCAAACGTGCCTTGCGCACCCTGTCGAAGGGTACTACATGAAAAGAGACCCAATCGGCGCAAAGGGCG
MSTRG.8052.1	Chr05A	+	1151820	1152510	CTGTGCCTTTCCGATCTATTGGTCCCAACCGCTTCTTTCGAACAGGGATCTATAAACACTATCTTGTCCCTTTTGTCACAACAACCGGCATTTTTAGATGAGGCTCAGAAGGTGTATACTTATATCATGAGCAATAACCCCTTCCGGCGGAGCAACGGTCTCGAGCCACTTATATCCCCTACACGAGGCCTCAGTGGGCATGTTGCCCAAGCTCCCGATACGTCTTGTGGAATCTCTGTTAGATCTACATAATTAGAAGAGCCGGCTACCTACAGGAAGAAGTACCCCCTATATGCATAGATCATGTTTGTATCAAATACTATATTTCTAGACATATGTCCATCAGCCCTTCTTGTACTTTACACACGTATCACACGCATTTAAACACAAAAGTTCTCA…
MSTRG.8170.1	Chr05A	-	1401595	1402282	GCTTAAGGGGCTACTCCTGCATGAGTAAGGGGGTTTTTAGGTGCTCGTTCGAATTGCTTCTCTCGTTTTCGTCGGTCATCGGAGCTTTCATCACCAGCCTTGCACTTTTTTTTCGAGCGTCACCAGCTCACCTAACAGCTGCATCAAAGGCAAACTTCTCTAGCTTAGGCTTCGCGAATAAACATGCAGCTTGTGTCTTTTGGTTTATAGCCTTTTCCCCATCCTTTGTCTCTATCTGAACATTGTGATCGTTTATCGCTTGGATGTAAGAGTTGAACGCTGGGGGGCTGTTCTCGTGAAAAGCGCTCCCGCTTACTTGTGATTATTTTTTACTCTTAACTTGTAGGATTGTAAGCTAGGTTCTGCTAGGGTTCGCATCACGAAACCGAACTCGGTCTG…
MSTRG.8172.1	Chr05A	-	1413757	1414681	CGCCATTCTCCCTCCTCCCTCCTGGTTGTAGACCCCTTCCTCCCACCCCTTAATTACACTGGTGGAATCATACTATGTACCTCCAAGTTAGTGTAGGCACTGGCCTACCTCCTCCCGGAAGCTCGCCTACGGTGTACGACAAACCGTACTTCTCACTCATAAGTATTATTGGGATTGGTCTGAGCATACGATTCATTTTGCAGCTGCTGGTGGCCAAATCGTTTTATATACTGGACCATGCGATTTACCTTATCCGCTCTCTTTTTGAGCGTATGTTTCATGTTTTTCGTGTGCAAGATAACATCAACAAACCTAGACGATGGAATAGAGGCCGGTTTTACTCTCTTACTCAGACCCCCGAAATTCCGATGGCATAGCCAATGGAGATATGCTCGTAAA…
MSTRG.8173.1	Chr05A	-	1415152	1415868	GAGCCCCCTTAGTATCCTCTCTCAATACCTCCTTGGGCACTTTTTCAAGCTAGCGGCCCACACATCATGTATATTCAACTCTCTTTAGGCACTGGTCTTCCTATGCCTATAACCCACCCAGCGACGAGTTCCTCAGCTATAAGCGTGTTGGGATATGATCTCCACATGAGTGCTGTTCTACAGTCTCTCATATATCGGGCTGCTGCTCAGCTGAATCGCATAATCTGCATTGTTTGCTCTATGCTGGGGAACGTATTTTCTACCCACGAGCGAATTGCGGTTCAAACCAATACTTCACAACAATTCCGAGGACGGTTCTCACCCTTGGCTCAGACTCCTCAAACATATCACGCATAAGTTTCTTGTGTGCTGCTTCCAGCGTGTTTAAGTGTCGTTCAA…
MSTRG.8200.1	Chr05A	-	1464604	1465756	GCATGTGATTTTGCCACGCCAAACTTCCCCACCACATGTGCCAAACGTTTGGTCACTAATCACCTCCACCGCGCCTCTTCAAGATACTTATCACGATCTATTCTTAATGAGTCGACAACAGCCCTTGGCTCATGCACTGAAACAACTCAAGTTTATCGGCACTGGCGGGTTTGGAGTTTGGTTCTTGGACGTTCCTGCAAACATCCAGGCTTTACGAAGTTTACCCGGTTATGCATTCGTCTTTACTCGACTTGCCTTGGGTTCCCTTACTGCCGTAATCGTGTTGTTCCTATATCTGGTATTGTATTTGCCTCGGGTGAGGCATCGTCACCCTGATTATGCGCGATGGAACGAGTCTCCAGAATTGCGCATGGTGATACCCGTACTCATGACATCGAT…
MSTRG.8196.1	Chr05A	.	1494866	1495131	TATACTGTAAATGTACCGTGTGATATAAATATACTAATCTTACAACGTGCATTCGCAGAATAGCTTTCCGGTGAGAGTGGGGGACGCCCGCGGCGCCGAAGGCGCGTGAGTATGACCGGATCCCAGACCGCGAAAAGGACTCGCTGGGCTGGGATGGGTAATCTAAGCTTTAAACGTATGGTGTAAGAAGGGGAATGGAGAATGGGGCACAAAGAGCAGCGCGTGGCGAACGAGGCCTGGGGACTTGTCGTGGTACTCGACAAGTG
MSTRG.8216.1	Chr05A	+	1533992	1534559	CTCAGTCGACCACGTTCACTGAGCCGTCGCGCTTCGCGCCTTTCTTCGTGTTAGCTTATTCGTAAGCTACACTACAATATATACCCGAGTAGCTCGTCAATCCAACTCAAAGCGTGTGCTTTTGAATGGCCAAATCGGCTTTGGGTGTCCGTCATTGCATGGTAGAAACCGTTGCGAAAGCAGTCCTGTGCTCAGCGCTGTCCATAGCTGGCAAAACCTTTTCGCCTAGCGTTGGATTTGCTATCATCCAACTACAGGTCGGACCCTAACCTTTAGCCGAAGCGACAGCGCGGCCGTAGTGTCTCGTTTGGCCTGACATGTTAGGCCATGGCGTGCTTGGATGTCCCGGCCATGCATTTATGGTTTACGCTTTGCATCTTTTCCTTAATATCGCCATGA…
MSTRG.8854.1	Chr05A	-	2334863	2336331	CTTCGCTTGCCGACCCCCACAATGAGTGATGATTAACTTGGCTAAATGCGCGTCAGTGTAGCGCGGCCCCTGACCATTCCATGCGGTACCGCACGGCTGTTTTAACTTCTTTCCCCTTATATATTCAGCATTGTAGCTTTCTCTCTTGTGCTGTGGCCCCATGCGTGCTTTGTGGCTGAACGACTAGGCAAACGCCGGCAGGTGGTAATTTATGCATTTTAGGCAAAAAAAGGCTATGCATTTAGGGATCCAACGGGCTGGTAGGATGAGTCCACGAGCTTTGTCTTGCATTTTGCATGAAGCCGTTATGCAGACCATGGTCTAGTCTCCTTTGTAGTACAGGTGTCGGCGCCCCGGCCTGGGGGTAAATCTCCGGTAATTGTGGCCGCTGGTTTCGAA…
MSTRG.8854.2	Chr05A	-	2335214	2335726	CTTCGACCTACTCCTCTACTCTCCCGCACTCGTCTACACTTGCTCCATCGTCGAAATGTACTCCGTCGCTGTTTATAACGTTGTAGATGCTTGCATCCCCGTTACATGGGACAAATGTAAAAAGACCACCTGGAAGGGATGCGGCCAACACATCGATTCTGTCATGAGCCAAGTCAAGGCGGAAGACAAGTGCAACTGTGCTCGTTAGGCTCCGTGGGGCTGCCGTTTTTGTTCTTCTTGGAATCTACTTTTATTGCTTTTTGAAGATTACCTAACATAACTCGTGTATATGACCTTGCATGAAATCATTTTCGTATTGCCCTCCCGAG
MSTRG.8870.1	Chr05A	-	2370157	2370666	TGACGCTCACCGCCGAGTCTGGAGCAGTATAGCCGCGATTCGAATCGGAATATCAGGAGGGGGAAAATCAATATTTCTGCTTGGAACCTGATTTTTGGAAGTCACGATGCACTTTCAGGTCCTCGTCATGCTTACATGCTAGGCAAAGGAAGGATAGTAGAAGGCACGAATGCTTCCCAGTATAAGGGCATAAAGTAGTGTGACAAGGATACACGTGGAACGACCTTATACACGGACCCCGGCAGTTGTTGATCAAGGTCATGCTGACGCTGGCGAGTCATGGCTAGGTCATCACTAGAACTAATAGCTCTAAATCTTGCTTCTAACTCGAGCTAGAGTTGTTGACGATTTTTTGATTTAGCCAAATCAATTAAGGCTATTTGTGTGTCCCAGGCAGCG…
MSTRG.8901.1	Chr05A	-	2453327	2454612	GAGCGAGTAGTCAAGGAGGATGATCGTCGTTGTTGAAATCAGCCTGATACTAATTAATGAGCAGATACTGATCGGGAGCAGATCCGTCAGATCTGGTTACGTGATGATCAGCTTTTGTGAGTAAGTCATCCTAGTAAGCTGGAGAAGGAAGAGCATCTGGCCAACCCTACCGGTTCTTCAAGATGAGCTAGGGTCGAGTGCAAACATGGAGATCGGCTAGAAGAGGCAGGTACATTGCTCTGAAAATTGCTTTACAACGGCGTCTATATTGTGTATCCTTGCAACGCGTCGCTTGGCTCGGTTAGGGAAAGCAGGCTGAATATCATGGCCCGGTCCAATAACGGTCAACCCTAGAGGACGCAAGACCATATGCCCCCTCAATCAATCACTGAGCTATAC…
MSTRG.8965.1	Chr05A	+	2662845	2663419	GAACTTCAATCGGTTCCAGGGGCATGGAAAAGCCGCGTTTTTGGAGCTGGTGGAACCATAGGGTACTACATGTATGAGTGATCATCGAGTGGATTCATCTTCAGCACTAACGACGCTCTTCCGCGATATCAGCACTGCGGCCCTCACTCGTTTATTTCCAAGTCTTGGAAATCCCCAGATTTCTGTTTTGGCTTTGTCTCCTGCGACTTGGCTGGTCTTTGCACAGCTGGATGCCTCCCTATGCGTTTCTGAGGTAGTGCATATACCCAATTCGACAAAAACGAAGTCTGCGCTTGGCTAGATGTTTTCAAAAGAAATGAGTGCGGTAATTCAAGACTTGAAGAATATACCTCGCGAGGTCAAGGCTATCGTAAGTGTATGCGAAACCCGTATTTGAGG…
MSTRG.8413.1	Chr05A	+	2717316	2718163	AATTCATCAAATTCCCTCATGTCCCTCGTTGACCACCAGTCTATGTCACCTGCGTCTCTCTCGGGGTTTCCTGCATCCCAATAACGACTGTATAGCCCTTTCATACTGTGATTTAGTAGCTGATACAGCTCGAGTATACCAACACAAGCTACTTTACTATCTCTCACCTTCCTCGCGTCTTCTATGCAATCTTGTTTTGCTTGCCGGCTATACTAATACCACTGAAAGGCAAGCATTTGTAAATATTACACCGTTAGAAATACAATCAACGAAGTGGATTTTAACGGCCTTGACCGATGGTGGATCCCAGGGCCTGGCCAAAGGCTTTATGTCCTCACACGCTGCTCTAAATCTGCCAGCCAGCTTCTATTACCGATGACATCCCACTTCGTACGAACT…
MSTRG.8413.2	Chr05A	+	2717326	2718165	ATTCCCTCATGTCCCTCGTTGACCACCAGTCTATGTCACCTGCGTCTCTCTCGGGGTTTCCTGCATCCCAATAACGACTGTATAGCCCTTTCATACTGTGATTTAGTAGCTGATACAGCTCGAGTATACCAACACAAGCTACTTTACTATCTCTCACCTTCCTCGCGTCTTCTATGCAATCTTGTTTTGCTTGCCGGCTATACTAATACCACTGAAAGACCGATGGTGGATCCCAGGGCCTGGCCAAAGGCTTTATGTCCTCACACGCTGCTCTAAATCTGCCAGCCAGCTTCTATTACCGATGACATCCCACTTCGTACGAACTCTTCGTTATCACTCTCCAATTCTGAAACATTCAAGTGTTGCTGGTGCGCATATAGCCGAGTGAGCGGCTGGAGA…
MSTRG.8439.2	Chr05A	+	2804552	2805253	AAAACATCGTAGGATCAATCATTAGTAAAGTGGTATCTAACGCCCTACGACAAATACGCTCTCGGCGCTGTGCAGCATACCCAGCAGTCTGTAGACCGCAGCAACATGCCTTATTTGTCTATGTCGCCATCATTTATTTGGCAGTATAAAAGGATCGACTTCCACCGTAGGGTGTGCCATAGACTACTATATTTCTCCACCCAAATTGAAAGCACTAGTTATACTACTACAAGTATCATACGATGATGTTGTATCATTTTGGTCTTGACGGTCAATGTCCTGTTAATGAAGGGAAGCCAGGGCAAGGGCAAGGCCCACCCAGCCCTCCTGTAGTACAAGGAGGTGAACCCAAGTCCAAAAGTCCAAAACGGAAATTGATCTAGCATCAACTCCACTCCC…
MSTRG.8439.1	Chr05A	+	2804552	2805292	AAAACATCGTAGGATCAATCATTAGTAAAGTGGTATCTAACGCCCTACGACAAATACGCTCTCGGCGCTGTGCAGCATACCCAGCAGTCTGTAGACCGCAGCAACATGCCTTATTTGTCTATGTCGCCATCATTTATTTGGCAGTGGGCTCTATCAGCCGTTTGACGCCCATATATTTTGCCCCTAACTTTGCGCTGTCAACAGGTATAAAAGGATCGACTTCCACCGTAGGGTGTGCCATAGACTACTATATTTCTCCACCCAAATTGAAAGCACTAGTTATACTACTACAAGTATCATACGATGATGTTGTATCATTTTGGTCTTGACGGTCAATGTCCTGTTAATGAAGGGAAGCCAGGGCAAGGGCAAGGCCCACCCAGCCCTCCTGTAGTACAA…
MSTRG.8440.1	Chr05A	+	2806975	2807534	GTCAACCCCCTTGCCCCCACCCGATATAAGAACTAGTGACTGTTCCAACGATTGTATCGTGCACCCTCCTCTCCCCTCCTGCTACTAGTATTCAGAAACACAGTTGTTCCCCCAAAGCTACCCTGAACCATGTTACATCAATTTGGTCTTGAGAGTCATGGACCCCTGAACCACGGGAGGGCTCCCCCAGGAGGAGGAGTCACTACCCCTCCCGATGGTAATCCACGCGCGCCTCCTACTCCACCTCCCAATCCTATCCCTCCACAATGGTGACTGAAAGAGATCTATCGCTTGGTCGTTTGGGGGAGTTGGATTCGAGTCTGGGACGTTGTCTTAATTGTTTTATACGATCTGTATCTATTGCAGTACAAAAGTGCCATATGGCGGTTGAGCGAGATG…
MSTRG.8441.1	Chr05A	+	2808030	2808708	CGCACAATGCCGTAGCCAATCCATGACGACATGGCCGCGGGTCGCCAGGTACAAAACGTGCACCCAAGAGTAGATGGGCTGCGTAACCCCATCTCCACTACGAAAATTCGATCACCTGTTCTTGGAGCTGTGAAAAACACCCCATTGCTTAAGAATAAAGCCGCAGAACATGCCCGAAAAAACCCCAGAGCAGGTTGTTCCTCCCGAGCGTATCAGGCCCAGAGGAATCTCAAATTCACTTATCAAAAAAGCCGACAGCACGCGGAGGTTAGAAGAAACAGTCCCCGAAAGGCAGTTAGCTAGAACAAACGGCGAAGGAACTAACGGTCAGGCGAATAATCAAATAAACGCAGAGGGAGGAAGGCCCCCAGCAAACCAGTAGCAGCGATACAAGCCAGA…
MSTRG.8447.1	Chr05A	-	2820545	2821196	GAAAATCCATGAGTGTCGGCGTCCACAATGCAGTCCGACGCCCGAAGGCCCCAAACCGCGCAAATATGGAGCATACCGCAGTCATAAGGCCAAGGAAGAAGCGCAATAACCCTAGACGTATATCATTGACAAACCTCGCATGTGACTTCAATGATACAATATCTTGTGTAGATGCGACGTTCAGCTGATGGGAGATGCAGGGACTTGGACTTGAGACAAGGAGTGAGCAGGGACAGGAAGGTGTGTATTGGGGTCAGAAGGCGCAGGAGTCTAGGAATTAGACATAGTTGATCTAGGCGAATAAGCAAGAGATCTCTCGTCTGGTGTAGGAGGGAAAAACACAGGAGCTGCTCACGCTTGAATATGGTATCCATAGCCAATGGTCCAGCCAATTGATTG…
MSTRG.8389.1	Chr05A	-	2943290	2943619	CTTAGACATCGCTCAGCTTTTCAGATACTATAAACTCGGCGAGAAGTTTTGTCTTGAAACTGCTCCTTATACGATTGCATGCTATTTCTGAAGTTTAATGTTCTCTCGCGCCGAAGGATTAAGAGTTCAGTTTTTGGTGCAATCGAGTTGTCGCAATTCAATCACGTGACTCAGACATGGACATGTGCAAACTCATACGAACTTATCTAGATAGCTTGTGTGTATAACTGAAATACAATTATGGCCCGAAAGTCCGG
MSTRG.8387.1	Chr05A	-	2946125	2946639	CTCCCCTTCCCAACCTCAGTCTCCATATCCTCCTCTGAGCCGCTGGACTTGATCCACTCTGACTTATGTGGTCCATTTGATGCGTCTGTCGGGGGTGCTCGGTATACTGCGTCGTTCATTGACGATTACACGCGGATGGCCTGGGTCTTCCTTCTGAAAACAAAGGATGAAGTCTTTAAAGTATTCACTCGTCTCCGTGCCCATCTTGAACTGTTTACAGGAGGTCGTATCAAGACTCTTCGTACCGACGGGGGGGACATCCTGTCCGAACTCGTCTCAACAGAACGGAGTGGCTGAGCGCTTTCAGCGCACGCTTTTTGATCGAACGCGGTGTATGTTGACGGAAGCTGGGATGTCCTGGGGCTGGTGGGGTGAAGCAGCGTTAACGGCGGTATACTT…
MSTRG.8457.1	Chr05A	+	3006550	3007288	GGCCTCGATATCTATCTAGGGGTGCGGGTAATTTGAGGACCAGTTATCGCACAACTTGGGGGGCTTCGCCGTCTCTGGAATCGTATAAATACAGAGCACAGAATGCCCAACTCCTAGTGAACCATACCGCTTGAATAATGTCTGACGATCCCTCCACGTCCATCACGAACTTGGGGTCTATCAGATCATACTTTATATAGACCAACAGCACGTATAATATGCTTTTATATGACAGGTAATATCCATATGGCTGACAACAAAATACAGGTACAATGAGATGTGCAGGGCTGGCAGGAATTATACTAGTGGCGCAATCCATATGGTAGTCACTATTTATCGGCAATATCCTTTCTATAGGGAGGATACTTTTTGGTAGAGCTGATGAATTTCGTCATCTCG…
MSTRG.8516.1	Chr05A	-	3117207	3118032	CTTCGACAAGTCAATTTTGCTCCATCTCATTGTGCAATCACCGAAATTTTGAGGTACCTTTCTTCTCGACGAACGCTTGTCACTATCGTCCAACACCTGAGACTGCATCTAGATTTACTTTCTCTCTCTGTTCCATAAGTCTGCTACTTTCAGACTCGGTACCCATCGACTGAAGATCGTGGTTTGAGTTTCTCTAAACCTCTTGACCGATGCTCACCAACTGTTGCTTAACACTTCCCACCCTTTTATGACAATTATGGAGTGACTTTATCTTACTGGGTGCTCGACTTCACTTCTCTGTATCTGAATGCTTGCTGTCTATGCGACATGATATCGTACTTGTACGACAGAGCGCTCGTGCTCAAAGTTTCGACGCCGCTTATCACTATCAAGCTCTAG…
MSTRG.8472.1	Chr05A	+	3167243	3167742	CCTCTATCCACTCTATATCCAGTGTTTCTTTATCTCTGCTGGTATATAGTGGTGTTCTGAGTGTGTTTTCGATTTTTTGGATCATTTTTGGGCGCATATATCCATGTTTTTATGCTGTAAGTGTCTCTTTTGGTGTTGTCTTTATGTATTTCTTTTTACCCAATTTATGCATATTTATTTTGACCTTTAAATTGGTTTTTTGTGTTTTTGTTTCATTATTTGTGCTTTGTTGTCACATGATGGTTTATATGAACATTTTTCTTTGTATTTATGTGATTTTATGAGGGTGGTTGTGCAGCTGTATCTCATGTTTTTCTGCTCATTTAGTGGCTGTGTTTCATATAATGTGATTTGATATATTTTTAGATTGTGAAATGAGTCATTTTGAAGTTAATTGAC…
MSTRG.8474.1	Chr05A	+	3222458	3223089	CACGTGTATGTTGAGCGACCCGAACGTAAGACTCCTTTACTCCACGACCACCACACCCAACAGACACGCCTCAATCCACCATGGCTGACAGGTATAATGTGATGCCCACAGGTCCTCAGAAAGGGCCTGCTCCGACGACGGCGGGCGCCACAGGTGCGAAGAGAGGCAAGAAGAAGAACAAAAACAAGGGAACTGGCGACTCGGCCCGACAGACAAAACAGAAGGCTAAAAAGAGTACCGGAGGCCATGCTCCTCGTAAACCCTTTACATTTGACTTGTCCGAGGACGAGGAGCCCATCTCCAACAATCCTCCCGATCCCGCAGCTATCGAAGCAGAAAAGGATATTTAGATAGGTCAGCAAGATACGGTTCTCTGAATTTTATTTTGTCTCTCACGGT…
MSTRG.8573.7	Chr05B	+	249868	253463	CGGCGCTTATGCATCTGTTACTCCACCGACTTCTGCCTGACCGCTCTTGACTGTGGACAGTCACTCCTCCATCTCCTTCGCTCACCTTGCATCGCTACCCGCCAAATACAATGAAGAGATCTCTCCTAGCATACGAATTCTCGCGTTCTGCGTCCGCAAGGCTGGTCAACACTCGTGATATGGTCCAGTTCGACGTTGATCCGTCGTGCAAAGTGACGATCTAGTGTCGAAGTGTGCCCGACGTTTCCAATCTCCCGTGCGGGTGGCGCGCACTCGATCCCGCTCATATCAAACAGCGTGAATGGCACATCGCTACCATACACACTCCGAAACACATGTCCTCTGCTCAACTCAAGGCGCCGAGCAAGGCTCTACAGAGAGCATGACATCTAGGCCCTC…
MSTRG.8573.8	Chr05B	+	249893	253552	CCGACTTCTGCCTGACCGCTCTTGACTGTGGACAGTCACTCCTCCATCTCCTTCGCTCACCTTGCATCGCTACCCGCCAAATACAATGAAGAGATCTCTCCTAGCATACGAATTCTCGCGTTCTGCGTCCGCAAGGCTGGTCAACACTCGTGATATGGTCCAGTTCGACGTTGATCCGTCGTGCAAAGTGACGATCTAGTGTCGAAGTGTGCCCGACGTTTCCAATCTCCCGTGCGGGTGGCGCGCACTCGATCCCGCTCATATCAAACAGCGTGAATGGCACATCGCTACCATACACACTCCGAAACACATGTCCTCTGCTCAACTCAAGGCGCCGAGCAAGGCTCTACAGAGAGCATGACATCTAGGCCCTCGAACACGCCTCTACCCGCGATGGTC…
MSTRG.8573.11	Chr05B	+	251071	253463	AACACGAATTCTACTCCGGTCTACGAGTGCGCGTCCTTATCCTTTGACGTATCGCCTCACTCCCAACCCTCTGTTCGGACAACCAGCCCAGGTGTTTGTGCACGCCACGCACAGGTTCCTATCGTGAAAGCCGAGGTTGCACGAGAAGGACTTTCAAGGCATTCAGCATGAAGCTACATTGCGTCATCACCGAGCTAGATGCGGATCCTAGTGTCGACAAGAAACTACAGTGCCCGATACAACATGAGGGGCCACCACTATATTCACCTGGAACGATCCACATAGTGTACGTCAGCTAGGCGAGCAAGAACGATGTCAACTGAACTTAATAGTTGGTTGTAGCTGCCGTTCTGATTTCGCCTTGCTTCCCTTGACCCTCTCGCTCGGCGACACTGCGCC…
MSTRG.8573.12	Chr05B	+	251073	253384	CACGAATTCTACTCCGGTCTACGAGTGCGCGTCCTTATCCTTTGACGTATCGCCTCACTCCCAACCCTCTGTTCGGACAACCAGCCCAGGTGTTTGTGCACGCCACGCACAGGTTCCTATCGTGAAAGCCGAGGTTGCACGAGAAGGACTTTCAAGGCATTCAGCATGAAGCTACATTGCGTCATCACCGAGCTAGATGCGGATCCTAGTGTCGACAAGAAACTACAGTGCCCGATACAACATGAGGGGCCACCACTATATTCACCTGGAACGATCCACATAGTCTGCCGTTCTGTATGTGGCTAGTTGTTCCGAGACGAAGCTTTCGAACTAACGCTGCTATGCTCCTCGCTGGGTTTGCCAATATCATCATCAACCCGTATACCTTAACATTCGGCC…
MSTRG.8583.1	Chr05B	+	282207	283237	CTCAAGCCGCCCTCTCGAATACACCACTCGGCAACTCAGCTCAATCCTGCGATCCTTGCTGCTGGTCAAACCTTATTGGTGTCCTGCTGCCTTATCTCGTTTTCTAGATATTCTTGACTTTACTAGCTCATGCCGCTTTGGAGAATCTGGCTAAGCACTCTTGGAAATCGTCTTTAGTACAAGTCTCGGATGGACAGTCGCATGTCACGTTTAAACCGCTACCTGACTGGAATGGCCAAAGAAGTCCATCCATCTAGCTCCCGATTCATCTTCACAAATACAGCTTATATTATGAACCAGAAACAGCCGTTTCGCAGACACCCCACAAAGTGGTGATCACCCAACTCAGCCATTGAAGTAGGATTGCCCAAGCGGAATCTGTGTCAAACATCGAGCGTG…
MSTRG.8592.1	Chr05B	+	318819	321230	CTTCTTCCACCACCCGATCTGCTGCCCCACCGACATCCGCCCCACCACTCCTGACTGTCCACAATCTCTCCTTCATTTCTTTCGTCCACCTTTCATCAGTACCCGCCAGACACGGTGGCTTAATCTCTCCCATGGAATGAATTCTTCTGTTTTACGTCCGCAAAGCTGGTCAACGCTCGTGATACAGTTCCATTCAACCTCTATTCCCTGGTGCACGGTGACCCGCCAGCGCGCCCGCCGGTTCCAATCTCCCGTCGGAGTCCTGTGCACTCTGGTTCCGCTCACATCAAAGAGCGTGAAATGGACCATCACCACCATACTCTCTCCAGGGCACATCACCTCTCCTCAACCCAAGACGCCGGGCGAGACTCTATACAGAGCATGACACCTGTGCCCTGG…
MSTRG.8592.2	Chr05B	+	318848	321017	CCGACATCCGCCCCACCACTCCTGACTGTCCACAATCTCTCCTTCATTTCTTTCGTCCACCTTTCATCAGTACCCGCCAGACACGGTGGCTTAATCTCTCCCATGGAATGAATTCTTCTGTTTTACGTCCGCAAAGCTGGTCAACGCTCGTGATACAGTTCCATTCAACCTCTATTCCCTGGTGCACGGTGACCCGCCAGCGCGCCCGCCGGTTCCAATCTCCCGTCGGAGTCCTGTGCACTCTGGTTCCGCTCACATCAAAGAGCGTGAAATGGACCATCACCACCATACTCTCTCCAGGGCACATCACCTCTCCTCAACCCAAGACGCCGGGCGAGACTCTATACAGAGCATGACACCTGTGCCCTGGTTCTCTCCTTCGGCAGAAACAGCCCATTG…
MSTRG.8573.14	Chr05B	+	333626	338085	CTCTCACCACCGCACCACTTGACATTCTTTGTTCAGTCCATGATTGTGTCTTGGAGGCTGGCGGAATGATTTAAACCCCTTGGCGCCAGACGAGTGATCATCGATTTCTGCTGCTTAGCCTCATCTTGAAAACTAAGTCAACAACACTCGCCCGCACAATCTGCCAAGATGCATACTCGACGGCTGGATTTCACAGTAAATTTATTACAGGAGTCATAGTTGCAGATCAAGTCAATGCCCCCGACTCCCCGCTCGTCTCCGCGAGTGTAACAAATCTGATGAACAACAACTACGAAACTACTACCTCGACTTGCTCATCATCCGTATGGTCGACGGATCGCTAGATTTTGTTTCGGAAATGGAGTATCCATACACAGGCTCGAACTAATACCCCTTGGA…
MSTRG.8573.15	Chr05B	+	333628	336717	CTCACCACCGCACCACTTGACATTCTTTGTTCAGTCCATGATTGTGTCTTGGAGGCTGGCGGAATGATTTAAACCCCTTGGCGCCAGACGAGTGATCATCGATTTCTGCTGCTTAGCCTCATCTTGAAAACTAAGTCAACAACACTCGCCCGCACAATCTGCCAAGATGCATACTCGACGGCTGGATTTCACAGTAAATTTATTACAGGAGTCATAGTTGCAGATCAAGTCAATGCCCCCGACTCCCCGCTCGTCTCCGCGAGTGTAACAAATCTGATGAACAACAACTACGAAACTACTACCTCGACTTGCTCATCATCCGTATGGTCGACGGATCGCTAGATTTTGTTTCGGAAATGGAGTATCCATACACAGGCTCGAACTAATACCCCTTGGAGC…
MSTRG.8595.2	Chr05B	-	333935	334455	AGCTAACTAAGCGCCGTGGACCAGGTTGATACCCAGGCACATCAAAGCCACCATGTCGTCCAGAGCTCCTCTCGTGAACTCAACACCGCCTGTCCATTTTCATCTCGAACATCTCAAACCCGTCGGAATCGGCCTCCGTCGACCGCACCCTCATGGGTACCCTCCACAGCGTGCACTAGTCATCCAGAATCACCCAGCTTAGCGGAGTCCTGATGCTCGTCCCGAAAGGCGGTGATATTTTCAGGACCGGCGGAATGTGTCTGACCACGTCCGCAACGCTCCCAAGGCTGTTACACGGCGCTCGATCACCGCTCCACGTTCGGCCTAGGCGACTGCACGTTGAGTGGCGAGTTATATGAATAAGGCTCCAAGGGGTATTAGTTCGAGCCTGTGTATGGA…
MSTRG.8573.16	Chr05B	+	336965	338084	ATCCGAACAGCAAGGCTCTCGAGCCACCCTCTCGAATGCACCACTCGGCAACTCAGCTCAATCGTGCGATCCTTGCTGCCGGTCAAAACTTATGTCCTGCTGCCCTATCCTGCTTTCTAGATATTCCCGACCCTGCCCCCTCATGCCGCTTTTGAGAATCTGGCCTAGCACTCTTCGAACCCGTCATTAGCAAAGTCTCGAATGGACGGTCGCATGGCACGTCAAAACCGCTACACCGACTAGAATGGCTGGAGGAGTCGATCTGTTCGACTCCCAATTCATCTTCACAAACGCGGCTCATAAAATAAGCCAGAAACGGCGCGTGGTCAACTCGGGCCGTTTTGCGGACACCCCACAAAGTGGTAGTCACCCAACTCAGCCACCGAAGTAGGATTGCCC…
MSTRG.8573.17	Chr05B	+	336977	338125	AGGCTCTCGAGCCACCCTCTCGAATGCACCACTCGGCAACTCAGCTCAATCGTGCGATCCTTGCTGCCGGTCAAAACTTATGTCCTGCTGCCCTATCCTGCTTTCTAGATATTCCCGACCCTGCCCCCTCATGCCGCTTTTGAGAATCTGGCCTAGCACTCTTCGAACCCGTCATTAGCAAAGTCTCGAATGGACGGTCGCATGGCACGTCAAAACCGCTACACCGACTAGAATGGCTGGAGGAGTCGATCTGTTCGACTCCCAATTCATCTTCACAAACGCGGCTCATAAAATAAGCCAGAAACGGCGCGTGGTCAACTCGGGCCGTTTTGCGGACACCCCACAAAGTGGTAGTCACCCAACTCAGCCACCGAAGTAGGATTGCCCAAGCGGAATCTG…
MSTRG.8573.18	Chr05B	+	346438	349550	ATCACTCATACTGTATCCGGTGTTCAAGGCTCTCACCACCGCACCACTTGACATTCTTTGTTCAGTCCATGATTGTGTCTTGGAGGCTGGCGGAATGATTTAAACCCCTTGGCGCCAGACGAGTGATCATCGATCTCTGCTGCTTAGCCTCTTCTTCAAAACTAAGTCAACAACACTCGCCCGCACAATCTGCCAGGATGCATAATCGACGGCTGGATTTCACAGTAAATCTACCACAGGAGTTATATTTGCAGATCAAGTCAATGCCCCCGACTCCCCGCTCGTCCCCACGAATGTAACAAATCTGATGAACGAGAGCTACGACACTGCTACCTCGACTTGCTCTTCATCCGTATGGTCGACGGTTCGCTAGATTTTGTTTTGGAAATGGACCATCCA…
MSTRG.8573.19	Chr05B	+	346438	349550	ATCACTCATACTGTATCCGGTGTTCAAGGCTCTCACCACCGCACCACTTGACATTCTTTGTTCAGTCCATGATTGTGTCTTGGAGGCTGGCGGAATGATTTAAACCCCTTGGCGCCAGACGAGTGATCATCGATCTCTGCTGCTTAGCCTCTTCTTCAAAACTAAGTCAACAACACTCGCCCGCACAATCTGCCAGGATGCATAATCGACGGCTGGATTTCACAGTAAATCTACCACAGGAGTTATATTTGCAGATCAAGTCAATGCCCCCGACTCCCCGCTCGTCCCCACGAATGTAACAAATCTGATGAACGAGAGCTACGACACTGCTACCTCGACTTGCTCTTCATCCGTATGGTCGACGGTTCGCTAGATTTTGTTTTGGAAATGGACCATCCA…
MSTRG.8573.20	Chr05B	+	346459	349543	GTTCAAGGCTCTCACCACCGCACCACTTGACATTCTTTGTTCAGTCCATGATTGTGTCTTGGAGGCTGGCGGAATGATTTAAACCCCTTGGCGCCAGACGAGTGATCATCGATCTCTGCTGCTTAGCCTCTTCTTCAAAACTAAGTCAACAACACTCGCCCGCACAATCTGCCAGGATGCATAATCGACGGCTGGATTTCACAGTAAATCTACCACAGGAGTTATATTTGCAGATCAAGTCAATGCCCCCGACTCCCCGCTCGTCCCCACGAATGTAACAAATCTGATGAACGAGAGCTACGACACTGCTACCTCGACTTGCTCTTCATCCGTATGGTCGACGGTTCGCTAGATTTTGTTTTGGAAATGGACCATCCATACACAGGCTCGAACCAATAC…
MSTRG.8573.22	Chr05B	+	348069	349541	CACACCTCTTAGACGAGCGGTCGGAAAACTCGGCGCTTGGCACGCGAGTGCACCAGCCGAGTATGGAACGGCGGTTGAGGGCGTACGGGGTTCTAGGAACGAGATCCTGAACACACGATAGGATGTTGTGGGGAACAGTATGGGAATGGCAAGACATGCGATCCTTCTTGTCGTGGTTACCTACTCTCGCCGACGAGGGTGGGCGGTCCGCCGCGCAGGGCGATTTCAGATGGCGAGTGGAAGGCGCTGAGTGGTCAGCCAGTAGAGCGGAGCCAGGCAGTACGATGTCGTTGAGATGGCGGTGCACGGATGGTCTAGGATCTCAGCAAGGAAGTGTTGATTAGGCGGAAGGGGTCGCAGCTGGTGAAGTCAAGGCATTGCATGATCGCACAACACGAA…
MSTRG.8573.23	Chr05B	+	382783	385184	ACTCCACCGACTTCTGCCTGACCGCTCTTGACTGTGGACAGTCACTCCTCCATCTCCTTCGCTCACCTTGCATCGCTACCCGCCAAATACAATGAAGAGATCTCTCCTAGCATACGAATTCTCGCGTTCTGCGTCCGCAAGGCTGGTCAACACTCGTGATATGGTCCAGTTCGACGTTGATCCGTCGTGCAAAGTGACGATCTAGTGTCGAAGTGTGCCCGACGTTTCCAATCTCCCGTGCGGGTGGCGCGCACTCGATCCCGCTCATATCAAACAGCGTGAATGGCACATCGCTACCATACACACTCCGAAACACATGTCCTCTGCTCAACTCAAGGCGCCGAGCAAGGCTCTACAGAGAGCATGACATCTAGGCCCTCGAACACGCCTCTACCCGCG…
MSTRG.8602.1	Chr05B	+	422552	423745	CTAGAACACACCACTCGGCAACTGAGCTCAATCCTGCGATCCTTGTTGCCGGTCGAACCTTACTGGTGTCCTACTGCCCTATCTCGTTTTCTAGATATTCTCGACTTGACTCACTCATGCCGCTTCTGAGAATCTGGCGAAGCACTCTTGGAAAGTCTCTCTAGTACAAGTCTCGGATGGACAGTCGCATCTCAAGTCAAAACCGCTACCTGACTGGAATGGCCAAATAAATTCATCCATCCAACTCCCAATTCGTCACAAACGCAGCTCATAGGATGAACCAGAAACAGCAGTTTCGCAGACACCCACAAAGTGGTGGTCACCCAACTCAGCTCTCGAAGTAGGATTGTCCAAGCGGAATCTGTGTCGGACGTCGAGCGTGTACGACAATCTGGAATC…
MSTRG.8523.1	Chr05B	-	460677	461449	TGTGTAGGCATGATCATCTGACGCGGTAGTTTCACATGCTAGATTACTATTTTGACTGATATAAAGCCTAGACATTTATTCTTAGGCTGTGCTCCCATCCCAGACTACTCTATAAAGATTGAACACTATGAGGCTTTTTACTACCCTTGCTCTCACAGCCGGTTTGGCCGCCATAGGCATCAATGCATCATGGTGTTGTTGCGCTCTCAACAAGAACAGCGAGGCTTGCTGCAAGTCCGTAATGGGCGCTGATACATTCTTCTCTCCGAAATGTGGTATAATCAATGGGCAGACATGTGACGTAGGAGGAAGCCCTTATAAAGAGTCTGATTTCAGGCAATGCTGCGACTATCGCGAAGGGTCAGCAAGGGGCGCTTGTTTCTGAGGTCAAAATACATG…
MSTRG.8527.1	Chr05B	.	462141	462592	CGTATTATACCAGTTTCAAAGGAGGATACATAAAAACTCATCACACATGCACAGTCGGTGAATTAGGTTTAGTGTAATTCAGTCAAATATAAATTGTGTTCATCCAAAGCATTTAATATTAGCAAAGTGAGCTGCCTCTAGAGTAACAAGCAGGGTAGAGGGTCGAGGTAATCTGAAGGACCTTCGTTCTTTCAATACAGTACCCAGACTTGGGCCAAGTCGTTTTCTGATGATCACGGAAGAAATAACCCTCAAAGTAGTAAAGAAACTGAACAACGGTAGATTTGTTGGCTTGGGATGGGGCGGGACGGAATCCACCCATAGATGACAGGGACAGGCTAGCCTTTGCCTAAGGAAGTAGAGATTCCACTCTTCTCGTGAGCAGGTCATTCAAGTGTG…
MSTRG.8559.1	Chr05B	+	613443	614700	GGACCCTTTTGAGTTACAAGTGACACCGGTCACTGCAAACTGGTGGGTGGTAAACCAGCGCGTAAACCAACGCAGACATCCCGGTTACACGTCGCGTAGGCGCCGATCGGGGTTTGCATGGGAATTTGCCTCGCCCACCGATGCCGACCACATCTCGTGGTATGCGAGTCACACGCGGACCACCACCAGCGTTTTGGTATGCGCGGCTGGTATGCGCAGCGTAGACAGAGGTAAACCGAGCATCATCAATGCTGCCTATGCCCCGCCGACCCGTCTATACCGACCATCCCCACACATTTGACGATTTGTAATCAGAACCTTTATTATAACCATCTTTGACCATACCACCGTACGAGCGACAAGTGAAAATTTATCATTATCGACCTGTTATGCCCTAGA…
MSTRG.8559.2	Chr05B	+	613443	615047	GGACCCTTTTGAGTTACAAGTGACACCGGTCACTGCAAACTGGTGGGTGGTAAACCAGCGCGTAAACCAACGCAGACATCCCGGTTACACGTCGCGTAGGCGCCGATCGGGGTTTGCATGGGAATTTGCCTCGCCCACCGATGCCGACCACATCTCGTGGTATGCGAGTCACACGCGGACCACCACCAGCGTTTTGGTATGCGCGGCTGGTATGCGCAGCGTAGACAGAGGTAAACCGAGCATCATCAATGCTGCCTATGCCCCGCCGACCCGTCTATACCGACCATCCCCACACATTTGACGATTTGTAATCAGAACCTTTATTATAACCATCTTTGACCATACCACCGTACGAGCGACAAGTGAAAATTTATCATTATCGACCTGTTATGCCCTAGA…
MSTRG.8562.1	Chr05B	-	631777	632751	CTTGATTCGAACCAGTTCCCATAATATCTTGAACATTCCTATCTGCATTGCAAGCATATAAGCCCACCTATCGACGCGCTCTGTAGCTTTGACATCGGTTGTAGTGCCTCTATGTTTCACCAAAATCTACTTGAATGGGGTGCTGGCCTCGCACCTGCTTAGGATCTTATTCTTTAATGCGATCGCGTTTCTAACACCAACGATTAGTTTTCCTTGGTATAATTGAACCGAAGCCGTTCTGTCCTGGTGGGTGAACGCATCCTGGCGGAGGCCTCCCTGGACTACAGAAATCTCCCGAGGTTTGGAACCGATACGGTGCAACTGCCAAAGCTCGAATCAAACTGGTCGGTGAACGTAGAACCCATCTCGATTATCTTAAATAGCACGAAAAATGGTGGG…
MSTRG.8666.1	Chr05B	+	766611	767092	ACAGTACTTGCTCTGACACACAATGAGAGGAAGTTCATGGTACCATGGCTTGTCACCTTCCATGGTGAAATCATGGGAAACCCGACTATGATTTCAAACCTCTCTCTATTTTTAACCTTGTGGTTCTATGTAATTCGAAACAAGAAATGGAGTCGAAAACATATACTAGAAAATTGAACGAGGTCGAAGCGAAGCTAGACACACTGCGAAATGGCGACCCCAAAAAATCAGATTCTGAAGCAGTGATAGGGCGGGGGGATCACGCAAGTGCTACCTCGCATACGACCAGAAAAATGAGGCATAACGTATAAGAGCGCAAAAGAAAATTAACACCAGAAAGGACAAACATAATGGCGAAATCAGAGTGATACTTCAGACAGCAATAATTCAAGTCCAAAA…
MSTRG.8753.1	Chr05B	-	1072095	1072531	CTCACATGAGTGGTCCGTTTTATTTGCCCCCACCCAAAAAAACAGTTTGAACAGCGTAGCCTCAACAGAAATGTTATACAGAGGTAAATTTCTAGGGATAGATACTGCACTAGATAGTGATGCAGTGTCGCAACTATATTCAAGCTTAGATAAATCGTAGTCTCTAGAGTTCAGGCAGTGCATTCAACCAACTAAGCCAGTCCCAACGTGTAAAAATAGGTAGCCATTGACTTGGCAATGCTGCCAACAAGCTACTTCTTTCATCGTTCTGAAAAGCTTCCCAGGTGCTGGCCATGACCACAAATTATTTGTAAATCCGCATAATGATATACAGGGAGCCGGGTTCTAGTCCCCTCAACACTAAAGCGCACGGACCACCTGAG
MSTRG.8729.1	Chr05B	+	1247045	1248114	TTAACCCCTTGGTGCTAGACCATCAGAAGTTCTTTCTGCTCGCCGACACAGCACAGGAGCACTACACGACAAACATCCGCTATGGGAACACACGTGCTTTTCTCACATTCCATTCATAGATATTTCTCTGAGAACAAGCCCCGCCTTACGGAATAGAAAGAGAAAAGGCTGGGCCGTTCCAGAAGTATATATTCACCATCGAATCTCAGTCTCGTTGTCCCCCGATCCCTTTCCTCGAGTAGATTTCTAAATGGCTGTAGACCAAGCATACGAAGCTGGTCACAAACCATCCTCAAGCTTTATTTTAATAATAGTGCCTATGGTTTTAGGAGCTATTCTCAGTAAAAAAAAAAACAGTACATTTGCCCCTAAAATCCACCTGCTAATTCTTCTGTTATA…
MSTRG.8729.2	Chr05B	+	1247060	1248090	TAGACCATCAGAAGTTCTTTCTGCTCGCCGACACAGCACAGGAGCACTACACGACAAACATCCGCTATGGGAACACACGTGCTTTTCTCACATTCCATTCATAGATATTTCTCTGAGAACAAGCCCCGCCTTACGGAATAGAAAGAGAAAAGGCTGGGCCGTTCCAGAAGTATATATTCACCATCGAATCTCAGTCTCGTTGTCCCCCGATCCCTTTCCTCGAGTAGATTTCTAAATGGCTGTAGACCAAGCATACGAAGCTGGTCACAAACCATCCTCAAGCTTTATTTTAATAATAGTGCCTATGGTTTTAGGAGCTATTCTCATCTTTTTTATCGTCCGGATAGTAAGGGGGATAAGAAGTAGGCGCTTCCGGCTTGAGGCGCCGACACAGCTACC…
MSTRG.8730.1	Chr05B	+	1248181	1249106	TTTTTAGATTCCTCATCAGAAGTTGACACAGCACTGCCGCCTGCTTCTCAGAAATTCCGACGTACATCCGGTCTAGTTCCACGCAAATACGTCTTAGCACTCACTGTAGCACAGTATAAAAGCAGACGGGAACTGGGCCGATGCGCCCCTGGACATACACATCTAATACCCCCTGTGCTACTTTCAGATGGTCGATTTTCTTAGAGTGGTATTACCTATAGTTATAGGGTTTCTGTCAGCCATCCTCATTATGCGATTTTTTCTATACATATTCAACAAATGCCCTGACACCGGTCCACCTGTCCAGTCGCCGCCACTTTACAGTCCTTCTGAGCAGCTCACTGTACCAGACAATACTTCAATTTCATCTCCAGCCCTGCCTCCTCCGGCAGATATTCG…
MSTRG.9038.1	Chr05B	+	1484882	1485410	GACTTGTTTATCGCAGTGGCACATACGTCAATATTCGTATCACTTGATAATAGCAAACCCCCCAAGTAGATGCAACCACCTCTGAATATCCTTCAAAATTCCCATTACTCCATATTAATAACTTAAACAAGAATTTCCTCTAGGATCACTGGGCTCTACTATTACCGGATCTCACAAAGAAACCAATGTCTGCGTTCTACATATGCGCCGTATAACGGCTAGATGGTGCGGAGTTTGGGAAGGAGGTGAAAAGCCTTCGAGGCTAGCCTGCATCGAACCACCATGTCGCCCGCGGCTCGGCTCAGTAATTATCCATATCCAAGCATAGCCTCGTCTACTGCTGTTGCAGCGCCTCGATAATAATAAATAGGAGCGTAGTCTAGGGGATCACGACACAGG…
MSTRG.9076.1	Chr05B	.	1687949	1688187	GCCAAGCCTGGTATGCATAGAAACGCCAAGCTTTGATTTGCGGAAAAACCCAGGTACGGTAAGATCGACAGACAATGCAGCGTTGCGCATTTGAAAAGACCTTTCACATGAAACTAGTCGCAAGGCCGACACACAGTAACCAAATCACTACCGTTGTGGCAGTGCGAATACAGATAATCATAGACGTTGTGTTCTAATGGTGCCGTAGCTATAAAGAGAGTATCGATGTGACACTGAAA
MSTRG.9135.1	Chr05B	.	1758539	1758802	TAATATACTGTAAATGTACCGTGTGATATAAATATACTAATCTTACAACGTGCATTCGCAGAATAGCTTTCCGGTGAGAGTGGGGGACGCCCGCGGCGCCGAAGGCGCGTGAGTATGACCGGATCCCAGACCGCGAAAAGGACTCGCTGGGCTGGGATGGGTAATCTAGGCTTTAAACGTATGGTGTAAGAAGGAGAATGGAGGATGGGGCACAAAGAGCAGCGCGTGGCGAACGAGGCCTGGGGACTTGTCGTGGTACTCGAC
MSTRG.9155.1	Chr05B	+	1824459	1825282	AGGCGGAACTTTTACAAAACCCAGCTCCGGATATCATACTAGGGTGTTTGTTTACCGGTATCAGCGATCTTGCTTGGCTCCCATATCTGGGAAGCACACTCTTTGAAACGCTGCTTTTTGGCCTGACAGTATACAAAGTATATCAGTCTGAATACCAACTGCAAATCGTAAATCGGCTATATAGAGACGGGTCGTATTACTTTGTGTTTGTGCTGGCTGCAAATATATTTACCATAGTGGGGTCGCAATACAAAATTGTATGTGATTCAACCATGCAAAACCGCACCTATTTATAGTATATGCACTGTAGCTCAATGCTGCAGCGATGGGGTCTGGATTATTGAGCTCAATAATGTCTGCCATGTGTAGCCGAATGCTTCTTTCAACAAAAAGATTCGA…
MSTRG.9188.2	Chr05B	-	1887652	1889125	CTACAGCCTGCGTATTCTTGACCGTCAACACACAATCGAAACCCGCCTGACGCGATACGTTGCAACTACTCTCTTTGCCACAATATAAAAGATCCAGATCTAGTCAGTATTTGTAATCGCCATGAGTTCCCCTCTATCGAGAACGCACCACCTTGTTCAGGAAATCTTCGTATGCGAATGAACTTTACGATTACTGGTCAAACTCTTGGCTACTTTTGAATTCTATTAATTCTCCAAAAGAGTCCTTCTCGCTAAACCAAGCCTAAAACTTTGAATCCCACCGAATCACGCCTCTATCGATTACCTGGGCTAAGCTCTGATACTCGTTTGGCTTTTTCTTGTCCGCTCCTTGAAATCCACAGCATTCCAAATACTGTTACGTACATGACTTAGTATTTT…
MSTRG.9193.1	Chr05B	-	1898413	1899572	CTGACCTCGACCAGCACGTCGCCCATGTCACGTTGGTAGCCGCCTTTGTGGGCCCATCATTCAATTGCCCCTGCAGCGCCAACTCTGGATCGATGTTTAAATCCCCACACCGCCCTTTAAAGTCTAGGTTTGAACGCTTTGTTCTACTAAATATACATATCTTGTGCGATGAAACTCTCTGACGACTTTGGTTGCGTCAATGGCGTAATTTTAGCAAGAGCTGCAAAATTTTACATGCCTTTACCAGGCCCTCGTCTTGCTCATAGGTCATAGTCTTTTGTCAGTTCTGGGTTAAGCGAGGTCAGCTGGGGAGGCTATGGGCATAACGATCCCGAATTTCCTCGCACCCTCGAGACCGAACTACCCCTCACTTGGCGACATCAGCTTTCGGCAACCTAC…
MSTRG.9214.1	Chr05B	-	1961819	1962373	CTCCCATATAAGTTACTTGAATCTGCGTGGTTCTCTCCTCCATCCCCCTCCATCCGCTGCACAAAAACTCTCAGGGAAAGACGGTTTCTTGATATATGGACAAAGAGAACATTCGCTCAAGAGGACGTCCCCGCAATAGCACGGAGTCAGTTCCACCTCGTTGGAAGGTGGGCGACCAAGGAATAACAATGGCAGGTGGTTTACGAATACCAGTAAAGATTATAGAGATCATAGAAGAACCACATCCCATAAACTCACCCTCGGGCAGTTACTATGTCAGGAGTTTGATTCTTAAGGGGGAAGAACACATGCGCCTTTCTGGAGAGCAGATTCGACTTGTATCTGATGAGAGCTCAGCAGATGAGCATGAGTAACATATTATATGTGTATCGATGTGCC…
MSTRG.9275.1	Chr05B	-	2228186	2228491	GCCAGAATTGCTTATATCTCCATGGCTATCCACTTTCAAGACTCGAGGTCCTTGTTTATACTGATGCCTCAATCGAATCATATTATAAATGACTGTGTTTTCTTTCTTAATGCCCGCGCAGGCGTTTTTCCCTGTCATCTGATACATTTGGCCTTTTCCCTGCTTTATCTCTGACCTTCAGTCCCTTTCTAAGAGTGTATTGATTTTGGCCTGACCATAGTTTTGTTTTGGCACACGGAATATAAATGTG
MSTRG.9675.1	Chr05B	-	2751371	2752229	AAAACGTGTAGATGTTTGTCATGACATGCATGGTCTTAGCTTAACAGTGTCTTCATCGGCTGTCATGTATCGGCGCATAGTAAATCAATATGCTCACCATGCGTTCCATCACTTCTTTACGCATTGCGTTATCCTTCACAAGTCAGCTCCTATTACAAGTCTAAACCATCGGGGGATATTACTCGCCACCGGGCGTGTTCGAGGCGTGTTTACGTCTATCTGTCCGTCTTCCCTAGCTTTCCTGGGCATAAAAAACGGGCTGCGGAGCGCTTTAGAAACAATGGCACATCGCCTGAGCTCGTCCTTTGGGGATACTCAGCCCTCAATGAGTTAGCACCTGGTCCTAGGCGGTGACTTAAAGAAACTCCAAGGGTGTGTTGGAACACTGGGGCGAGTATG…
MSTRG.9676.1	Chr05B	-	2753501	2754326	GGCATTTTGCGTTCGGTGGAGCACACTTTACTCAAAAAGACAGGAGGAGAGGAGCTGAGGTGCAAAATGAGGTGCGTCCCTCTCAGCCACCGGCTTCAATTCCTTATCCAATTTCGAGTGCCTACTGGTCATATCGGCTACAAATCGAGGTCCAACTCGAGGTCCAACGATAAGCAGTGCCTCCAAGTTGGCCAGGCACTCGGAAAGCTTTGACAAAGCACGAAGTGATAAGGTGACCTAGTTATCGAACGCACCACAGACAACGTGCAAAGCAATCTCCTGCTATCGGAACCGCTTTGGATGTACGGGTCCCAAGGCAGGCGTGCCCCTATAGCTTCCAACTTTTAGAAGAGAGTGGAAATCGTTGCGGAGTTGAATCGTATCAACAGATAACTTGGA…
MSTRG.9730.1	Chr05B	+	2950581	2951140	GTCAACCCCCTTGCCCCCACCCGATATAAGAACTAGTGACTGTTCCAACGATTGTATCGTGCACCCTCCTCTCCCCTCCTGCTACTAGTATTCAGAAACACAGTTGTTCCCCCAAAGCTACCCTGAACCATGTTACATCAATTTGGTCTTGAGAGTCATGGACCCCTGAACCACGGGAGGGCTCCCCCAGGAGGAGGAGTCACTACCCCTCCCGATGGTAATCCACGCGCGCCTCCTACTCCACCTCCCAATCCTATCCCTCCACAATGGTGACTGAAAGAGATCTATCGCTTGGTCGTTTGGGGGAGTTGGATTCGAGTCTGGGACGTTGTCTTAATTGTTTTATACGATCTGTATCTATTGCAGTACAAAAGTGCCATATGGCGGTTGAGCGAGATG…
MSTRG.9368.1	Chr05B	-	2964243	2965072	ATGCAAGCCACTGTTATTGGACCTAAGACAAATTTTTAAACTTGACCGCCACCAGAAAGCAAGACAATCGCTGCGCATACATATAGGATTACTAAAAACTCGTATGCCCGTTAACTCGAAGAAAATCCATGAGTGTCGGCGTCCACAATGCAGTCCGACGCCCGAAGGCCCCAAACCGCGCAAATATGGAGCATACCGCAGTCATAAGGCCAAGGAAGAAGCGCAATAACCCTAGACGTATATCATTGACAAACCTCGCATGTGACTTCAATGATACAATATCTTGTGTAGATGCGACGTTCAGCTGATGGGAGATGCAGGGACTTGGACTTGAGACAAGGAGTGAGCAGGGACAGGAAGGTGTGTATTGGGGTCAGAAGGCGCAGGAGTCTAGGAATT…
MSTRG.9482.1	Chr06A	-	14705	15202	CGACAAGTAGAGCCTGTTGCTTTGCACCCAACTGGCACTGGGTCAAAACTCACCCTATAATCTTGTTCAGCCTCGAATCCCGCTTCATTCTTTGACAGCCACTCGCTTGTTCGATGATCTTTTTTCGACGCGCCTTCTCGGTGTGCTCGCGTTGATTATATCTGCCAACGCCGTAGACTCATTCATCCTCGATGTAACTGCTAATCTGACCGAACAACGTCGTGCTCTTGTCGAACCGTGTCAAGAACAGATCACATTGTCTTCGGCTTTTTGAGATCGCAGACAACCCACAACGCGCACGTATGAACAGGCAATTACGACGCAGGCAGGTGTACCAGATGGCTTCTACCGGTAGATGCTCGTCGTAAACGTATCCTGGCCCGACGATTGGAGCAAACA…
MSTRG.9498.1	Chr06A	-	57511	58395	CACAGAGACATCCTTAGACAACCACAATCGCCCTTCGGCATCTTGATGTCACTCGCAGCTGCACCCAGGTATCTTTTCCCCGCACGCCGCCACTGAATTTGCCACATCTGTGTACAGCACCCACGCTTGCCTATGCGCTTCCTCTTACAGCTGCCTCGACTTTAGCGTTATCAGCATCAGCAGCAGCAGCTATTATTGTACATGGGGACTACAGAGCCTTGGCGCAACTGCTATGCTCCAACACCCAGCGTAACTCCCCACGGTGCCTAATTACGGATGTGTGGGCTTCATGTGATTAATTACATGCTTTGAGTCGTGTTCGTGACCTGTTTCACAATGTTTTCAGGTGAGTATGCTCCCGAATTATAGGTGTTTTCACTACGACGCATGTAAATAGTA…
MSTRG.9503.1	Chr06A	-	93496	93811	AACGGCGTCCCCATCGATATCGCACCCATCTGCATGCGCTGGCAGCCACCGTCTGTTGTGTCTTCCAGATTACTCTTTCTGCGCTTCTAGTCTGACTGGCCCTGCATTCGAATTGGTCCAGCGTCAGCCTCTGGATTCCAGCGGAGCCACCCGGGTGAGCGTGACCAATCGGCGTTGGCGCTGGGTTTCAAATGGCATGTGTTACCGAGACACCCGAGTACGTCTTCAAACGCTTGCGGTAGCCTTCTGGAAC
MSTRG.9569.2	Chr06A	-	333903	334450	CGGGCACTTCCGCCTGACGACCACATCCCATCAAACTAGCCAACTTCCTATTGCGAGACTCGAACTTCCTGTGGTTTCAAGATCCTAATCCCCGCCGACATTCGCCGCTGTGCTTACATTTGGCATACATGTGCTCCACAAACACAATACAACTCTTCAACAACAGGACTATCATCAATTAACATATACTGTAACTCCAGGAACAGTGACGTTATCTCGTAGCGGAGGCATGGCAAGGCAAAAAGTCCGGTCACCGAGGTGACACAGCCATGGGAAGCGCAGGGAAACCGAGAAAAGCTAATGAGTCCACCTACCAAAGATGATGTTTCTTCAGAAGGAAGAGTCGTAGCTTATATTACCATCGAGAGCAGGTTCTTGAACAATATATGTACTCACCAT…
MSTRG.9575.1	Chr06A	+	411650	412166	CTCGATATGTTGAATTATATCATGTTGATTACTTACATACATGCTGCTGACCGTTAACAGATGCTTTTATATGACAGGTAATATCCATATGGCTGACAACAAAATACAGGTACAATGAGATGTGCAGGGCTGGCAGGAATTATACTAGTGGCGCAATCCATATGGTAGTCACTATTTATCGGCAATATCCTTTCTATAGGGAGGATACTTTTTGGTAGAGCTGATGAATTTCGTCATCTCGGATGACGGCCGTATGGGTCTTTGCCTGACTGCTACTTATGCCCACGTACAATAACTTCTTAGGCCTGCTGCCTGACATGTACGACGTGCCCGTAAATTCTACAATTGTATGGTACCATCAGACATGGAGTATGTATAGTAACATAATACTATTTTGGT…
MSTRG.10084.1	Chr06A	-	880010	881103	CTCCAGAGCTCAGTTGGTCCAAGCACTGGGTTTTGCGGAAGTGTCCTCTCCGGCCCTGATTCCGCCTCGTCATTTCTTCGACATGCATCAAGCTCCCTAACCGTCCCTATGGATATGTCCAAAGGATTCGCGGATTCGCCTGTACAGCACCAGCGTCTGGTTTGGCCACAAGAGACTGTAGGCGCATGAAATGAATTCTTATTTTGTTATCAAAGATGGTGGCCAGGCTTACCTAAACTGTTTCTCGTCCGTGCAGACCTTTACATTTCCCCCTCAACCAATCCAAGAGATCACAGAGCCAAGGTCTATATTACCCCCATCTCCAATTCGATACATATCAATCGATCCAGACGCGGGTTCGGCACAGATATCGTCGCCGGTCTTCTTGATCTCCTCTTA…
MSTRG.9906.1	Chr06A	-	1588180	1588477	CGCATCGCTAGCACTCCCTTGATGTCCCCAACGTTTGGTATTCACGCACACGCCGTTTGGATCCCAAAGCCTATGTAACGCAAATATCGCATCTTGCATGCCCGATGCTAGCTCTGTCGCGCTCGCAGACGGGCCTGCCTGTACATGCTTACCTCTTTGGCCGTTTACCAAACCTCTCTCGTTGCTCCATCATGTTTGACCACGCGTCCGCCTCAGTTTTCCAATCGGCAGATCCTAG
MSTRG.9906.2	Chr06A	-	1588344	1588637	CATAGACCCACCCCGTCCATGTGCGGACCCGCAAAGTGACTGAGGTCGCTTGTCTGCACCGAATCACACCCGTAGCTGCCATACAAGGTGCTTCTCCGAGTGCATCCATGGTCTCGCATATAGCCACCTTACCCTGAGGACCCGCTTGAATACCTTCACACGCATCGCTAGCACTCCCTTGATGTCCCCAACGGTACCTAGACTGGGCTGTCGATGCATAGTCATGTGCTGATATCGCTGTATTTCTGCCCAGTTTGGTATTCACGCACACGCCGTTTGGATCCCAAAGCCTAT
MSTRG.9822.1	Chr06A	-	1834555	1834856	CGATTAATGGGTATATACTACATCGAATTTTCTAACGATGTTGGCGTTTATGAACCGTATCTACTCGCATCTGTGAGGGAGTGCAATACGGATGGCCGCGACGCTGCGATGCCCGAGAATCCTGTTGTTACTTACGATAAGTTGGAGAGCGCGAATATTGTTCATATTGACACTATTATAGCTGTCGTTGGAAGGCTCCGTATGGGCGATACATGGGCTATAATTGACCGAAGTCGCGACAACGTAC
MSTRG.9823.1	Chr06A	-	1834992	1835390	ATATGATTTACCTGCGCTTGGGAGGCCGACTGTCCAGACCAGGATGGTGAACGGAGTACAAGTCTCGAGTGTCGAGACAATACATAGAGATTTCCCCACTATTGTGCTTGGAACACCTGTGAAACAGGGCGCGCGTGTCTCGAGGACACCTCAATTAACAAACCAACTAATCGCATATTTTTGTTTCCTAGACCCCGAGAGACCAAGGCGACACATTCGAGAGCAAATCGTCTTTGACTCACTGATTAGCTATGGTCGATTCAGAATGGTTCCAGATGGTGATTGTATGCGTACTGCAGGCCTTGTTGATGCGGATTCAGGTGCACGCGACAATTCTTTTGTCAAG
MSTRG.9855.1	Chr06A	+	1974247	1975221	TCGAAGGGGGCCAACTTACCGCTAAAAAATACGACGCGTGAAAGAGACAAAGACCGCTGTGGCATCGCCATATCTCAGCTTTAAAAATCCGCCAGCCGGCGAGATGGAGTTGATCGTTGCGTCTTGGTACCTCAAGCTGGGCTATGGTATGATGCCCTTCCCTAATTAAATCACCCAAGGAGTGCGCTTTGGGTAAATACTGGACTGTAGTACGTGCACCAGTTCTTGGACGAAATCGGCGTTCATCACATTTGTGACGGACACAATCCTAACACCGAGGTGTGATGGTTTCAGCAAGACCAACATTCCAGAGTACAACCAAAGGCGAAGACCTTGGCCTATGTGGTAATGAACGGTTCAGTCCTGCTTCATGCGCTCTGCTTATCGTTGATACGTACG…
MSTRG.9959.1	Chr06A	-	2016053	2016811	CCGAAAGTGTCGCATCAAAAAAATGACGGGTCCAAGGGTCCTTCTTAGTAATCGGTCCCTTCCATTGGAACTATAGCCATTTGTGTTCCCGTTCTACCCCGTCACCGCATCGTACATACTCCCGCCTGTGTACATCCAAGTATCAATAAGATCCCGGTACATCAAAAAATGAGCGACGCCTACTAGACGTGCACGCATTCAATATTGATCATCGTCATCGTCATGTTCCCATTCCCAAACAACCTCCCCTGCTTCCCACTTTCTTTTTGTCTCAATATGAAAACTCATGAGTCTGACGTCTTCCATCATGAGCGCCTCGGAAGGTGTATTCGTGAACAGACGATCCTCAAAATCCCGAAGTAATCGAATCGACCTTTGTCTCGAACTACGTGATAGCAC…
MSTRG.9965.1	Chr06A	+	2046170	2048407	GAAGTCTTGTGTAATCCGCTTAGAAGCTGCTCGACTTTTGTGCCTTGCTGGTGCGTGTCAGTCGCGAGGTCCATTAGATTCGGTGGCCGAGAGGATTTACTTTCTCGACCTGAGCCAGCCAAGCTTGCCGCGTAACGCCCAGCACCAATCACGTACTGCCTCGAGCACAAGGCATGGAACGCAAAATCCATTATACTTACGCTTCGGCCTTCGAAGGAAGATTAAGTTCCTCAGCTCGCCAATTAAAGCGGTGCAATATCAGTGCCAATGACATTCTCGGCGGTTGTTCCGGCAGGGTATTTTGCCGACATCACGCCAGCTGGGCGCCTGTTCAGCCTCGGCGACCATCCCTACTGCATTCTCGGAAAACCTGACTTGGTCTCTGAATTTTACTTTTGT…
MSTRG.9936.1	Chr06A	-	2154218	2155454	GATAGACTTTGCACGACCTCCACGATGCCTGGACTATCTCCTCACAATTTCATAGCATGATACTCTCGCCGGTTGAGCTATCATCCCATGGGGCTGCTGTCAACCGCGCAGTCCATTGCGCCCCACCTCGAGCGGCACTCGGGATAGACTACACGATCGCTTCCGATGACGAGTGCTGTGCAATTTCAGACGCAGATGAAGTCACTCTATAGCTTTCTTGGCGACTCCAACAGTTTCCTCCCAAGAGTTTGATTAGAGGAATTTTCGCAGTGCCCATTTCAGCGCATTGAGGGAGCACCCGGAGTCCTCCAATGACCGTACCGATGACACTAGTCACTTGAGCTGCCGGGATCGAGCTCCCTGCTCCCAGGTTGCCGCTTTGAATCAAATGGCTCGCAC…
MSTRG.9937.1	Chr06A	.	2156051	2156308	CGGTTGTGTGGTGTCTTCAGCACCTCGCATAGATCTTGTGGAAGCCACAGCAGAATCCGAGAACGGTTATCAACAAGCCATCCGTCACTACTGATATTCCATTCCAAATAGGGGCCGGTATCGAACGAACGTGTTTCGCGAGTGTGGATATGTTGAGTATCAAAGTCGGAAACAACCTGTGTATCATCATTGGAGGATACCACTAAGCCAAATGGGGATGTATGTTCCTCAAGTGGATGAGCAACGACATGCCCGCCC
MSTRG.9942.1	Chr06A	-	2161303	2162751	GTGACATCATCTGCATCACCTCCATCTGCGTTTTCCCTTCAGTCCGCCACAGACTACCGGTTAATCATTTAGGTTCTACATGGATTTTGATGCGACTCCCAACAGCCTTGAAGACTACAAACTTATCAACCGCGCTGCTCTAAAGTACCGATATGACGAAGCTATAGCTGACTTGCTCTTGCTTTGCAAGCACTCGCTATTGAACCACGATGCACCCATCGTCTGTGACCATCAATATACGTGGTTTAAGCTGATCCTCTTGGTCTCACTATGTCAGAACGCACCCAAAATAGAACGAACACGTCCCACTCCGTAGCCACCCACTTAGCGCAACGCCCACCCAAAGCCGCGCCACAAAACTCATTGCGCATACACGGGACCTTCCCCACCAAGGGCGAG…
MSTRG.9942.2	Chr06A	-	2161303	2162751	GTGACATCATCTGCATCACCTCCATCTGCGTTTTCCCTTCAGTCCGCCACAGACTACCGGTTAATCATTTAGGTTCTACATGGATTTTGATGCGACTCCCAACAGCCTTGAAGACTACAAACTTATCAACCGCGCTGCTCTAAAGTACCGATATGACGAAGCTATAGCTGACTTGCTCTTGCTTTGCAAGCACTCGCTATTGAACCACGATGCACCCATCGTCTGTGACCATCAATATACGTGGTTTAAGCTGATCCTCTTGGTCTCACTATGTCAGAACGCACCCAAAATAGAACGAACACGTCCCACTCCGTAGCCACCCACTTAGCGCAACGCCCACCCAAAGCCGCGCCACAAAACTCATTGCGCATACACGGGACCTTCCCCACCAAGGGCGAG…
MSTRG.10010.1	Chr06A	-	2238371	2238732	GAAATCTATAAGCGGGGCCCCATGACCAGTCGTCCATATGCCCCTACAACATTTTAGAAGGGACGTGAATACAAGAATAGGTCATCTAGTGGGAAGAGACTTGACGCCATGATCTGAAAAGGAAATGACTTGCAGCTCTGGCCTATTTCGTCTTTATTCCACTGGATCTGCTGGCAGTGCACGCAGTACCGTTGCGCTCTGGACCTGACGCTGGCTAATCCGAAGGACATCATGTGGGAATCAGTAGTCGCGCAGGCTACATATGACATGGAACACGATGCGTGATTAGCCAGTGACTTTTTGTTGCCC
MSTRG.10026.2	Chr06A	+	2275643	2276735	TAGAATTTCTCAGCTTATATCCTATTGACGATATATTATTCATCGACAAGCTCAAAAAATACGCCTATTGCCCATCGGCTCAAAGGCCCACTCCAGCTCTCACCTCATGAATCCACTCCTATACCTTCAGTCGGCGACCCTATGCCCAATGGTCCATAACATGCTAGCATCAAAGCTTTATCGATATGATCTAGTGTAAAATACTATTCCTCTTTAACCAAATCCGCTAGGCCGCTAACCCGGCCGCCCATGATTGACACTTTGGGGTCTAAGGACACAGAAGAGTTGCCAGCGAAGCTTTCTTTGGCAAAAGAATCTATGGCCGAACATATTTTACCAGTTGTCCCAGCTTCTGTTCCGAGCCCCTCTACTTCAACTTACACAGGGCAAAACTTGAAA…
MSTRG.10070.1	Chr06A	+	2394611	2394965	CTCACATGGGCCATAGATCTCTTGGGGAACATAGAGCATGATCTCAGGATTGCGCGACCTATATAATAGATCGCGCCGTTCATGGTGAAACCACGATAAGCCAGATCGATCACATCCCTTGATTGAATTCTCTCTAAATGGGATCAGTGCTGAATGTCGGTCAAGTGCATCTCCTGGAGCGAGCTTGGGGGATTCTCTCCAATTGAATTGAGTAACGTACCCCAACCGTGTCTTTTGGGATGCGACTGTTCTGAAACAAG
MSTRG.10061.1	Chr06A	.	2412976	2413197	CGACCTCGTCATCAGATACACGGTTCAAATGACGAAGGCAGGGGTGGTAGCTGGTCAGACGCGTCTCTTGAGCTTCTTTCACTTTGAGGCTGAACAAATACTTGAAATGTAGCCACGAGGACCCACACCAATAATAGACCATGGGGTGTGACGAGCACACGCATTCTCGAGTGCCACAGACTCGGAGAATTGCGCCGGTCACATTTTGACTCTGTATGAAGT
MSTRG.10348.1	Chr06A	-	2534427	2535668	AATAGCTTTCCAAGTAGTGAGAGGGTTTGGGGGCTAAAATAACAAGACAGGACTTGGCGGTGGACGGGGAGAGTGGATATATAGTTTGCTGCACTTGGATTCGCATCCGTGGTTGTCCGAGCGCCGAGAAACACGTGACCTGGCTTGTCCGGCATTGGCACCACAGGGTCACTTCCCCGAGCTTCCACCTCACCTTGGCGGCACCAGCGCGAACTACTTGACACCTGTGAGATATCCCCTGTCGACAATATGGCAACCGCGTTGGTCGCAGTCCGCGGCGAACAGCGTGCTCTAGTCGCTCCTGGAGTGGACTGCGAACTCGTCTGCGTTGCTCTTATCTCTCTGCTCGAGGTTGGAATGATGTAGAGCGAGGCTGCACCTTGACATTGATTCTTTATT…
MSTRG.10368.3	Chr06A	-	2659108	2660930	CTCAAACCACACATGATACGACAATACTCCAGACAAACCCGTATCGGCGGTGCTTAGAGAGTAGCGGAACACGACGGCTTGCGGTGCCTGTACCCAGCCAGACTACAAAGGCTATGACGATCCAGTTCCACTCATCCACACTTGTTCCCCGCTGGACTTCCTCCCAACATCCTTGATGTTTCTAAACTCGCCTTGCGGGCTACCGAGCGTCTTCGAACCCAAGCCCGTGGTCACCTTCGCTGTCGACAGCAGGGCTAACCTGTATTATCCATTTCGAAACAACGTCCAGGCTCGTTAATTGGGTGGATATAGTAGAGACTCAGGCCATACGGTTCAGGCTGTGTGGGTCTCCAAGCTCATGATGCTCGATTCCATAGCCAACACGAGTCCCTCGCATCC…
MSTRG.10267.1	Chr06A	-	2872454	2873082	GTCCATAGTTCGATCCATCGCTCGGCTCGTCGTCTCCGCCATTTGGCAGGTCGCCCAAACCTCTTCCATGTTCTTCTCGTTGAACTAGGTCGGACAAGTTCCCGTCCGATGGGTCGTCAAAGGCCTCTTGATGCAAGAGTGCGTGTACTCCAGGCGAAGAGCTCCGACTAGGCGGTCGACTCGAATGTAGAGAACGATTCGGAGAGCTCAGCGCATTACGTTCAGGGGAGTCATAACGATTTGGTGGAGGAGAAATGGGGGACCGAGGACGAGAAGATGGTGCGGCCCGAGGAGACGATATGGCCCGAGGAGATGGCGGTACGGGCTGTGGCGAAGATGGTGCAGGGCGTGGCGAGTTCGTGAGATTGCCAAGTGGGGATCGCCTGCTGGAAGGGCCAG…
MSTRG.10289.1	Chr06A	-	2969794	2971717	CTTACTACTACTGCCACGTAGGCGATGAATGCGGTTGTTACCTCAGTCAATTGCAGTGACCGTTGAGGCGCCCCTGGCTGTAGCTGGCGAAAAGAGAATAGCCTTGGCAGCCTGGAAGCTCACCCCGCATTATACCTATCGATGGAGTCCTTGCACTGAACTGACCATTAGGCCAACAGTATCGACCCCATAGACTTGGATCTGGTGCTGGATTACCAAATGATAAGAACTGTATTTGACCAGTCAACCGTTTGCGGGCATAGAAAAAATGCACATTCTTCGTGGTTGTATCCTCGGCTAGACTTAGGCGTGTCGGACTTGAGGAGAGGATTCCAGTACTGAGCTAGGATAGACCCCAAACTTGATGCAGCACGTGCACCCGACCCTTGTCTGCACAAG…
MSTRG.10289.2	Chr06A	-	2969850	2971707	CTGCCACGTAGGCGATGAATGCGGTTGTTACCTCAGTCAATTGCAGCAGTGACCGTTGAGGCGCCCCTGGCTGTAGCTGGCGAAAAGAGAATAGCCTTGGCAGCCTGGAAGCTCACCCCGCATTATACCTATCGATGGAGTCCTTGCACTGAACTGACCATTAGGCCAACAGTATCGACCCCATAGACTTGGATCTGGTGCTGGATTACCAAATGATAAGAACTGTATTTGACCAGTCAACCGTTTGCGGGCATAGAAAAAATGCACATTCTTCGTGGTTGTATCCTCGGCTAGACTTAGGCGTGTCGGACTTGAGGAGAGGATTCCAGTACTGAGCTAGGATAGACCCCAAACTTGATGCAGCACGTGCACCCGACCCTTGTCTGCACAAGTCCGTTG…
MSTRG.10289.3	Chr06A	-	2969850	2971707	CTGCCACGTAGGCGATGAATGCGGTTGTTACCTCAGTCAATTGCAGCAGTGACCGTTGAGGCGCCCCTGGCTGTAGCTGGCGAAAAGAGAATAGCCTTGGCAGCCTGGAAGCTCACCCCGCATTATACCTATCGATGGAGTCCTTGCACTGAACTGACCATTAGGCCAACAGTATCGACCCCATAGACTTGGATCTGGTGCTGGATTACCAAATGATAAGAACTGTATTTGACCAGTCAACCGTTTGCGGGCATAGAAAAAATGCACATTCTTCGTGGTTGTATCCTCGGCTAGACTTAGGCGTGTCGGACTTGAGGAGAGGATTCCAGTACTGAGCTAGGATAGACCCCAAACTTGATGCAGCACGTGCACCCGACCCTTGTCTGCACAAGTCCGGTA…
MSTRG.10289.4	Chr06A	-	2970081	2971729	AATAGTCACTCTCTTACTACTACTGCCACGTAGGCGATGAATGCGGTTGTTACCTCAGTCAATTGCAGCAGTGACCGTTGAGGCGCCCCTGGCTGTAGCTGGCGAAAAGAGAATAGCCTTGGCAGCCTGGAAGCTCACCCCGCATTATACCTATCGATGGAGTCCTTGCACTGAACTGACCATTAGGCCAACAGTATCGACCCCATAGACTTGGATCTGGTGCTGGATTACCAAATGATAAGAACTGTATTTGACCAGTCAACCGTTTGCGGGCATAGAAAAAATGCACATTCTTCGTGGTTGTATCCTCGGCTAGACTTAGGCGTGTCGGACTTGAGGAGAGGATTCCAGTACTGAGCTAGGATAGACCCCAAACTTGATGCAGCACGTGCACCCGAC…
MSTRG.10289.5	Chr06A	-	2970454	2971710	CTACTGCCACGTAGGCGATGAATGCGGTTGTTACCTCAGTCAATTGCAGCAGTGACCGTTGAGGCGCCCCTGGCTGTAGCTGGCGAAAAGAGAATAGCCTTGGCAGCCTGGAAGCTCACCCCGCATTATACCTATCGATGGAGTCCTTGCACTGAACTGACCATTAGGCCAACAGTATCGACCCCATAGACTTGGATCTGGTGCTGGATTACCAAATGATAAGAACTGTATTTGACCAGTCAACCGTTTGCGGGCATAGAAAAAATGCACATTCTTCGTGGTTGTATCCTCGGCTAGACTTAGGCGTGTCGGACTTGAGGAGAGGATTCCAGTACTGAGCTAGGATAGACCCCAAACTTGATGCAGCACGTGCACCCGACCCTTGTCTGCACAAGTCCG…
MSTRG.10393.1	Chr06B	+	66457	67028	CGCCCATCCTCGCCTAACATTATGCTAAGTACCCAAACTCACCGAGCAAGCCGCCAACCACCTCACTGAACGTGCTTATTATGCATTTGCCGAAGACTCAACGGCGTGTAGCGTTGTGGCGAGACGAGACGAGACGAGACGAGACGATTCATCGAGATGGCACCCTCTAGCTTTATACTGCTAAACTTATCTAGGGTATTTTTGTGTAACGAGATCCCTCGAGATCGCCCAATCTCGTCGGCTTAAGTCGAGACGGTTTGCAATTATTATCAATAAACATTGATATCGATACGACGTCTCTATCGAACATCTCAGTCTCGCCGCAATGCTAACGGCGTGGTCGTTCAAGTGTTTGGCGCTCGGTGTAACACCCGGGATATACGCGATGATATATATATG…
MSTRG.10394.1	Chr06B	-	67622	67955	CAGGATTTACCCACAAGCTACCTGCACTTCGATTCTCATTAATTCACTATATCCATGGATCCAAAAAAATTGAGAAACATGTAGTCCTACAGCCGGGTCTCTACTCTTATCGGCCAATATCGACCTCCAAAGTTGGATCGAGCACCCAGTCTCAAGGGCTTGTGATACTGGAAAGTACGAATAACGAGCGAGGTGACATACCAGCTGAAATGTCATATCAGCAAGATTCAGCCCTTGAACCAAGAACGATGATAACGGAGTTTCACACCTC
MSTRG.10395.1	Chr06B	+	67674	73566	AAATGAGCGGATCCTGACCACCATCTCCCGCTGTGCCCAGCCCACTCCCCCGGTCGTAATAGGCAACAGCACATTCACCCACTCTCCCCACCCTAGTCTTAAATATACTTATTATATCATTAACTTACGTAGCAGGTTTCTTTGTAGTACTTCCTAGAACAACCGTGGCGAAACTCAACAAACCATTGACTTCAAAACGCTCAAAGTCAGTCCCAACTTTGAAGCCTCCACGCGCTCACCTGGAAAACCAAAGGTCCGACCACGGACGCGACTGGCTCCGGCTGCAACCAGCCCAAACCCAAGTCGAGCGCCAAGTCGAGTGTCAAGTCTCGCAACCTCAAGCAAGAAATGATCAATGACTACGACGGCAACCCAATCCAAGCAATCACTTCAAATGCA…
MSTRG.10395.2	Chr06B	+	71791	73566	GACCGTCTCACTGTCCGCGAGGCATGGTAGAAATCGCTCATTTTCTTCGGCAAGGCCACAGTTGTGCAGTGTGTTTTGCGGTACTTAGACGGGCGCAGCACATCCCACTCCCCCGGTCGTAATAGGCAACAGCACATTCACCCACTCTCCCCACCCTAGTCTTAAATATACTTATTATATCATTAACTTACGTAGCAGGTTTCTTTGTAGTACTTCCTAGAACAACCGTGGCGAAACTCAACAAACCATTGACTTCAAAACGCTCAAAGTCAGTCCCAACTTTGAAGCCTCCACGCGCTCACCTGGAAAACCAAAGGTCCGACCACGGACGCGACTGGCTCCGGCTGCAACCAGCCCAAACCCAAGTCGAGCGCCAAGTCGAGTGTCAAGTCTCGCAAC…
MSTRG.10395.3	Chr06B	+	71961	73570	CGCAACTTCATCCTGACCACCATCTCCCGCTGTGCCCAGCCCACTCCCCCGGTCGTAATAGGCAACAGCACATTCACCCACTCTCCCCACCCTAGTCTTAAATATACTTATTATATCATTAACTTACGGTTTCTTTGTAGTACTTCCTAGAACAACCGTGGCGAAACTCAACAAACCATTGACTTCAAAACGCTCAAAGTCAGTCCCAACTTTGAAGCCTCCACGCGCTCACCTGGAAAACCAAAGGTCCGACCACGGACGCGACTGGCTCCGGCTGCAACCAGCCCAAACCCAAGTCGAGCGCCAAGTCGAGTGTCAAGTCTCGCAACCTCAAGCAAGAAATGATCAATGACTACGACGGCAACCCAATCCAAGCAATCACTTCAAATGCAAAGTCGT…
MSTRG.10395.5	Chr06B	+	71967	73565	TTCATCCTGACCACCATCTCCCGCTGTGCCCAGCCCACTCCCCCGGTCGTAATAGGCAACAGCACATTCACCCACTCTCCCCACCCTAACACTCTATAGGTCTTAAATATACTTATTATATCATTAACTTACGTAGCAGGTTTCTTTGTAGTACTTCCTAGAACAACCGTGGCGAAACTCAACAAACCATTGACTTCAAAACGCTCAAAGTCAGTCCCAACTTTGAAGCCTCCACGCGCTCACCTGGAAAACCAAAGGTCCGACCACGGACGCGACTGGCTCCGGCTGCAACCAGGTCAGTCATTATTGCAGCCAATTAACTCAGCCCTGAGCCTGATTCCAAGTCCGAGCCCAAACCCAAGTCGAGCGCCAAGTCGAGTGTCAAGTCTCGCAACCTCA…
MSTRG.10395.4	Chr06B	+	71967	73566	TTCATCCTGACCACCATCTCCCGCTGTGCCCAGCCCACTCCCCCGGTCGTAATAGGCAACAGCACATTCACCCACTCTCCCCACCCTAGTCTTAAATATACTTATTATATCATTAACTTACGTAGCAGGTTTCTTTGTAGTACTTCCTAGAACAACCGTGGCGAAACTCAACAAACCATTGACTTCAAAACGCTCAAAGTCAGTCCCAACTTTGAAGCCTCCACGCGCTCACCTGGAAAACCAAAGGTCCGACCACGGACGCGACTGGCTCCGGCTGCAACCAGGTCAGTCATTATTGCAGCCAATTAACTCAGCCCTGAGCCTGATTCCAAGTCCGAGCCCAAACCCAAGTCGAGCGCCAAGTCGAGTGTCAAGTCTCGCAACCTCAAGCAAGAAATG…
MSTRG.10395.6	Chr06B	+	71977	73566	CCACCATCTCCCGCTGTGCCCAGCCCACTCCCCCGGTCGTAATAGGCAACAGCACATTCACCCACTCTCCCCACCCTAACACTCTATAGGTCTTAAATATACTTATTATATCATTAACTTACGTAGCAGGTTTCTTTGTAGTACTTCCTAGAACAACCGTGGCGAAACTCAACAAACCATTGACTTCAAAACGCTCAAAGTCAGTCCCAACTTTGAAGCCTCCACGCGCTCACCTGGAAAACCAAAGGTCCGACCACGGACGCGACTGGCTCCGGCTGCAACCAGCCCAAACCCAAGTCGAGCGCCAAGTCGAGTGTCAAGTCTCGCAACCTCAAGCAAGAAATGATCAATGACTACGACGGCAACCCAATCCAAGCAATCACTTCAAATGCAAAGTCG…
MSTRG.10395.7	Chr06B	+	71978	73563	CACCATCTCCCGCTGTGCCCAGCCCACTCCCCCGGTCGTAATAGGCAACAGCACATTCACCCACTCTCCCCACCCTAGTCTTAAATATACTTATTATATCATTAACTTACGTAGCAGGTTTCTTTGTAGTACTTCCTAGAACAACCGTGGCGAAACTCAACAAACCATTGACTTCAAAACGCTCAAAGTCAGTCCCAACTTTGAAGCCTCCACGCGCTCACCTGGAAAACCAAAGGTCCGACCACGGACGCGACTGGCTCCGGCTGCAACCAGTCCGAGCCCAAACCCAAGTCGAGCGCCAAGTCGAGTGTCAAGTCTCGCAACCTCAAGCAAGAAATGATCAATGACTACGACGGCAACCCAATCCAAGCAATCACTTCAAATGCAAAGTCGTCTCGG…
MSTRG.10395.8	Chr06B	+	72001	73550	CCACTCCCCCGGTCGTAATAGGCAACAGCACATTCACCCACTCTCCCCACCCTAACACTCTATAGGTCTTAAATATACTTATTATATCATTAACTTACGGTTTCTTTGTAGTACTTCCTAGAACAACCGTGGCGAAACTCAACAAACCATTGACTTCAAAACGCTCAAAGTCAGTCCCAACTTTGAAGCCTCCACGCGCTCACCTGGAAAACCAAAGGTCCGACCACGGACGCGACTGGCTCCGGCTGCAACCAGCCCAAACCCAAGTCGAGCGCCAAGTCGAGTGTCAAGTCTCGCAACCTCAAGCAAGAAATGATCAATGACTACGACGGCAACCCAATCCAAGCAATCACTTCAAATGCAAAGTCGTCTCGGCGTACACGCAAAAAGAGCTAGTAG…
MSTRG.10404.1	Chr06B	+	112877	113559	GTTGCATCTATCCTCCAAAGCGTACCTCCTTGAATCTCTGCTCCTACTTTCCGACCGGATTCTTTTGAAGAACTGCTGCAATATTCCAAACCTAAATGGGTCAACCTCAACCATTTTTACCACATAGTGAAAACAAAAATACCCCTTCACACCAATGGCTCTCTGGTATCTCTTTGGGGAGCACACTGTCTCTGGTCGCCACCAGCTACAGTGCTCCTGCCAACCGGCCGGTCCTAACTTGTCTCGCCGCGATACTCTGGATGAGTTTACTGGGACAAGCGATACTCGTGCTTCTACATGTTAGAGCCGCGGTATACGCCACTGTTAGGGTATGAATATGATGATTGGAAGCGCACGGCGCAAGGTTTTGAAGGAATCCATGTGTTATCTATTCGTAGC…
MSTRG.10404.2	Chr06B	+	112877	113559	GTTGCATCTATCCTCCAAAGCGTACCTCCTTGAATCTCTGCTCCTACTTTCCGACCGGATTCTTTTGAAGAACTGCTGCAATATTCCAAACCTAAATGGGTCAACCTCAACCATTTTTACCACATAGTGAAAACAAAAATGTTGTGACTCTATAACAGACCCCTTCACACCAATGGCTCTCTGGTATCTCTTTGGGGAGCACACTGTCTCTGGTCGCCACCAGCTACAGTGCTCCTGCCAACCGGCCGGTCCTAACTTGTCTCGCCGCGATACTCTGGATGAGTTTACTGGGACAAGCGATACTCGTGCTTCTACATGTTAGAGCCGCGGTATACGCCACTGTTAGGGTATGAATATGATGATTGGAAGCGCACGGCGCAAGGTTTTGAAGGAATCCAT…
MSTRG.10321.1	Chr06B	-	189787	190418	CTAAAGTCCACCCCGTTCATTCACACTCGGGCAAGCCCCCAGGAGTAACCGTCCCGGAAGTCATCGGGAAATAGCCCATCACATGCTGGGGGTTTGGAAGCGCTCAGAATGGTCCGTCTAAGTAACAATTGCGTTACAAGTAGTTGCAATGTTACTGCAACGTGGTCACAATATGTTATAAGGACCATCATTTGATGGCCTATTTCCCGATGAAACACACTCCCCGCGTTCACGTCTCCAGGCAGGATAAGACCTTGGCTATTTGACCAGGTGTATCGACGGGGCATGAATGCAAACAAAACGCTAGCGTAAACTTAGGAGCGAGTAAAATCAAAGACCAATGAAGCTCGATACGGACAAAGAAGCTTAGTTATTAAATGGGATTCCATCGAATACGGA…
MSTRG.10386.1	Chr06B	.	190903	191105	CGAACTTTATTGTGAGATTGACTCCTGGGATCGGGGCACGTATTTACTATTTCTGGTCCCTTCTGTTCTAGATTCTGTTACAGAGTTTGATCCCCCCGCCGTACCCACCCCGAGTATTGCTTTGTACCCTCAAACCTCGTTTCCTTTGTATGTCTGTATAACGCGGTTAGACCCACATCGGCAAATAGGCCATCAAATGCTGG
MSTRG.10474.1	Chr06B	+	475213	475611	GATTTTTATACTCTCCCATCTGGCCCTTTTTCTCTGCGGCAAGCTACAGATCCTAGAAGGACCTGGGAAGCTCAAGGACCTTTAGAAAAGTTCCGAACCAAAACAATAGTTGTAGACGGTCAACTGTTTGCTCCACCACCTATGAAACCTGACCATCTGAGTGATGTTTTATATAATTTCAGCGCTTGTTCCAGATTGAGTCTGCTCATAGATATCTGGTCATCCGTTAGATTGATCTGAGACGGCGCGGAATACCCCCAGCACACTATATTTGTTGGAGTTCCGCTC
MSTRG.10520.1	Chr06B	+	544112	544436	TACACCCTCCCAACTACTCTACCCACTTCAAACCCATTGTGGTCACTGTTGTGGTATTGGCCCAGGCTGTATAAGCCATAAGTGCCCTTTACTCATTTATCACTGCCTTATCCCTTGTGCTCACTGCACATATCCCTGCCTCCATCACCTTGAGTGTTGTAGAGGTTGCTTGCACCACATCATAGTCCCCCGTGTAAGGTTGTCTCCATGCTCACGTGTCTCGAGCATATTCTTTTGGACTCCATACTTGTGTGATGATATATGGCTT
MSTRG.10566.3	Chr06B	+	716124	718667	CTAGAATATGGGGATACATATATTTTCAATAGCAGCCTGACGAAGTGTCGATTTTAGGTGTGATAGTCCTCTAACCGGGTGCCGAATGAGGGTTATCTCCCATAGGGGGTATTTACCACGCAAGCGGTACCAGGAGATTCCCTGACATGAAAAGCCAGATAGATCTCTGAGAATTTCTCATCACCCCGGCCGGCGGTGGCACAGAATCGAGGCGTAAGTGACGTAATGGACTTGGCAAATGCAACACGAATAAGGAGGCTGTGCCACCACACCAAGCGCCCTTAATCCCGCTGTCATCGAACCATGGCGTCCGCTTTCTGCATAAGCAATCGTCCATGTCAGCCGTTCTTTCATCATTGCGACCATGTCTAGCCTCGACTATGAAAGCACAGATAAGAG…
MSTRG.10566.4	Chr06B	+	716124	718667	CTAGAATATGGGGATACATATATTTTCAATAGCAGCCTGACGAAGTGTCGATTTTAGGTGTGATAGTCCTCTAACCGGGTGCCGAATGAGGGTTATCTCCCATAGGGGGTATTTACCACGCAAGCGGTACCAGGAGATTCCCTGACATGAAAAGCCAGATAGATCTCTGAGAATTTCTCATCACCCCGGCCGGCGGTGGCACAGAATCGAGGCGTAAGTGACGTAATGGACTTGGCAAATGCAACACGAATAAGGAGGCTGTGCCACCACACCAAGCGCCCTTAATCCCGCTGTCATCGAACCATGGCGTCCGCTTTCTGCATAAGCAATCGTCCATGTCAGCCGTTCTTTCATCATTGCGACCATGTAAGAAGCCTCTGCGGTCATGCTGTTGTGTTC…
MSTRG.10641.2	Chr06B	+	1370588	1371742	TGACAGTCCAAAGTCCACTCGATTAGCGTCAACGGTAATACAAGTAAGTCCCCTTATATATCCATATCCATCCGTTGACCTATTCAGTTCCATCAGTATCCGTTCCGTTCCTCCTCTTCGTCCAGTCCCGTCGGTTAGGGGCTAAGCGCCCGGCTCTTCGAGCCGGGTCGCTCCGCCGCCTAACACTCGCCCTCCCGAGCTCCACCGGAGCTCGTACCCTCGTGCGCTCTGGTGCCCTTCGGATTTTGGTTCGTCTTGATCGTATCGCTCGTCTTCGTTGCCTCGCTAATATTGATTGTTTCGTTCGTTTTGATGATCCCTCCTTCCCCGCCTGATCCCCCGCTGCTTCCATTCGCTTCGATTGATGTGGCGATATTCTTGTCGTGATCCAGGGTGGCA…
MSTRG.10715.1	Chr06B	-	1685606	1686032	TGGAGCCTGGGTGGCTCAGCGGTCAATGGCTGACTTGCAAACCTCAGTGATCTTGGGGGAGGTCACCGGTTCGATCCCTTGAGCAAGGATTTTGACCACGAGGCAAGCAAGGACGCAATTGCAAATGCTGCACAGCATCCAGGTCTCAAGAAGCGCCTCTGGTGTGGCGCTGTCCAAATATGACCACGTGCCACGGAAACATGTAGAAACCCTGCTGTGAAGAGTTCCCCGGTTTCCCTGGTTTCCTTTCTTGGCTGTTACCATTACCATCTTTCCCATCTCGCTTCCTTTGCCGTTGAGTGATGTAATATGTCAGTAGTCATGTTTGTAGTACCGTTGCAACATAGGGCGTAACCCTCGGCGACGATAAAAAAAATTCGATTAAAAAAATAAAAATAA…
MSTRG.10723.1	Chr06B	-	1715171	1715542	TTTTAATCGAATTTATTTATTGTCGCCAAGGGCTACACCCTATGTTGCAACGGTACTACAAACATGACTACTGACATATTACATCACTCAACGGTGAAGGAAGCGAGATGGGAAAGATGGTAATGGTAACAGCCAAGAAAGGAAACCAGGGAAACCAGGCAACTCTTTACAGCTGGGTTTCTACTTGTTTCTGTGGCACGTGGTCATATTTGGACAGCGCCACACCAGAGGCGCTTCTTGAGACCTGAATGCTGTGCAGCATTTGCAATTGCGTCCTTGCTTGCCTTGTGGTCAAAATCCTTGCTCAAGGGATCGAACCGGTGACCTCCCCCAAGATTACTGAGGTTTGCAAGTCAGCCGTTGACCGCTGAG
MSTRG.10780.1	Chr06B	+	2015688	2016719	ATTGACCCAGACTTGCCAGGTTCCATCTCTTTGTTTTCACAGCTACACTCACCAATCATTAAACAGGCATATCGAAACTGTTGAAACCTCTCTCAATACATGGCCAACGCTTATACACGTTCATTAATCACCCTCCTCAGCTGTGGTGCATCGTTCTGGCACATCTCCATATAAATCTCCCAAAATGATGTCAGGTCGTAAGTATATGTTGCAACCCTCATCAAGCAGAACCAAAATCCAACATATTGGGTTTACGAAACATTCCGCTCCCTCATCCTCACGATTCCCGACTCTAGCTTCGGCCCCGATCTTGCACTATCAGATTACACCAGAACTCTCGGCTCTCTCGTTGCGACCTCTCTGGCCCGTGCATCGTAGCTCTTCCGCCGGCATCTCTCC…
MSTRG.10930.1	Chr06B	-	2114474	2115931	GATGTGACATCATCTGCATCACCTCCATCTGCGTTTTCCCTTCAGTCCGCCACAGACTACCGGTTAATCATTTAGGTTCTACATGGATTTTGATGCGACTCCCAACAGCCTTGAAGACTACAAACTTATCAACCGCGCTGCTCTAAAGTACCGATATGACGAAGCTATAGCTGACTTGCTCTTGCTTTGCAAGCACTCGCTATTGAACCACGATGCACCCATCGTCTGTGACCATCAATATACGTGGTTTAAGCTGATCCTCTTGGTCTCACTATGTCAGAACGCACCCAAAATAGAACGAACACGTCCCACTCCGTAGCCACCCACTTAGCGCAACGCCCACCCAAAGCCGCGCCACAAAACTCATTGCGCATACACGGGACCTTCCCCACCAAGGGC…
MSTRG.10944.1	Chr06B	-	2146954	2147370	TAGGACTGGACCCCCGCCGCCTCTGTGTTTAGATCGGTGAGACTTGCACAGTCACATGGAACCTCGAGACGGAAACCTGGGAGGCGATGAACATTCAGCTTATGAGCGGTGATAATTGGAATATGATTCATCTCGACACCATTGTGCATAATATCAACGCAACCAACGAGAGATGACACGTACACCTATCCCTGCCCTAACGTCACTCCCGCCTCGCTACTGATACCATCTCTCAACTCCGACCGACCTGCTCTGGACTACCCGCGTCACAGCGGGTGTTTTGTAACGGGTTATCCTTACAGTGTC
MSTRG.10944.2	Chr06B	-	2147041	2147356	CGCCGCCTCTGTGTTTAGATCGGTGAGACTTGCACAGTCACATGGAACCTCGACGGAAACCTGGGAGGCGATGAACATTCAGCTTATGAGCGGTGATAATTGGAATATGATTCATCTCGACACCATTGTGCATAATATCAACGCAACCAACGAGAGATGACACGTACACCTATCCCTGCCCTAACGTCACTCCCGCCTCGCTA
MSTRG.10965.1	Chr06B	+	2222285	2222548	CCGAGTTTAGGACATTATTTGGACTGCTGAACGAAAGTGCAAGGGCTCTGGCTATCATACTCGCATAGACAATGAAAATTATAAAAGATCAATAACTACCTTTGGAGGTCTTGAGGGTCGCGGTCGCCTGGGTGTTGTTTAATAAGTATACCGGGATTTTAATTGTGTTTTTCGCTCGTGCTTCGTCTCTGCTTATGTATGGATCATTT
MSTRG.10959.1	Chr06B	-	2225935	2226720	GCTGATACCACTCACATTCCCGTTTTTACACAATACGACCTCCACAATGCCTGCACTATTTCCTCATCATTTCGCAGCTGGTACCCTCGCCATTTAACCCATCTCTCTACGCGATTACCGTCAAACGTGCAGTCCCCTCTTGCACCGATGTGGACCAGGTGATATGCGCAGGGCCCTTACGTCCCACTTCGAGCGGCACCCAGCATCCACTACACGATTGCTTCCGATGAAGAATTCCGTGTAGGATTGGACGCAGGTAAGCTCGCTCTATAACTTTCTCGGCGACTGCAACAATCTCGTCCGGAGACGTGTTTGGCGTTCTCAAGAGTTAACTTGGAGGGACTTTCGCAGCGCCTACTTCAACGCATCGAGGGAGCATACAAACTCCCCTAATGATAA…
MSTRG.10976.1	Chr06B	+	2364570	2365145	TTATTCTTCATTGAGTGACGTCTCCCTCACTCTCTTACCTGTTCCATTTCGGTCCAAACAAGGGTTTGGTGCGTGTAACAGAACCTCATATTGTCACTCGCACGAGTACGTTGGTGGACATTCAAAGCGCTTCTATTCACATTCCTGGCACTGGTGTTATGGCGTTTGCTGCTTCAAGTATGACCAGTACTAGCACGATATGTGCCTGAGAGTGTGGTGATGGAGTAACAGAAAATCCAGAATGGGGTAAATTCCAGTCGTTCGATGACATTAGCCTTCTTAAGTAGTCTTTTCAACTAGAGTCTTGGTGGTCTATTAACTTATCCGCTGCAGCAGTTGTTGTTTCATTGGTGGGTTGTGGATGTATGTGCCCAAATTTTAGGTTGTCTTTTCCACCCC…
MSTRG.10982.1	Chr06B	-	2391246	2391917	CCACCCTCCTGCGGCAAAAAGGTCGCCCCGTATCCGATTTCTTAGTTTATACACCCCCGTGGGCTTAACACCATTGGACGCGAGTCATTGATTTCAGATCAAAGGGTGGACAAGCGCGACCACGAAGAAAGAGTGGGCTGGTGTCAGTAACTATGTCAAGAGCTGCAAGAAGCGGCCATTGACTAGGTACTCGCGGCTTCCGCTAATCAACCGTCACCCGTTGGAGAGGTCGGGGGACAGCAGCACGTCTCGATAGCTATGGACGACAGGAAGAGACAGGCTGGGCACAGCCACCCTACTACACCGTATCTCATCAACATTCTGATTCAAGCGATACAAAAGAGGATGTTGTGTTTATCATCTTACGAATGCGATTATGTTTGCAAGGAATGTTGGCCA…
MSTRG.10982.2	Chr06B	-	2391447	2391737	ATTGATTTCAGATCAAAGGGTGGACAAGCGCGACCACGAAGGTCTGTGCCTGTTTAAATAATTATTTTGAGGTCGATAGTCATCATTCGTCTATGACGCGATCTTATGTTCATGTCTGACTTGGTTTGCCGAATGGACAGAAAGAGTGGGCTGGTGTCAGTAACTATGTCAAGAGCTGCAAGAAGCGGCCATTGACTAGGTACTCGCGGCTTCCGCTAATCAACCGTCACCCGTTG
MSTRG.11099.1	Chr06B	+	2571982	2574613	CCAAGTCGCTGATCGCATAACCGACAGTACGTGGAGAGGCACGGGGTATGGCCAAGACAGATGCCGCCACCTTTTGCTAAGCGAATGAGACCGATATGCTGCTCTGGAAGGCCGAAACAGGTGTGCCGGCTCCGAAAAGGCCGGCATTTGAAATCGAAGGTTAGTCGAGTTGGAGGCCGTAATCTGGTTAGGTACCATAAATACTAGCTTAATTTTTTGTTTCACTCTTTGTGGCCTTCCAGCGCGGTGCTTCAGTGACTGTCGAGAGGGCGGTTCTATTTGCCGAGGTGAGGTGCGTGCATTCCGGTGCCGAGACTGCCGGATGCAAATCTTAGCGCCGGACAACTCTGCTCCGCTCCTCTTTGGTCAACGCTCAGTGGAGAATCGCAGCACAACCTG…
MSTRG.11106.1	Chr06B	-	2623566	2624645	CACCGATCCACCACCTCCATCTCAGATTCTTTTTCAGGTAACCAACCCCCAGCCATTTCCCCTTTACTGGACCACACATGGTACGATAATACTCCAAACAAACCCGTATCGGCGGTGCTTCTCACAGAGTAGCGGAATACAACTACTTTCTGTCTCTGTACCCGGCCAGAGTTCGGAGGCTATGGCCATCCAGTTCCGCTCATCTGCACTTGTTCCCCGCTGGGATTCCTTATACCATCCTTGATGCTTCTAATCTTGTCTTGCGAGCTACCGAGCGTCTCCGAACCTAAGCCCGTGGTCACTTTCGCTCTCGACAGCAAGGCTAACCTGTATTATCCATTCTGAAACACCATCCGGGCTCGTTAATGGGGTGGATTCAGTAGAGACTCAAGCCGTACG…
MSTRG.11107.1	Chr06B	+	2624729	2626179	CCACCACATGCTCGGCGATACAAACTGCTCGCACCAATGTCCCGTCCTCACTCTGCTCTCAACCACCAGCTAGTAACACCGCTGGCTACAACCGGTGCCACTATCTTTATCCTGAACTATCCCGTGTAGCCAACCACCGCAGCGCGAGTCTCCTACCTCGCTCCCTTCCAAGGTCCAGGACACCAACACCACGACTACCGACACCAAACCTCGCGCTCATGTCCAAGCGACACAGCCAACGGAGAAAGCTTGTTAGCTCGGGACCCAGGTCGCCAACCACCTCGCGATTCAGCAAGCTCTGGGCTCGGCTGCCGAGTACCATGCGCATGCCGACAAAGCGCTCTCTTAATACCCTGCCGTGAACACTCGAGCAGCGTACCGGCGTCCCCAAGACTCACC…
MSTRG.11111.1	Chr06B	-	2645946	2650873	CACCGATCCACCACCTCCATCTCAGATTCTTTTTCAGGTAACCAACCCCCAGCCATTTCCCCTTTACTGGACCACACCCACAAACCACACATGGTACGATAATACTCCAAACAAACCCGTATCGGCGGTGCTTCTCATAGAGTAGCGGAATACAACTACTTTCTGTCTCTGTACCCGGCCAGAGTTCAAAGGCTATGGCCATCCAGTTCCGCTCATCTGCACTTGTTCCCCGCTGGGATTCCTTATACCATCCTTGATGCTTCTAATCTTATCTTGCGAGCTACCGAGCGTCTTCGAACCTAAGCCCGTGGTCACTTTCGCTCTCGACAGCAAGGCTAACCTGTATTATCCATTCTGAAACACCATCCGGGCTCGTTAATGGGGTGGATTCAGTAGAGA…
MSTRG.11112.1	Chr06B	+	2650960	2652426	GTTCAACCCACCACATGCTCGGCGATACAAACTGCTCGCACCAATGTCCCGTCCTCACTCTGCTCTCAACCACTAGCTAGTAACACCGCTGGCTACAACCGGTGCCACTATCTTTATCCTGAACTATCCCGTGTAGCCAACCACCCCAGCGCGAGTGCCCAGGTGTCTCCTACCTCGCTCCCTTCCAAGGTCCAGGACACAACACCACGACTACCGACACCAAACCTCGCGCTCATGTCCAAGTGACACAGCCAACGGAGAAAGCTTGTTAGCTCGGGACCCAGGTCGCCAACCACCTCGCGATTCAGCAAGCTCTGGGCTCGGCTGCCGAGTGCCATGCTCATGCCGACAAAGCGCTCTCTTAATACCCTGCCGTGAACACTCGAGCAGCGTACCGGC…
MSTRG.11037.1	Chr06B	.	2867272	2867517	CTGTTAGGCGGCGGAGCGACCCGGCTCGAAGAGCCGGGCGCTTAGCCCCTAACCGACGAGACTGGATGGAAAGGTAGACGGACGGAACGGATGAGAATGGAACTAGTTAGATCAACGGACAGACGTAGGATATAAAAGGGATCTTACCTGTACTCTTATTGATCTGATCGAGTGGACTTTGGACTGTCATCGAGCGCATTAGCTTAAGTCCGACTAGCCGCACTAGGCTCTTCACTCGAGACTTAC
MSTRG.11038.1	Chr06B	+	2875529	2875776	GTGTTAGGCGGCGGAGCGACCCGGCTCGAAGAGCCGGGCGCTTAGCCCCTAACCGACGAGACTGGATGGAAAGGTAGACGGACGGAACGGATGAGAATGGAACTAGTTAGATCAACGGACAGACGTAGGATATAAAAGGGATCTTACCTGTACTCTTATTGATCTGATCGAGTGGACTTTGGACTGTCATCGAGCGCATTAGCTTAAGTCCGACTAGCCGCACTAGGCTCTTCACTCGAGACTTACAA
MSTRG.11043.1	Chr06B	-	2892689	2893005	CCTTGGCGCGTCCGATTTTTCTGCTAATGATGAGCTGTTCAAATTTTGATTCAACTGAAAAATTTATTATGTGGAATCGTGTTTAGCTTATAGCTTTGATGCTACCCTCGGCGATACTTTTCTCTCCTCGTTCTCGCTTGATAAGACCCCGGCCTATCTGTGGTCGACGCTGAAGGACATTGTCGTAATAAATCCTAGGATAAAGCTCTATGTGCTACCCTGATCACCTCCGGCCTGGATGAAGTCGTCTGGGTCGATGAGCGGCG
MSTRG.11047.1	Chr07A	-	35793	38110	CGCTTCCTGTCTGCCTAGTCGTCCATCTGTCCGTGTCCGCTGCGTTGTCCTCCTCATTGGTACGTATGTTTTCGCGAATTCTCACCATACACATTCAACTGACGCTTTCCAACTGTCCATCCTCAACGAGGGGCAACCTTTCCGAATATAGCGCATGTTGCACATTTACATGGCGGCGCCCACGTGGATAAGTCTACCGCTGCTGCAACTGCCTCAATAAACTCGAAACGGCCGTCTGCTCAATCGCACGAGTAGCAGCTCAGATCTGGTTTATACGTACGCGTCGAGCCTTCGCTCCGCCCCTTTGCCGCCTTCTCACCTCCGTGTCCGACCTTGGTTTCCTCACTCGCACGTCCGCGGTCCAACCATTTGGGATGTGTCGTTTACTCGCTGTAAACC…
MSTRG.11052.1	Chr07A	-	260309	260665	TTGCGATAAGCGACTTCAAAGTAGCACGGCTGTCAGCAGCAAATTATCGACGGGTCAACAGTTTTCTTCTGCTCGTTTTCGTGCGATTATTGCGCTATGGTGTGCTCGAAATCATCGACCTACTGAGCAAGTCCAAGATGAGCTTTTTGGCAAGCTCATTGACGAGCTTCGTCCTGGAACATTGCGCCCTGACCGTACTACTGTGAGTCGAGATATACAGGGGATATATAGGCACAGTATAGAGTTTATTCGACAATACTTTGGGAATGTCGATCATGTTCACCTTGCAATTGATGGCTGGACAGCG
MSTRG.11150.1	Chr07A	+	456089	457225	GGTAGCACGTGATCTAGGACTCATCGTCTTACTCTCGCCCATAGTATGCAAGACTCCAACGTACGCTCGAGCAGCCCTACAGCAAGGTGTATCCACGCTTGGCGAAAACCTGCAGGCACGGACAACCACTAAGTCCCTTTTTCTCTCATCGCGTATCCGTTTTTCTGCACCCTCCCGCCACCCCTCTGAAAGTGGACTTTCAGGATTGCCACCCACCCGTGAGCCTCACCACTTCGCGCTCCCGGTCGGTGGCCAGCTTGGCACGATCCGTCCTCTGTCGGGCTTCGCCCTCGGGGATCCCCCTAACCCTAACTGTGTCTAGCTGCTATCCTATCACATCTCTGATGCACCTTCCGATCACACACACGCGCACCCGCAAGCGCGAAGGCCAAGTAGTAT…
MSTRG.11150.2	Chr07A	+	456100	457208	ATCTAGGACTCATCGTCTTACTCTCGCCCATAGTATGCAAGACTCCAACGTACGCTCGAGCAGCCCTACAGCAAGGTGTATCCACGCTTGGCGAAAACCTGCAGGCACGGACAACCACTAAGTCCCTTTTTCTCTCATCGCGTATCCGTTTTTCTGCACCCTCCCGCCACCCCTCTGAAAGTGGACTTTCAGGATTGCCACCCACCCGTGAGCCTCACCACTTCGCGCTCCCGGTCGGTGGCCAGCTTGGCACGATCCGTCCTCTGTCGGGCTTCGCCCTCGGGGATCCCCCTAACCCTAACTGTGTCTAGCTGCTATCCTATCACATCTCTGATGCACCTTCCGATCACACACACGCGCACCCGCAAGCGCGAAGGCCAAGTAGTATAACTGGGCGTT…
MSTRG.11170.1	Chr07A	-	516452	516866	CTCGTACCTGGACATCGACATGGTCACTCCGACTTTGACACCCCACGGTAAGTCCCCCTTTGTTCTGCGATTGCATTTCACTCACAGTTTTCGAGGGCTTCAATGATGCAATGTACGCTCTTGCATCACTATTGTTACTGCTGCCTTGTGCATCGAAACGGACATGCATTCAGTTGTCACCTGTTTGATCACATATGATTGTATATAATTCTGTCCGCCCCATTTCGTGAGTTTGACATCCCACAGATTTATCTTGTGTTCGTTTGTGGGGGCTCTGTTCCATGTACATACTATGAAATAATGTACTATACAAAATAATTATTCTGCACATATATATTTGCTAATACTTTC
MSTRG.11175.1	Chr07A	-	530139	530588	CACCGATTCATGCGTCGAGCACACCCTTTCATATGTTCCGTCTCTTCTGCATCGATTAAAGGATGATCGGCCTCGTGGATCTAGTCTACCACTGCCGGACCAGTAGCATCAGGCGATTTGGGTTTTTGATGAGCGCACACGTGGTGGACGTCATAATCGACGTTCACCTGGAATCAAACAGGGGATACATGACGTGGTTGGCGAGTTTAAAGCTGCGTGCCCGTCGATGTAATTTGAAACTACCGGCTCCAATTCAACGCCACTATTGAGTAGACTATTTTCTCGGCCTCCCCAGCTAGGATTGAGCGTGCTCTGTATTCACCGACAGCCTCATCTGTTTGTTCA
MSTRG.11184.1	Chr07A	-	600423	601039	GTTTAAATGGGTTATTGTTATAGCCGATCTTCGGAGGAAGGAACGTGATATAGCTTGCGGAAGAGCGAGATGAGCACTAGGCCGCAGCGAGAGCTGAAGGATGGCACGTGACCCGAGACCGTCATCTCACTCTCGCCCACAGTATGCAACACTCCAACGTATGCTCGAGCAGACTTACAGCAAGGTGTATCCAAGCCAGAATAAACATCACAGGCACGGACGACCGCTAAGTTCCTTTTCTCTCGTCGCGTATCCGTTTTTCTGCACCCTCCCGCCATCTCTCTGAAAGTGGACTTTCAGGATTGCCGCCCACCCGTGAGCTTTACTAATTCGCGTTCCCGTTCGGCGACCAGCTCAGCACGATCCATCCTCTGTCGAGCTTCACCCTCGGGGATTCCC…
MSTRG.11186.1	Chr07A	+	613909	614285	GCGACCCACGCTGTGTTCATACATGTTTGATCTCGGCTTGAAGAAAAACATTCACCACGAGTTGGTGTGATGTTGAAGGGGTTTGGATGGGGGCTGAATACATGGCTAGAATTCCCCCTTCCTCTTTCCCAGCTGCGAAAACTCTAAAATTATTCCGAGTTAAGAATGGAGATTTGTATCGAAGGCTATGACACCTCTGCAAGCTTGACTCCTTAGATGTTCACCAAATTGAATCCTTACAAAAACATTTCATATATTTTTCCGCGTCTTACTAGTCGAAAGAGCTGGGACTTAACTTTTTTTCTAGGAGTGAACAACTGTGCCG
MSTRG.11187.1	Chr07A	.	621629	622063	GCCACATCCATCGATCAATCATCACTCTCGAGCATGCGTGAAGCTGCGCTTTTCTTGTTCACACTGAGCTTTTGAGCCATGCACCGTGAGTCCCCAGACCCTAGTCACAGACCCTCAGAGCATGTCCTGGCATAATTGGCTAGGCCAAGAGGCTATCATTGTCGTCGATCACATCCCCATATGAACCGTGTGGCTTTCCTTTGCGGGGTCAAAATGATACGAGGCAGACCAGCTGATTGACCAAAGCCTTCATACATAAAATGATGTCATTCCCACTAATGCGTGCCTTGGGGCTGCTTCCCTACTGTATTATTTGTATTGACCAGTGTCGTTGAGGTTCAAACCCCCAATTTGTTGTATGTCGGTTCTCAAGCTCCAACCCCTTTACCAGCTCGTCAT…
MSTRG.11219.1	Chr07A	-	767933	768787	GGAACAAGGACACAGTGTAGTGGGGAGTTTGTGGCCGCCGTAAGGTGGTGTGCAAACATATAGCTCAACCGCCAACCCGCAAGCGGGGCTCGTAGGGTGGACGGCAAGTCCTTAGTCCCAAGTCTGCGGCGGGGTAGCTAAACAACCAAAACTCCTTCCGTAGCGCATCCACCATGCGGCAGGCGATTTCGTCTAGATGAGGTGAGTGTACACGTATACATGTCACGTGATTTCACGAAGGGCGTGGTCCCAGTTGCAGCCGGGTATCCCCTCTGCTTCCTCCGCAGGGTGCGTCGCATCAGGGCACCCTCAGTTCTACGTGGTATCATAAGTCATACGTACTTAAAGTACAAAGGCAACGATTGTATGCGTAAATACCAGCGAAGCTGCACTATTAAT…
MSTRG.11204.1	Chr07A	-	820913	821208	TCTGAGCCTTGTACATCTGAACAGCCGTTTCAATCTAAAGAGTCGTATGTCGAGCCCAATCGAACACCCCAGCATAGGAGTCGAAGATGCTTACTTCGCGATCCTAGGAACAAAATATCTTGCAGTTGTTTCATGTACACTACTGATTTACGACATTGTGATAACATTATCCGTTGAGAGCCGATATGTGTGGAAATCTTGCTGGTCC
MSTRG.11241.1	Chr07A	+	858526	859311	GCGCCTTGGCTGGTAACTTCAATACCGCAACTAATAGGGCCAATTAGGAATTTGTAAATGAATTTCAACTGTATTCATCCCTGTGCGCATATAGCCAACCGATCCCCAAACATGGACGTCACGCCAGGAGCACGCCGCATCAGCGCGGCTCTTCTAATCGGACGATTACTCTCACAACCAATCAGAGCGAGTGCATTTCCTATGGATGCGCCCCTCGCAGTATCGAACCAATGGCAGAGCTGCTGATGGTCAGCTGAGTAGCGCGATGGTCATTCCCGTTACGCAGCATGTCAATTGGGCGTTTACGCGTTTGCGGGGTATATAGAGCGCTTGGACGAGCCACTAGAGCAGCATCCACACACCCACCCCTTAAACCTTTTTTATACTCGACTTTTTACC…
MSTRG.11242.2	Chr07A	+	859504	860126	CCCGCTAAAGCATCGCCTCTACCAATCACGATGTGTCCAATGGGAGCGCGTGTAATAGTCATTGAAGAAATGCCAAGTGCCGAAAATGGGCGGCCTCGGGTTCAGCATCAGCTCTACTACCACATCCTACTCTCTCCTTCACTACTCTACTTTACCATGTCTTCCAAGCCCGCCAGCGTCGATTGCAAGGGTGTCAAGACCGCTGCGGCCACTTGCGATTACCCCGCATGCGAATGTGAGAAGAAGTAAACCACTCCTTGTGATCTTGTTACTTGGGTCTGTGTGTATACCACTTGTATCCTGAATCCATATCATTTATGTGAACGTCTATTGCGTGACCCCTAAGATCATATATCCCTATGTTAGCAAAGTGAATCTCAGATCTATCGCCCTGATC
MSTRG.11242.1	Chr07A	+	859504	860128	CCCGCTAAAGCATCGCCTCTACCAATCAGTGAGCTCGTATCTCAGAGCCGGGAAGTCCCCCTAATTTCGCGCTAGCGATGTGTCCAATGGGAGCGCGTGTAATAGTCATTGAAGAAATGCCAAGTGCCGAAAATGGGCGGCCTCGGGTGAGTCGATCGGGTTCATTGGCCAATCGCAGCGCAGACGTTGCATTCTCTGAGGGTATTTAAGCCGTAGCTGAACGGCAGGTTCAGCATCAGCTCTACTACCACATCCTACTCTCTCCTTCACTACTCTACTTTACCATGTCTTCCAAGCCCGCCAGCGTCGATTGCAAGGGTGTCAAGACCGCTGCGGCCACTTGCGATTACCCCGCATGCGAATGTGAGAAGAAGTAAACCACTCCTTGTGATCTTGTTA…
MSTRG.11244.1	Chr07A	-	869965	870390	TACTGTAAAATCTAGGATAGATGCTCCTCATAGTGGCGAGTCAATTATGTTTTTTCGTAACCTCCATGCGGATTCCAGACATGAAATTCCAGTGCCCAAGCGAGGGCGGGCCCTTGGCAACAAGTGTGTCAATGCCGCATTCCGCAAATCATCAAACGTTCTTTGCCGTGGAGATATATATTATTCCGAGTGTTCGTGCCTTGGAGTAAAGCGTGCAAGCGCTTGCAGGACGAGAACTGAATGACAGGTAGCTTTCCGTCGAGATTGAATGCAGAGCATTTAAAGAGCGCATTGGCTGGTACTTCCGCAATGTGGAACATGCGGATCATCCTCACCGGTATGGGTCCGGTGATGTTAGTGTACGCGAAAGAAG
MSTRG.11263.1	Chr07A	-	913571	913916	GTTAATATGAATCCTATTAGCCGACCGTCAAGGGAGCCTTGCAACAGAGGCAGATTTTAATACTGCCATAGAATGTTGTACAGGCGTACCAAGTTCAGTTTCACGAACTGGCGTTTCTGAGCCCTGATGGATGGGCAAGAATCGGCTAGAAATGATCAAAGGCTCAAATAAACAGACTGTTCGACTTCGAGAGAATTACATACAGAAATACGGCCGGTGTCAAGC
MSTRG.11293.1	Chr07A	-	992646	993051	ATAACACGCTCGAGTTCTTGTTCGATAGCCCTGCAACAAATCGACTTCATTTTGCCTCAGCTTCCTCTTCTCTTCTCAGCTCGCAACATACTACGGGGGAGCTACTTCGGCCATCTTTTTTTTCGCTAATTGCCTGTTCGCAACACGAGACTAGGCTCCATTCGCCGTGCCTAGTGAACTGGGACGTCAATTGAGCGTTAATCGGAGGTGTTAGTGTGATAGCCACCTGCACTTGCTACTCGGGCCGAACTACAAGTCACTATACCTGTCAGTGAGTGTCTAGCGCTCAACCGAACACTCTTCACGCGATGTACACAGTACTCATCCCAGTTTTGCGAGTTCTATACTTCGGTAAACTAGAATCAATAGAACATCATTTTTCCTACTATAAAAAGCGCT…
MSTRG.11293.2	Chr07A	-	992671	993096	GTGGCTTTCGTCAGCACTGGACTCAATTCCCAGAAGAGTACTTGAATAACACGCTCGAGTTCTTGTTCGATAGCCCTGCAACAAATCGACTTCATTTTGCCTCAGCTTCCTCTTCTCTTCTCAGCTCGCAACATACTACGGGGGAGCTACTTCGGCCATCTTTTTTTTCGCTAATTGCCTGTTCGCAACACGAGACTAGGCTCCATTCGCCGTGCCTAGTGAACTGGGACGTCAATTGAGCGTTAATCGGAGGTGTTAGTGTGATAGCCACCTGCACTTGCTACTCGGGCCGAACTACAAGTCACTATACCTGTCATTTTGCGAGTTCTATACTTCGGTAAACTAGAATCAATAGAACATCATTTTT
MSTRG.11285.1	Chr07A	+	1055020	1056066	TCATGTTCTGTTTTCTCGTGCAACTCACTCAACCCTCTTCACAAGTTATAAGTTATCCTTATTCGAATGTATTTTTTGGAATTCCTCCTGGAACTAACATACCTTAAAACGGTCCCTCTTAGAGAATCCTACACGAGACCTCGGTCTCTACATCTTCGAGTTATTCGCCGATAAAAAATAATCGGATCCGCAATCGTCGAGCAGCTAGTTCGAACCAGAGGCAGCTGCCACCTTCGACTGACCTGGTCGTCTGTTGAGCTGTGAGCGGCCTTCATCGCGACGCCCAGGTTCAGTAGGCGTGTCCAGAGTCGAGACCCCTCATAGCCACTAGGGCCACACTACTTGTTTGCAATTGACTCAACGGGAGGCAGCGCGCGTACCAGGGTCTGTATGGGCATC…
MSTRG.11286.1	Chr07A	+	1061500	1062042	CTCACAGCCACTAGGGCCACACTACTTGTTGACAATTGACTCAACGGGAGGCAGCGCGCGTACCAGGGTCTGTATGGGCATCTGAGACTAGCTTGCCAAGTCGGCCGAGCGCAAGCTGTGTTATGTTCTCCTCAGGTCGTTGCTCTAATCGCCCCTGTCTGTGCCAAACAAGTGTCGTCCATGGCGTTCATGAACGATCTCGGAACGTGTCCTAGGTTCGGAGACTTTGCCCTTATCTCGATCAAGCAGCACTCTACCCCCGCGTCTACTCAAGATTCTTCTCCCGTCCCTGTCCTTGCTGTCGAGTGTTCAGCTCCAACTTGCGAGTCGCCACTCCATACAACCTCCACTTCCAATGTCCCCACGTCCCAGCTCATTCGATTTATCCTTGCCCGCGGC…
MSTRG.11318.1	Chr07A	-	1188654	1189300	GCGCGCTCGAGAGAGTTGACCCTGTTGTCGAGCCCCATCATAAACGATAAGATCTTGTCGATTTTTTCCTCCAGTTGGTTGTTGTTCGAGGTAGTAGTATTGTTGTTGGGAGGGGCAGGGGCAGAGCTCTCATGATTTGAGTTTTTTGTGTCTGTGTTCACAGAGGGAAGGTCAGTTGTGATCGTAGGAATTGTCATGCCTTCTTTTTCCTCTTCCTCATCCATAGGTTCGTCAGTTTCCTCGTAGGTGGCCAAGGTCTGTTTGAGTGTGGTTTTTGCCGTCTTGAGAGTGGTTTCGAAGATTTCTTTGAGGGCATTGATGACATTAATGTTGTGTTGGGTGGATTCGATAATATCTTCTAGCTCGTCCTCGTGCGTGGCAAAGGTATCGTTTCGTTCC…
MSTRG.11319.1	Chr07A	.	1199706	1200337	CCATCACATGGGGTCTCGCCCAAAACACCAGACTCGCCACTCAGTCTTGGACCAATGAATGGAAGCTAGCCCACAAATCTAGATTTGTTGAAGCCCACATCCGCACAAAACCGTCTCTCAAACTATCCCGTTTCCACAAAAACTTCGAACTCCCTAGACGTATTCATTCACGTCTAGTCCAAGTCATACTCGGACATTGTTTCGTAGGGGAATACTACTTGAGATTCGTCCCTTCCGAGCCTACGGGTTGCAGCTGCGGTAGAGCTGATCCACAAACCATCCGGCACGTGCTAGTCGCATGCCCACATCATATCGAGGCGAGGAAGAGCTTGCGTAGAGCCTCCGGACCTCTCCTTTCGAACGCCATTTTTGGCACTTTCAAGGGCCTTAGTGCCCTAG…
MSTRG.11541.4	Chr07A	+	1342015	1342572	CCGAGATGAAATGTAAGGATTAGCAAGGGCAAACGAATTTTCGCGGACAGGAGGTGCGTATCGGACACTTCAAGGAACGCGTCCTCAGACACTTGCTGTAGCTTTGACTGATAGCCCCGTCGGATTACTCGCGTGGATCGGTGAAAAGATGTTTGCTTGGACGGATAACTATCCTTGGACTCCCGAAGAACTGATTACTTGGACGATGCTGTTTGTTTCCCCTCTCGCTTGTTTGGAGAATAAATATGCTCACACATCATACATATATGCAGCTACTGGATTAAAGGAAAATAAAGTGCTAGAGCGAGAAAATCGATCAGGACCTATATCCGACATTGAATTTGGATGGTCTCCGACTCCGTTTGGTTTT
MSTRG.11543.1	Chr07A	+	1360043	1360889	TTACTCTCTTTCCTATCACTAACAAGTTGCGAAAACACCAGCTATACAACATAGAGTGTGTTTTATAAAATTTCGATATACCAGGCACCCGGGGATCAAGCATGTTTGCCATCTGAGGATAGAGAATCAACAAGGTTATAATTTAATGTGATCTGCGCTTAATTACTTCACCACAGTTGATTGTCTACGCGCAGGTCTGGGTCCCAAGGCTACAATCATGAGCTTTCAGGAATCTGCTGGCCATGGGTCACCTTAGCAGGAAAATCACGAGGGACATATACTGGTCCTGACAACCTAATGAGGTTATGAATACTGGGCTTATGCATTGGACATTTTTTGTCTTATATACGAGAGACGACGTAATGAAGAGGGTGGATGACCTATCACTGCCTCTAAGTA…
MSTRG.11594.2	Chr07A	+	1499766	1503230	CGCGGGGGTCGTGGAGGACGTGAAAAGGGGCGTGGTCGCTGTCGAGTGAGTCGCCAGTGCCTGCACCTGTGCGCATGGAAGAGAGCCAATGTGGAAGAGGACCAAACTTCACTAGCGCACACGCGGTGGGAGATTAAATGGATCGCAGTTGCGGGTGTTGACGGCTTTGCAAATTCCCTTTCTCGCCTCGATCGCCGCACGGAAGACCCTGACGGTTATCCTGCACCCGACGTCATTTCCTGGATATACGCGGTATTTCCCAGGCGCACGTGTTCTACCAGACATATAGACACTGGCAACGTACCGAGGCTGCTGTTCCTCCCTGACGTCTAGCGTCATACCCGCTTGTATCAATCATCCGAGCACACTGCAGACATGATTGATTCCGGCCCACTTCCG…
MSTRG.11594.1	Chr07A	+	1499766	1503299	CGCGGGGGTCGTGGAGGACGTGAAAAGGGGCGTGGTCGCTGTCGAACCCTGACGGTTATCCTGCACCCGACGTCATTTCCTGGATATACGCGGTATTTCCCAGGCGCACGTGTTCTACCAGACATATAGACACTGGCAACGTACCGAGGCTGCTGTTCCTCCCTGACGTCTAGCGTCATACCCGCTTGTATCAATCATCCGAGCACACTGCAGACATGATTGATTCCGGCCCACTTCCGTCTCACACCAAGCTTCCGCTTTGCCACAATCATGTCCACCTCTTCGACTCCACACTCGCGTCTAATGATCCTCGGACCTTCACTCTTGCATCATGGGGAGAATTATTTCACCGCATTTAGCTCGATTAATCCACAGTGCTGCTCCATCCTCGTCTTCTTA…
MSTRG.11594.3	Chr07A	+	1501497	1503582	ATCCCTCAAAAACTCAAACGCGGCCAAACAACCCAGTCAAGCACTCCTATCAGCGCATATTTATTTTGGTACTGAATTTCGGCTGCCTTGTCTGGAGAGCGTCAATCAGACCGAACGAAAACGGAGAAGTAGCAACATGCGTTAGAGTCGTGTATTCTCTGCGTGATTTTCGACGAGATTTTTCATAGACGTGGACAATTGAAATTATTTTTGTACGTCCTATTTTCACCTTTTCTTTTACGCATGCAATTTCGGCCTTTTGTTTTCCCCAGACCACGCATCCGCAAAAGGTACAGACACTCTTCGAAATGTCTCGACCTTCAACACGTTTGGATCTACACCCATACACTCCCTTGTGGATTCGGGCGTTGAGTCTGCATCTCGCCTTCGCGAAACGCC…
MSTRG.11594.4	Chr07A	+	1502605	1503160	GACAGTGTCAAATAGATCCGTGGTTTGATCCCACGACATTACGTTGCTGATGTCATAACAGAACCCGCACTTCGTCATCCCGGCTGAGGCTGGCCTTCTCCCATCTCACCATACTCGAAACTGAACATTCATACAATATGACTACTGCTACTTTTGACCTCGCCAATGCCCACTGCGGTGCTCAGTCTTGCAATTGCGGAGAGAACTGTGCTTGCAAGCCTGGTGAATGCAAGTGCTAAGCCCATCTCGTCTGTTGCATCTTTCCGAGGGCCGGCTTTAGCAAGGGGCATGCTATACAAATCGCTTGAAAAGTGTGGTTTATGAAAGCAATGGATCATCTCATAGGCTAGTTATTTGAGAGACAAGTCGTCAGAACGATCGAT
MSTRG.11374.1	Chr07A	+	1641313	1642158	GGCCAACAAAGTCTCGTCCCCGTCCCATAATGGGCCCCCCACCCCCACCCGAGAGAAACACCACACCCGGCTGGGGAACGTTGCAACTGCAGACAGAAGAAACAGTCAGAAACACCAACAACTCACCAGGAAATGACCACAGCGACTCACCAAATAAAACCACTGTTTCCGAAATAAGTCTAGAATCAGTTGATACTGTGAGCTCAATAAAATCGTCTTAGGTTTCCGCAGTAAATGAGCCCTCTGCAACATGGAGCGACAGCATGCCTGAAAGCGACAATGCTGGGAGCATGGAGTCCCTAAAACCTATTGCCTTCTGGAATGCTCGTTGGCCTTCCAATGCCCACCCACGTCCGCGGAGGTATATCAGCAATCGCGCGCTGATAGGCAAGTCGCTTT…
MSTRG.11364.1	Chr07A	+	1697984	1698801	CCTCATTCCACCCACATGAGCAAAGATCAGTTGTAATATCGGAAATGATCCCGCTTACCGCTAGGATCATAAAAAATACAAGCGTTTACACGCGGTACCTATGTGACCATCAAACCTTGTGCCACTGCACAGGCTATCCCAGTGCAATTGCCTCTTCGGTCATCGATGGAAGCTGCAGTTTAGAGGCAAACTGCCGATAAAGCCCCTGATATTCAACGCGATGTGATCTCAACCTCTGCTATCCCCACTCACATTTGCGTGTTTCCATTTGCCTCAATTCCTCAATGTTGAATACTACAGAAATTCTAGATCGCTGCGGTGATAATACGGGTGTCGAAACCTGCAGCTGTCATCCGGATCACTGTCTTTGCGAGTGTCAAGGGCATAAGAAGCCAGCTT…
MSTRG.11386.1	Chr07A	-	1722844	1723770	CACAACCATACTATCCCCACGTCCATCTCACAGCACCCACCACCTCTCTGCCGGCGCCGGCAGCACTTTCGGCAACGACAAGGATCTCTCCTTCACCGCGCTCGCCGTCGGAAAACACTCGGCTGTCCGGGCCGACCGCCAATTTTGGCGATGGCGCTTCTCACGCATGACCGGTCACCTTCAGTCACAACCGCCGGATGTTGTCTAGACCAACACCCCAACTCGACCTTCATGTCAGTTTTATTCTTATCCCATAATGCGTTATCTGCTCGTCGTGCGGCTGCTCGATTGGTTACACTCAGTAGGACCAGGTGGCGCCTGGCCTAAAAACACCGATACACAGATAGTACACCTCGTTCTTTTGTCGCGCGGATTGCATCATCCATGTGTAACCTGTCA…
MSTRG.11424.1	Chr07A	+	1911769	1912485	CGGCCGCGATTGAGGCGCCGCCCCTTAGTTAGATCACATGACGTGTCCACGTACTGCTGTGACCTCATCTAGACGGCATCGTCCGCCGCGCGGCGGACGTGCGGCGGGCAAGACTTAGTGACGGAGCGTTTGTCTTTACCCACCCACCCCACCACATCCACGAAGATACGAGATTTGCCGCCCACCCTGCGAGCCCCACTCGTGGGTTGGCGGCCCGGCCAGTCGTTTGCGCACCGCCTGACGGCGATCCACAAACCCCCCACCATACCGCGTTCTCGTATCCTCGTATATGTACACAAGCCTGATCATATATATACATATCCTACTACTTCCTGCGCGCGCCAGTAGAGGTCGAGTACTTTCTTTTTCACTGTATACGTACTTTCATCTCTTATTTGA…
MSTRG.11424.2	Chr07A	+	1911911	1912458	CCCACCCCACCACATCCACGAAGATACGAGATTTGCCGCCCACCCTGCGAGCCCCACTCGTGGGTTGGCGGCCCGGCCAGTCGTTTGCGCACCGCCTGACGGCGATCCACAAACCCCCCACCATACCGCGTTCTCGTATCCTCGTATATGTACACAAGCCTGATCATATATATACATATCCTACTACTTCCTGCGCGCGCCAGTAGAGGAGGTATAAGTCGATGACTTTTGTACTTCTTGTTTACCCACTCAGCAGCTGTTTAAGGGTTAATCGGTACTTTGTGAGGTCCCCGGACCCCGTTAATATTTTTCTGAGCAGTGAGCCGGCTACAAAAATCGATTAAGTGTGCCTAGCACATACATACGATAGCAGATGTAATCTAC
MSTRG.11475.2	Chr07A	-	2114647	2115759	GTTCATTCACCTTCGTTCCAAACACTGTCCTCTCGAGTATAAGTACCCTTCCTTCCTCATGTACTTACAACAACCCTCTCGAACACGAGACACTTTGCAAGTCACACACCTCCACTCGTAAGCGCCGACTAAGCGACTCTCACTCGTCTTCGACTTCGAGACCACACCGGTCTCACATTTTTTGACTCTTGCACCCCCGACTCTATCGAAACCCTCGTCGACAACGCCGAACCGCTGCTTCTCGACATCACAGCTCAACTCTCGAACTTCGACCTCGACTAAGGCCGAACGGATTGCCGACGCCGAAACGTCCTTCGTCGACGCCGTTCCCCAATAAATTTTTCTTCGCCTCTTTAACTCCCTTCTCTCTCGACATAATACAAAACCCGAGGCGAGTGA…
MSTRG.11471.1	Chr07A	+	2186769	2187640	CTGACACACCTTGTCCACGCCCTCACACTTGGCCACCACCACCTGCCACTCTCTGCCGCCTACACTGTCCGCGATCGTCGCGATTGCAAGCCTCAATGACGGAGTCCGCAAGAATTGTCTGTTGCCCACAACGTCACCATCACCACAGCCCAGGCTAGCCGCCCCACTGTACGTACCCGGTTCAAGAGCAGCACGCTGACTGACCATTCCCCACTTACCCACTTCATTTTCCTCCCTCTCGTCACTCATCCACCTGTTCTAACGCCCACACCGCGGCGAGTATAAGCCATTACGAGAGCTCTCGTGCCCGGAATCTTGGAGATCGCAACTATGGTGGGTCGTGTACCACGCCGCCGTCTCGTGTCTTGCTCGGTTACCAGGTTGGGCACTCCATGTCTG…
MSTRG.11471.2	Chr07A	+	2186799	2187370	GGCCACCACCACCTGCCACTCTCTGCCGCCTACACTGTCCGCGATCGTCGCGATTGCAAGCCTCAATGACGGAGAATTGTCTGTTGCCCACAACGTCACCATCACCACAGCCCAGGCTAGCCGCCCCACTGTACGTACCCGGTTCAAGAGCAGCACGCTGACTGACCATTCCCCACTTACCCACTTCATTTTCCTCCCTCTCGTCACTCATCCACCTGTTCTAACGCCCACACCGCGGCGAGTATAAGCCATTACGAGAGCTCTCGTGCCCGGAATCTTGGAGATCGCAACTATGGTGGGTCGTGTACCACGCCGCCGTCTCGTGTCTTGCTCGGTTACCAGGTTGGGCACTCCATGTCTGTTTCTAAACTTATATCTCACTGTTCTGTGTCGGTGTCT…
MSTRG.11502.1	Chr07A	-	2273036	2273546	CACTCATCTAGTTAATCTAAAACTTATACCTACCCTACTCTACATACTTGATCATCATGGGCTGCACATCTAGCAAATCATTCAACGAGAAGCACCCAAATCGTAACCGACGAGGACACGCCTCTGGCGGTAGCGCTGTGCCGTACGTCTATACTGGTGACGGTGGCGCGAGCGCTGGGTACAGCGGAGGGGGTCATTGCAGTGGGGGTGGCAGCGGAGGCAATGGCGGCGGTGGAGGTGGTGGAGATGGGGGCGGCGGGGGCGGGGGCGGGGGCGGCTGCTAATCATTATACGAACTTACTATATGCGCATACAAGCGACAAACCCTGAACCGCTCTGAGCTTGGACTCACCGTAACCTGTTTATTATTGCTGTATTTTGATCCGATTGTAATGAAAT…
MSTRG.11502.2	Chr07A	-	2273039	2273530	CTAAAACTTATACCTACCCTACTCTACATACTTGATCATCATGGGCTGCACATCTAGCAAATCATTCAACGAGAAGCACCCAAATCGTAACCGACGAGGACACGCCTCTGGCGGTAGCGCTGTGCCGTACGTCTATACTGGTGACGGTGGCGCGAGCGCTGGGTACAGCGGAGGGGGTCATTGCAGTGGGGGTGGCAGCGGAGGCAATGGCGGCGGCGGCTGCTAATCATTATACGAACTTACTATATGCGCATACAAGCGACAAACCCTGAACCGCTCTGAGCTTGGACTCACCGTAACCTGTTTATTATTGCTGTATTTTGATCCGATTGTAATGAAATAGATGCCTTTGTTATTTGAAAGTATGCATGATAAATGAAATTTAAGTTTTGC
MSTRG.11647.1	Chr07A	-	2344768	2345033	TTTTAATCTCAGAACAGGTCTTTTATCCTCTGCCCCAGCTCATACACTCACTTGCTGTGTCTTTCTCTCCTTACCGAAATATCACTTTTTACTTAGGATGAAGCTTCATACTCTAGCTTTGGGGACTGGTCTGCTAGGCGCGACTGCTATTTCTGCCGCCAAGGACGGGCTGCCTGTTGACAAGGTCTATGGTGTCAATCTTGGTAGCTGGT
MSTRG.11513.1	Chr07A	+	2451265	2457280	TTCCGAGTTTGGACATGAGCATGCATACCCAAAACGCTTGAAATGCAGCGGCGGCAATAATGATGTATTCGGCTTCTTGAACGAATGCAGCTGTGCTGCTAGTTTTAGTGATTTTGTCCGTTTTGTGCTGGCTCTGGTCTTCTTCTGTGGTTGTATGCTCCCCCTGTTTGTGTTCATTCTCCGTTAGGCTCTGTAGACGATCGATTCCTGTCTCTAGAGGCTCTTCGGATGCGTCAGGAGCATCTGGCGCTTGTGCTGCCGCTTCAGGTGTGGACAGATCGGGTGACTTCGGCCGTATACGCGCGCTGATAGCATTTGATGCTGTGCTATGACCATCAGAAGTAGCCGATTTCTCCCCCTCGATCGGAGGAGAGGCCTCGGTCTGGTTCTCCTTGGGGA…
MSTRG.11700.1	Chr07B	-	188493	189418	GAGTCTTGACCTCGACCTCGGTTGTCCGGCACTTTGTGGAATTGACGACCTGAGCTTCAGATATTCACTCTCTTTGTTCTTAGGCACACCTATTGCTCCCTTTGAGAGCCGGTCACCTTCTTCAGGTTTTCACTAGGACATGGGCAGATTCGCTCAATATGTCAAACATGCCCATGGAGAGGTTCCCCTAGATGACGCACCTGTTTTGTTCTTCTCGGCTATCCCAACGCGCATCCCAAGGTCTTGCATGTTTCAAAATCATTTCCACGTCTCCTTGCTGTCAACCAAGCCATCAGAACACTTTAGATCCTGTGCATCCGTTCGCTACTCTCGGCGACGTCAAGCTCATCAGCCACGCCCTCGGCCCATGTAGTTTCCACGGCATCCGACAATTGCCCG…
MSTRG.11877.1	Chr07B	-	404524	405143	AATTCTGTGTTGGCGTTCATTTAAGGTAATCCAGCGCTTGTTCTTGCCAAGCCGCGGTCACTTGCCGACGACGATCAGATACACGGAAGAGACACTCCACCTCGGCCACACGAAACATGAGCGATATATGCTCGGCATGCACGGTCTAAAAGCAGGTCTTCCACCGCCGTGAATGCTCTGCACGTTCCCCATTCAGACAGCCTTTGCCGATTCATGCGTCGACCACACCGTCTCTTCTGCATCGATTAGAGGACGATCGGCCTCGTGGATCTAGTATACCACTGCCGGACCAGTAGCATCAAGCCATTTGGGTTTTGATGAGCGCACACGTGGTGCACGTCATACTCGACTTTCATCTGGAATCAAACAGGGGATACATGACGTGGTTGGCGGCTTTAA…
MSTRG.11933.1	Chr07B	-	690352	690694	ACCAATAGAGGGATATGTTGGATCATACTGGTCATCAGGCCAACAGTAACGACCCCAAATGCTTGGGTCTGGCGGTGGTTCACCAAACGATATGAACTGCGTCCGTACCCTACTAGCCTTCGATTGTCGGTGGGCTTAAATAGAATGCACACTGCACATGGTTGAGCCCTCGACACGACTTAGGTGTGTCTATCATGAGCACCGGCGACCATGTTCCCCAACATATCATTTCGTCCTTCACCTTCCGCATGTCCTCTGATTTGCCGTTTGTCTGACCATTAGCGAGCTA
MSTRG.11935.1	Chr07B	-	691716	693144	AATTTATATAGTGCGTGATGTAGACATATGGATACATCTAATAGGGGAACAAGGACACAGTGTAGTGGGGAGTTTGTGGCCGCCGTAAGGTGGTGTGCAAACATATAGCTCAACCGCCAACCCGCAAGCGGGGCTCGTAGGGTGGACGGCAAGTCCTTAGTCCCAAGTCTGCGGCGGGGTAGCTAAACAACCAAAACTCCTTCCGTAGCGCATCCACCATGCGGCAGGCGATTTCGTCTAGATGAGGTGAGTGTACACGTATACATGTCACGTGATTTCACGAAGGGCGTGGTCCCAGTTGCAGCCGGGTATCCCCTCTGCTTCCTCCGCAGGGTGCGTCGCATCAGGGCACCCTCAGTTCTACGTGGTATCATAAGTCATACGTACTTAAAGTACAAA…
MSTRG.11947.1	Chr07B	-	739549	740006	GTCGTATGTCGAGCCCAATCGAACACCCCAGCATAGGAGTCGAAGATGCTTACTTCGCGATCCTAGGAACAAAATATCTTGCAGTTGTTTCATGTACACTACTGATTTACGACATTGTGATAACATTATCCGTTGAGAGCCGATATGTGTGGAAATCTCGCTGGTCCTTTGGTCGAATTGCATTTCATGCGAACCGGTTTTGGGGGCCGATACTTTTAGCGGTATACGTACCTACACTATTCATGTACGACTTAACGGAC
MSTRG.11932.4	Chr07B	+	778250	778834	CGACTTCCCCGCTAAAGCATCGCCTCTACCAATCACGATGTGTCCAATGGGAGCGCGTGTAATAGTCATTGAAGAAATGCCAAGTGCCGAAAATGGGCGGCCTCGGGTGAGTCGATCGGGTTCATTGGCCAATCGCAGCGCAGACGTTGCATTCTCTGAGGGTATTTAAGCCGTAGCTGAACGGCAGGTTCAGCATCAGCTCTACTACCACATCCTACTCTCTCCTTCACTACTCTACTTTACCATGTCTTCCAAGCCCGCCAGCGTCGATTGCAAGGGTGTCAAGACCGCTGCGGCCACTTGCGATTACCCCGCATGCGAATGTGAGAAGAAGTAAACCACTCCTTGTGATCTTGTTACTTGGGTCTGTGTGTATACCACTTGTATCCTGAATCCATA…
MSTRG.11932.5	Chr07B	+	778257	778879	CCCGCTAAAGCATCGCCTCTACCAATCACGATGTGTCCAATGGGAGCGCGTGTAATAGTCATTGAAGAAATGCCAAGTGCCGAAAATGGGCGGCCTCGGGTTCAGCATCAGCTCTACTACCACATCCTACTCTCTCCTTCACTACTCTACTTTACCATGTCTTCCAAGCCCGCCAGCGTCGATTGCAAGGGTGTCAAGACCGCTGCGGCCACTTGCGATTACCCCGCATGCGAATGTGAGAAGAAGTAAACCACTCCTTGTGATCTTGTTACTTGGGTCTGTGTGTATACCACTTGTATCCTGAATCCATATCATTTATGTGAACGTCTATTGCGTGACCCCTAAGATCATATATCCCTATGTTAGCAAAGTGAATCTCAGATCTATCGCCCTGATC
MSTRG.11932.6	Chr07B	+	778283	778848	CAGTGAGCTCGTATCTCAGAGCCGGGAAGTCCCCCTAATTTCGCGCTAGCGATGTGTCCAATGGGAGCGCGTGTAATAGTCATTGAAGAAATGCCAAGTGCCGAAAATGGGCGGCCTCGGCATCAGCTCTACTACCACATCCTACTCTCTCCTTCACTACTCTACTTTACCATGTCTTCCAAGCCCGCCAGCGTCGATTGCAAGGGTGTCAAGACCGCTGCGGCCACTTGCGATTACCCCGCATGCGAATGTGAGAAGAAGTAAACCACTCCTTGTGATCTTGTTACTTGGGTCTGTGTGTATACCACTTGTATCCTGAATCCATATCATTTATGTGAACGTCTATTGCGTGACCCCTAAGATCATATATCCCTATGTTAG
MSTRG.11932.7	Chr07B	+	778345	778877	GGGAGCGCGTGTAATAGTCATTGAAGAAATGCCAAGTGCCGAAAATGGGCGGCCTCGGGGTATTTAAGCCGTAGCTGAACGGCAGGTTCAGCATCAGCTCTACTACCACATCCTACTCTCTCCTTCACTACTCTACTTTACCATGTCTTCCAAGCCCGCCAGCGTCGATTGCAAGGGTGTCAAGACCGCTGCGGCCACTTGCGATTACCCCGCATGCGAATGTGAGAAGAAGTAAACCACTCCTTGTGATCTTGTTACTTGGGTCTGTGTGTATACCACTTGTATCCTGAATCCATATCATTTATGTGAACGTCTATTGCGTGACCCCTAAGATCATATATCCCTATGTTAGCAAAGTGAATCTCAGATCTATCGCCCTGA
MSTRG.11769.1	Chr07B	+	1004010	1005470	ATAGCGCCCACACATTCTGAAAGAGAGGAGACGAGGGGGCTTAGAGGTGGGATAGCAGAGGAGGATATCTTCAACCCTCGGAGCGCAGCGCTAAGCCCAACCCAGACTGAGTTTTTGTCCTCTTTCGCAGAGGGATCTGTAGCGATTGAATTTGAGCTCTGGGCTTGAGCTCTGAGTTGAGCTATGGACGCAGACCGACTTGTAGTTGCATGATCGTTGGCTGGGTTTGGCCCGCCGCTTACGGATGTGGCGGGCGCTACTTGATGATCTTGAGGTGAAGCCGGCATTTTGAGGGCATCTATCCTGCCTGCGAAATCATTGGTTTTAAATCTTGCACGCAAGCCTGTAGATTTGCGAGGTTTCGGAGGCATTGCTGATGATGGTGGTAGACTAGCGGTA…
MSTRG.11775.1	Chr07B	+	1016711	1018002	AACCATGCCACCCACGAGGACGGCTAAACACTTTTGCCATGTTCTGTTTTCTCGTGCAGCTCATCCAACCCTTTTCACAAGTTATAAGTTATCCTTATTCAAATACATTCTTTGAAATTTCTCCTGGAACTAGCATACCCTAAAACGGTCCCTCATAGAGAATCCTACAGGAGACCTCGGTCTCTACATCTTCGAGTTATTCGCCGATAAAAATAATTGGATCCTTAATCATCGAGCAGCCAGTTCGAACCAGAGGCAGCTGCCACATTCGACTGACCTGGTCGTCTGTTGAGCTGTGAGCGCCCTTCCTCGCGACGCCCAGGTTCAGTGGGCGTGTCCAGAGTCGAGATCCCTCACAGCCACTAGGGCGACACTACTTGTTGACAATTGACTCAACAG…
MSTRG.11775.2	Chr07B	+	1016965	1017630	GGCAGCTGCCACATTCGACTGACCTGGTCGTCTGTTGAGCTGTGAGCGCCCTTCCTCGCGACGCCCAGGTTCAGTGGGCGTGTCCAGAGTCGAGATCCCTCACAGCCACTAGGGCGACACTACTTGTTGACAATTGACTCAACAGGAGGCAGTGCGCGTACCAGGGTCTGTATGGGCATCTGAGACTAGCTTGCCAAGTCGGCCGAGCGCAAGCTGTGTTATGTTCTCCTCAGGTCGTTGCTCTAATCGCCCCTGTCTGTGCCAAACAAGTGTCGTCCATGGCGTTCATGAACGATCTCGAAACGTGTCCTAGGTTCGGAGACTTTGCCCTTATCTCGATCAAGTAGCACTCCACTCCCGTGTCTACCTCAGATCTTTCTCCTGTCCCCATGCTTGCTG…
MSTRG.11994.1	Chr07B	+	1354474	1355538	GGCCGATCAATCTAGTCTCTCTGTTACTCTCTTTCCTATCACTAACAAGTTGCGAAAACACCAGCTATACAACATAGAGTGTGTTTTATAAAATTTCGATATACCAGGCACCCGGGGATCAAGCATGTTTGCCATCTGAGGATAGAGAATCAACAAGGTTATAATTTAATGTGATCTGCGCTTAATTACTTCACCACAGTTGATTGTCTACGCGCAGGTCTGGGTCCCAAGGCTACAATCATGAGCTTTCAGGAATCTGCTGGCCATGGGTCACCTTAGCAGGAAAATCACGAGGGACATATACTGGTCCTGACAACCTAATGAGGTTATGAATACTGGGCTTATGCATTGGACATTTTTTGTCTTATATACGAGAGACGACGTAATGAAGAGGGTGGA…
MSTRG.12033.1	Chr07B	-	1501631	1502892	GTGAGATGAGAGCCGACAGAGCCCCGTGACCATTTATAGGGTGCATTGGTTATGAATAAATGTGACGCACCAGCCTCAGCCGGGATGACGAAGTGCGGGTTCTGTTATGACATCAGCAACGTAATGTCGTGGGATCAAACCACGGATCTATTTGACACTGTCTTGTAGGCCGACCGTTTTGTTTAGTTGGCTGGCGCTGAACATGTTGAGCACAAGGCACACGCATTTGCAAACATACATATTTTAACACATTCGGCATCGTCCACAGGTACGCAAGGCACACTGAAAATGAAAGACAAGGCTATGCATTCAGCCTCCGAGTGATCGATCGATCATGAAAAGACTAATGCTTATAGACATGGGCACACTCAGCAGACTCCGTAGCACAAGAGCAGCCAT…
MSTRG.12034.1	Chr07B	+	1502864	1503678	TCACGGGGCTCTGTCGGCTCTCATCTCACCATACTCGAAAATGAACATTCATACAATATGATCACTACCACTTTTGACCTTGCCAATGCCCACTGTGGTGCTGACTCTTGCAATTGCGGAGAGAACTGTGCTTGCAAGCCTGGTGAATGCAAGTGCTAAGCCCATCTCGTCTGTTGCATCTTTCCGAGGGCCGGCTTTAGCAAGGGGCATGCTATACAAATCGCTTGAAAAGTGTGGTTTATGAAAGCAATGGATCATCTCATAGGCTAGTTATTTGAGAGACAAGTCGTCAGAACGATCGATGGGAATGAGGTATTGACAGAACGAACCGCAAGCCTTTTACTTCCTCTGCACCCGCATTTATTCACGATAGAGACAGTTCATCCCTTTTGAGACCTA…
MSTRG.12056.1	Chr07B	+	1554811	1555304	GCAAGAGTTGAACGCTAAAACTCCTATAGGGGCCCGAGCTGAATAACGAATACTATCGCATGCTGAACAGATCGACTTCCTTAGGTCCCACATCTTCAACATGGATATTTACCTAGTGTTGCAGATTTTTTCGGTGCTGATATCGAGATTTGCTTCGACACATCGATAACGGCCTACTTCCGAATCTACTTTCTCTCTCTTCGATAACAACTCTGAAATGGAATTCTACTCGTAACAGGCATCTCAAAATACACAGGTGCTGCGGAACCAATCATTTTCGACACCGATATCTGCCCATTAAGCGATTCATTTATCTCCCATTTTCGATAAACCTACCCATCAGACACACTCTGTGGAAACGTCTATTGAATTGCTCTAGATCTCCAACAACCTGGCTTT…
MSTRG.12065.1	Chr07B	.	1618166	1618481	GTAAACGACTAAAAAAATACGTACGAACGGTCCAACGCAATAGCGTTGACTATAATCTACTCACAAAAGTCCAAAAGCCATCCACGCTCTGATCTTTACCAAACGAAACAAACTAAGTACGTATATCCCGCACTTTAATCCAGTTGTAAACAGTCAAAGAAAGGACCGACGTGATTCTCGGCCTCCATTTTTGTTCGTATCTCACCGTTTCACCCTTGCACAAAACGTAACCCCGATGCGGGGAACAAGATGGTTCTCATCGTCCCTCTCCGGGGCCGCACGTTTTTAGCCCAGTCGGCGACAGGTGCCGGAAAAC
MSTRG.12059.1	Chr07B	-	1641648	1642098	GTTCATTCTCGCTAGGATTATATCATAGTCTCGTTTCGACTCCCCACTTATTCTCCTCGAATCCAACGTTTTCTCGTGCGGTGTCGGCTTCGCTTTCAGGTGCTCGTCTTGGCAGCTCTTATCGGTTTTCGGCTATTTTATCCGTCTGTGTCTGGTGACTCTGTGTCTCAAATCTGTTTCTGTGTTTTCTGTATTTCTATTTCTTAAGGGGGAAGGATCGCCGGAGGAAGGACTTTTATTTTTTATTCAATTATGTCTGGTCTGTCTGTAGTCTCGTTTTCCCTCGTCTGTTTTTCGCACCTGTTCCGACTTTGACTCGTTTGTCTTCTC
MSTRG.12093.1	Chr07B	+	1697183	1698209	CGGAGGATGGCTGGTGGTGGTAGTTGACGAATGGGGAGGCGCGAAAGACAGAACCCAGTGAGAATACGTGTTGCATAATTAGAGGAGGGGGACGTGTGAAGGGAGCCTAGGGCTTGATATAGTTCAACATCACTCAGTTTTATATCATTTTCGTTGCCCTCCGCCTAATTCGGTCTTTGCTTTCCATTCCTAGCCGCCACATTACATCACTCATTTTACTTATTCAACTCTCACTTCCTAGCAACACCTAGCCTGACGATATGAAAACGTACTATCACCATTTAATCCCCGTATTTCTAGTGCCTTTTCTGGCTCATTTCTTCTGGCCCTCGCACTTCCGTGATCAACACTGATCGGTATGCTCCGAAACCGTAGTTCTCTCGCAGTTTTCCGAACAAT…
MSTRG.12084.1	Chr07B	+	1704738	1705374	AGTGCAATTGCCTCTTCGGTCATCGATGGAAGCTGCAGTTTGGAGGCAAACTGCCGATAAAGCCCCTGATATTCAACGCGATGTGATCTCAACCTCTGCTATCCCCACTCACATTTGCGTGTTTCCATTTGCCTCAATCCCTCAATGTTGAATACTACAGAAATTCTAGATCGCTGCGGTGATAATACGGGTGTCGAAACCTGCAGCTGTCATCCGGATCACTGTCTTTGCGAGTGTCAAGGGCATAAGAAGCCAGCTTGAGCTTTGTAATACAGTGTCCGTTAATCCATAGAAGCTGGCTTATAGTAAGAGAATTTGGATATATATTACATGGTCTGAGGTCCAGGGAATGTAATATCAAGGTTGCTCGAGCTCAGAGTTGTGTAAATTTTAGGCCTT…
MSTRG.12084.2	Chr07B	+	1704791	1705374	CCGATAAAGCCCCTGATATTCAACGCGATGTGATCTCAACCTCTGCTATCCCCACTCACATTTGCGTGTTTCCATTTGCCTCAATCCCTCAATGTTGAATACTACAGAAATTCTAGATCGCTGCGGTGATAATACGGGTGTCGAAACCTGCAGCTTCCGGATCACTGTCTTTGCGAGTGTCAAGGGCATAAGAAGCCAGCTTGAGCTTTGTAATACAGTGTCCGTTAATCCATAGAAGCTGGCTTATAGTAAGAGAATTTGGATATATATTACATGGTCTGAGGTCCAGGGAATGTAATATCAAGGTTGCTCGAGCTCAGAGTTGTGTAAATTTTAGGCCTTCCTCGATTCCAAAACGAGTGAGGCTGCTGGAGAGACCACATTTTTC
MSTRG.12104.10	Chr07B	-	1793097	1794877	GGACCGTCTTACTGTCTGCGAGGCATGGCAGAAATCGCTCATTTTCCTCGGCAAGGCCACAGTTGTGCAGTGTGTTTTGCGGTACTTAGACGGGCGCAGCACATGTGAGTTGCGACCAGATTTCTTTAAGGCATAAGCGCCGTAGCGGATATGGCACGTGACTCACTTGCGCGTAACTTCATCCTGACCACCATCTCCCGCTGTGCCCAGCCCGCTCCCCCGGTCGTAATAGGCAACAGCACATTCACCCACTCTCCCCACCCTAGTCTTAAATATACTTATTATATCATTAACTTACGTAGCAGGTTTCTTTGTAGTACTTCCTAGAACAACCGTGGCAAAACTCAACAAACCATTGACTTCAAAACGCTCAAAGTCAGTCCCAACTTTGAAGCCTCC…
MSTRG.12104.11	Chr07B	-	1793101	1794700	TTCATCCTGACCACCATCTCCCGCTGTGCCCAGCCCGCTCCCCCGGTCGTAATAGGCAACAGCACATTCACCCACTCTCCCCACCCTAGTCTTAAATATACTTATTATATCATTAACTTACGGTTTCTTTGTAGTACTTCCTAGAACAACCGTGGCAAAACTCAACAAACCATTGACTTCAAAACGCTCAAAGTCAGTCCCAACTTTGAAGCCTCCACGCGCTCACCTGGAAAACCAAAGGTCCGACCACGGACGCGACTGGCTCCGGCTGCAACCAGTCCGAGCCCAAACCCAAGTCGAGCGCCAAGTCGAGTGTCAAGTCTCGCAACCTCAAGCAAGAAATGATCAATGACTACGACGGCAACCCAATCCAAGCAATCACTTCAAATGCAAAGTCGT…
MSTRG.12104.13	Chr07B	-	1793103	1794718	GACTCACTTGCGCGTAACTTCATCCTGACCACCATCTCCCGCTGTGCCCAGCCCGCTCCCCCGGTCGTAATAGGCAACAGCACATTCACCCACTCTCCCCACCCTAACACTCTATAGGTCTTAAATATACTTATTATATCATTAACTTACGTAGCAGGTTTCTTTGTAGTACTTCCTAGAACAACCGTGGCAAAACTCAACAAACCATTGACTTCAAAACGCTCAAAGTCAGTCCCAACTTTGAAGCCTCCACGCGCTCACCTGGAAAACCAAAGGTCCGACCACGGACGCGACTGGCTCCGGCTGCAACCAGGTCAGTCATTATTGCAGCCAATTAACTCAGCCCTGAGCCTGATTCCAAGTCCGAGCCCAAACCCAAGTCGAGCGCCAAGTCGAGTG…
MSTRG.12104.16	Chr07B	-	1793104	1794694	CTGACCACCATCTCCCGCTGTGCCCAGCCCGCTCCCCCGGTCGTAATAGGCAACAGCACATTCACCCACTCTCCCCACCCTAACACTCTATAGGTCTTAAATATACTTATTATATCATTAACTTACGGTTTCTTTGTAGTACTTCCTAGAACAACCGTGGCAAAACTCAACAAACCATTGACTTCAAAACGCTCAAAGTCAGTCCCAACTTTGAAGCCTCCACGCGCTCACCTGGAAAACCAAAGGTCCGACCACGGACGCGACTGGCTCCGGCTGCAACCAGTCCGAGCCCAAACCCAAGTCGAGCGCCAAGTCGAGTGTCAAGTCTCGCAACCTCAAGCAAGAAATGATCAATGACTACGACGGCAACCCAATCCAAGCAATCACTTCAAATGCAAA…
MSTRG.12104.17	Chr07B	-	1793107	1794559	AGCACATTCACCCACTCTCCCCACCCTAACACTCTATAGGTCTTAAATATACTTATTATATCATTAACTTACGGTTTCTTTGTAGTACTTCCTAGAACAACCGTGGCAAAACTCAACAAACCATTGACTTCAAAACGCTCAAAGTCAGTCCCAACTTTGAAGCCTCCACGCGCTCACCTGGAAAACCAAAGGTCCGACCACGGACGCGACTGGCTCCGGCTGCAACCAGGTCAGTCATTATTGCAGCCAATTAACTCAGCCCTGAGCCTGATTCCAAGTCCGAGCCCAAACCCAAGTCGAGCGCCAAGTCGAGTGTCAAGTCTCGCAACCTCAAGCAAGAAATGATCAATGACTACGACGGCAACCCAATCCAAGCAATCACTTCAAATGCAAAGTCGT…
MSTRG.12104.18	Chr07B	-	1793118	1794694	CTGACCACCATCTCCCGCTGTGCCCAGCCCGCTCCCCCGGTCGTAATAGGCAACAGCACATTCACCCACTCTCCCCACCCTAGTCTTAAATATACTTATTATATCATTAACTTACGTAGCAGGTTTCTTTGTAGTACTTCCTAGAACAACCGTGGCAAAACTCAACAAACCATTGACTTCAAAACGCTCAAAGTCAGTCCCAACTTTGAAGCCTCCACGCGCTCACCTGGAAAACCAAAGGTCCGACCACGGACGCGACTGGCTCCGGCTGCAACCAGCCCAAACCCAAGTCGAGCGCCAAGTCGAGTGTCAAGTCTCGCAACCTCAAGCAAGAAATGATCAATGACTACGACGGCAACCCAATCCAAGCAATCACTTCAAATGCAAAGTCGTCTCGGC…
MSTRG.12139.1	Chr07B	+	1853734	1854176	TGACAAGGGAAGTGTCGGGTTAGGCTGCTGTAACGAGTCGAATGCATCTCTGAGCCTGACCCTGCAATTCTCACACGCACGAAACATCCTGCAACAAAAATAACGATAAGGGGGCTAGATCGTATTTTTATCGAGATATTTCGGGTGGCGGATCCGTGATGGCCAACAAGATGCTGCCGTCTACCTGTGCAGTCTGCGTAAATGAGTGCATATTAAAACCCCGAAGGAACTTGATCAAGTAAACAGGCTTCAAAATCCGTCTCTGGCTACGAGTAGGCAATACAAGCCCCGGATGATGAAGGAAATACGAGAGTCTACTTCGGACTTGAATATGATTCCCCCATATGACATAAGATTTAGTGCATATAATCACTTAGATATCAATTC
MSTRG.12189.1	Chr07B	-	2195002	2195503	CACTCATCTAGTTAATCTAAAACTTATACCTACCCTACTCTACATACTTGATCATCATGGGCTGCACATCTAGCAAATCATTCAACGAGAAGCACCCAAATCGTAACCGACGAGGACACGCCTCTGGCGGTAGCGCTGTGCCGTACGTCTATACTGGTGACGGTGGCGCGAGCGCTGGGTACAGCGGAGGGGGTCATTGCAGTGGGGGTGGCAGCGGAGGCAATGGCGGCGGTGGAGGTGGTGGAGATGGGGGCGGCGGGGGCGGGGGCGGCTGCTAATCATTATACGAACTTACTATATGCGCATACAAGCGACAAACCCTGAACCGCTCTGAGCTTGGACTCACCGTAACCTGTTTATTATTGCTGTATTTTGATCCGATTGTAATGAAATAGATGC…
MSTRG.12213.2	Chr07B	-	2233173	2233909	GTCTGTTGCCTGCGCATTCTTGATGCTGATATCGGGGAGCCTACCCTTTCACTCTATCAGCGGGATCGGTGCGCAGTGATGTTGGAGCTGCACAGCCGTACAGCATACAGCCATCTTTAAAACCTCTGTCATTCACCGTCAATTACCCAGTTGACCTACACTCCTACGTATACCTTACTCTACATTCATGGGCTGCACGTCTAGCAAAGCATTCGACGAGAAGCATTCCAAGCGCACCCGGCGGAAACACGCTTCGGGTGGTAACGCTACGCTGTTTGAGTATGCGGTCGATGCTGGCGCAAACACTGGACACGGCGGAGGGGGCGGTCATAGTAGCGGCGGAGGCGATGGCGGAGGTGGCGGTGGCGGCTGCTAATGGTTTTTGGAACTCATTAAACG…
MSTRG.12342.1	Chr08A	+	232637	235397	TCTTGGTTAATTTTTTCTCTCGGTTCATGAGGCATGTTGTAGTAATCGTTAAAAAGAGATATCGATTTAATTGATTCTACAACAGACGCCTCACGCAGCTCGTGTATGGGTGCGCGTGAGTTCGGATCAGCAGGCTGCGCAGACATGCCTACTGACCCAGCCCATTTCCCGACTCATCCATCAATCCACTATCATATGCTTCAACTGCCTCGTTGGCAAAACCTCCATCTACTAGTACTTGGAACATGCTACGCTGGGTAGGCGATGTGCGCAAGTTCAACCGCTCTCCAACCAGCTGCCGCCTCCGGGCCTCTCTCCAGCGAATCTCCGCTTCTGGCAGCGCTTGCGCGTTGCACATAACTGAGGCATGCTCTCCTCTCCCGCAGCGAACGCAGACAC…
MSTRG.12342.2	Chr08A	+	232741	235397	TATGGGTGCGCGTGAGTTCGGATCAGCAGGCTGCGCAGACATGCCTACTGACCCAGCCCATTTCCCGACTCATCCATCAATCCACTATCATATGCTTCAACTGCCTCGTTGGCAAAACCTCCATCTACTAGTACTTGGAACATGCTACGCTGGGTAGGCGATGTGCGCAAGTTCAACCGCTCTCCAACCAGCTGCCGCCTCCGGGCCTCTCTCCAGCGAATCTCCGCTTCTGGCAGCGCTTGCGCGTTGCACATAACTGAGGCATGCTCTCCTCTCCCGCAGCGAACGCAGACACGCTCCGTTTGGGGCATGGTTCCAGGGGAAATAGAATACGACACCTGTACGGGTGTCCGGGGCGGTTGATTGCCTGCTGGCGTAGTCGGTATATTGTTTCTCGGC…
MSTRG.12346.1	Chr08A	+	239673	240607	GCACTTTCCGGTAATAATTACAGGTAACGGATCTACCAGCTCGGCTCGTCATCATCACTGTCGTCCCTCCTCGCCCCGTCATCCTCTTCATCGGTTTGTCCTCGTACGCTTGGGCTACTTTTTGCCAGCCTCCTACGTTCGACATGGTGAGCGAGTTGCCTCCCTTCGCGGTTGGGGAGGGACTTAGCGTAGAGACACTACTTCCTGCTATATGCGGCAATACCGGCTTCTGATGGAGGGTGCAGCGGAAACAGATGGTTAAAGATCTACGGCAGCCATCTTTCAGCCCATTTTCTCCCCTCTCTCGTCCTCCTCCTTCCGTCTTTTGAATCGTGTTCCCACCGAGCCAGATCTCAGAGACAAAAGGTTGCAATAAGCGGTGTTATCAATCAACAGATC…
MSTRG.12351.1	Chr08A	+	253225	254101	ATTCAGCATAGGGCGTCAAAGTTGATGCTTATGTTATAACGAAACAGATCAGGTTCTGCGTTCTCCGGTGCACAATATGATGGGGAAGCTACGGGCCTGAGTTTCCGAAACCACGGAAATCTATAAGCGCTAAATGGCATAGCCCTGGGGTGTTTCGTTCATCCGGTAGATGTTGGCGATACCAATGCCCATGGAATGTACAAACTCTCTCATGTACTCGATGTCATGGTTCCCATATTATTGGCCCTCATTCGGAGGCTAGATTCGCCGAGGCTATTTAACGTTCTAAACCTATGTGCTGGATACCGCCAAACTGATAGCGGACTTGACGTGCGTACAGCTTTGAGTGTACATTGTCCTAGTCATCCCTGGTGCCTAATGGTCTTATATTGTGTACGT…
MSTRG.12351.2	Chr08A	+	253225	254101	ATTCAGCATAGGGCGTCAAAGTTGATGCTTATGTTATAACGAAACAGATCAGGTTCTGCGTTCTCCGGTGCACAATATGATGGGGAAGCTACGGGCCTGAGTTTCCGAAACCACGGAAATCTATAAGCGCTAAATGGCATAGCCCTGGGGTGTTTCGTTCATCCGGTAGATGTTGGCGATACCAATGCCCATGGAATGTACAAACTCTCTCATGTACTCGATGTCATGGTTCCCATATTATTGGCCCTCATTCGGAGGCTAGATTCGCCGAGGCTATTTAACGTTCTAAACCTATGTGCTGGATACCGCCAAACTGATAGCGGACTTGACGTGCGTACAGCTTTGAGTGTACATTGTCCTAGTCATCCCTGGTGCCTAATGGTCTTATATTGTTTGTCA…
MSTRG.12363.1	Chr08A	+	291412	291683	TACGACAATGCCTTTCACAACCAAGCGCAAAGCTCAGCTGGTGCAGGTGCGGCCTTTTGCCAATCGAATAAAGCGGCGAAAACTCAGTGAGGGTGAGGTAGGTGGATACAAGCTGCAGTGGATAGAACAAACGGGCGATGAGAAACTCAGTAATACCGTCAATAACCCATGTACTCTACCTACTCCGCTGCCGCAATCGAATTGTGTCTCCAACCTTA
MSTRG.12306.1	Chr08A	+	363351	363826	AGCTCATCCAACTGATAATATTATGGCAATTCGAACAAACCATAACTTACAGATGCTGCCTCGAAATCAAGGGATCTTGGACGACCCATCATGCCACCAGTTGCCACAAGCGTTCGGACTGTCCCAGTCGACACCCACTGGTTCAAGATACTACGAACTGTTTGCTCCGAGATTGTGAGGGCTGTTGTTATGAACGGGTGGGAGCAGCCCATGTGGTGCATTTGGCTTACGATCCATCGGACGTCGTCCGAGGTACAATTGGGCATAAAACGATCGATAGAAGGTGAAAAAACGAGTGTGATTATATGTTAGAATGTTTTAGAATATGTTCTGTACGCACGCATCTTATATATCTGCACCGTGACATCCTCTTTACGTCTAGCTGTGCCCAGACGGAAC…
MSTRG.12279.1	Chr08A	+	431975	432254	ACTTAGCATATACTATGTCACCTATAATCCCTACTCTAAACGAACAACATATCTCCAAAAAACGCAAGGGTATTAATGCGCTTTCTGATCTGGCTGCATGGCCACACCCGGATCATGAAATAATTAGTGCTTCCCGAGAGACATGGCGCTCTCCGGTCTATGATCATTACGATATCGAACTGGAACGAAAGTACAACAATATGTACAACCCACCTGCTCCGGA
MSTRG.12282.1	Chr08A	-	448623	449505	GGAGCTCAGAGGTCCATGATCCTCACATCAAATATTTCGCTGATTCTTCCGGCTATTCGAATTGTATATACACAACGCTACCTTTACTACCTACAGGCGTGCTCATTTCTTCCATGCGAGCTTGTTCTTTCTTCGTGCCGAGGTTTATAGTACCGAGTTAATTTTGCCATATTGATAGCACCAATTTCAGGGAGATATGGTGGGTATAGAACTTTTATGAAATAGAAAACGGAGCAAAGCATCGCTTCACAGATATCTCTGTTCAGCGCGTGTGTCATGACACATGCCACAATTTGCCTTTGAATGTGAATGTCTAGTTATCGGGCCGACGTGACTTGCTACTTCTCGCAGACTGGCATCCGGGCATTTTGTCCCTCAATGAATATTGTCAATCTGCCG…
MSTRG.12381.1	Chr08A	+	552261	552939	CCGGATTTTATCGGAACCGCCACTGCACGTTCAACTGAGCTATTTCGATCGATATTTTTTGTACACAAGTAGCTACATACAGTCACCGTGTGTATACAAAAAATCAGAAAATTCGCTCGTTCCGCTGGAGAGTAATCATGGGCCGAAAAAGTAGGCATATATTTGCCAAATCCAGGGAAGCCGGCCACGTGACTCCAACGCGCCGTAATTTTGTCTAACACGCTCGATATGGGTAAAAGAAAACCCCCTTAAATCGACTTGGAGCGCAAAAAACTGCTTGAGTTAGCTGCTCAAGATGGCATCAGCCAACGCTACAGGAAGCCATCAAGGATAAGACAAATAAGAGGATCCGAGGTGTACAACTCGGCCGAGAACGAGTGTATATGCACAAGGTGGTCG…
MSTRG.12431.1	Chr08A	-	617278	617904	GACGATTTATGTTCTCTCCAACGCTCGTGTCTGCGCTTCTATTTGTGCTGTCTCTGGGCCACCTTCACTGACAATGATCACACAAACTGCTACAGATCAAATGGGGGTTAGAATGCCTCACTGCCATCATCAGGCTTTTGCTAGCCATACTCGTCGTTATCAGGACCTCTCCACATCCTGGCGACCCCGCATCGTGCCTTGGATAGACTATATCCGACAGAACTAGCTGGTGGATAACGATAATGAGCACCCTGCCACTGAATTTCTGGGGCCAGAACTATCTGCGCGCGCTGTTCGCCGTGTATCACTACAACGTTGATTATCCTATTCCGCTTATACTCCCTGAAGGGATATTTGAACATCACCATTGCGGCGAGTGGCGTTGGTCATTCCCACCCG…
MSTRG.12433.1	Chr08A	-	622134	622526	AGTACTCTCGGCTGTCGTGCAAAGGAACCAGGTGAATGACCTAGCACACCAAAACATAGCCCTCCAGATCTATAACGCTCTGGCTCTTTTGGAAGGTGGGAAACTGTTGTACCAAATTCTGAGTTCTGAAGCACATGTCAAGGGCAAGACAGAACGTATACGCATCGACTCCGAATTTCTGTATTATGCGTGCCAGCCCTCTCAAAGTCGGAACTTAAAAAATGAATTGAGAACTATCATTTGAGGACCATTACACTGTTCCTCCGCGTATCTTCTCATGTATACACTGCTGCTTCGACTTTCCGCTGATCCCTCTCATATTACGGTTCAAACATCTGTGCATGAAGTTTTTTGTGTACAAGTTCCGAAATATAACTTTACTTGGGTAAAAAA
MSTRG.12479.1	Chr08A	-	784568	785943	GATGAATTTGTAATGCGTCCATCCCCCTGGTCTGCGACATCAAGGCGACGGCCCCTTTAGCCTTCATCATGTGTATTTTCAGGGGCAGGGCAGTTTGCTGAACTCATGATAGTGCGTCTGACTCTATGATGACCATGTGTAACCACGTCCCCGGATTTGAAACAGATCAAGTAGGCGGAAGATCACTACTCGGAGCAGAAGACGTGGGCCAAAGTTAAATTGCCCCCAATTACATCAAGCGTCAACGAGATGCAGCCTCTCCATGCTAGAGATGGGTTCCTCGTGCGGAAAATGCTGGGCACTAGAGGTATTATGATAGGGCTCAGTAGATGTCCCCACTGGATCCCGGGCCATGTTTTGAGCCGATGTGCTCAGCAACAGTACAAATGAGTGCTCGAG…
MSTRG.12504.1	Chr08A	+	1072143	1072610	TACACTAGGTCTTGCTAGCCTCGAGGCCTTTGGTTGTACATATATTAATGAGTGAAGCACTCGGGAATATAATACCAACTTCCCACCCTCGCCATCCCAAGCATTAAACCCTCCATCATTGAAAAGCTCATTTTAAAACTATGTCCCCTTTAAGCCACTCCACTTGTTATCCGGTCAACAATGGGCAAATTACTCCTGGAAATCAGCCCCCTCCTCCCCCTCCTCCTGCTCCGCACGGAGAAAACTGAAGGCTTCTTATGTCAGATTTTAACAAGACATGTATAGCTGTGAACTAAAATATTATTTACAAACTCTTGTCCTCATCGAAATGAGTAC
MSTRG.12505.1	Chr08A	-	1073566	1074317	CGACATGTTGCAATGGCAAGGTCCTTTTCACACTGGAGCTTCGCGAGGCTGGATCTATAAAGCCGTTCAATGCTCGCGGACGGGTATTTTATTTAAATGCCAACCGACCTGCGTGTAAGTGAAGGAGACTGGCGTGCTCACGGAGCTAGATGACGGAGGGCGCCAACCACTCCAAAATACGTGCCTTGTTGCTCGTTCACTGGGTTCAGAGCCTGTTCTGGGGGTAGGGCTTGTAGTACATCTCCACAAGACACTTCCTAGAGACACCAGCAATCGTTCACCCCTATGTTCCATACGGATGCTTTGCCTCGTTCTCGAGGTCTGGCGTGAGGCCGACTTTCCGGCTCGCACAAATGCGGTTGGGTCATCTGAGGAGTCCTTGTTGATCTTGTCGATCAG…
MSTRG.12537.3	Chr08A	-	1159243	1162196	CTGACAGCCGCATGTGGATGATCCCAGCTGATGGTCGGGATGAGCGTGCAGGTACATCAGGCGCTCCGATGGGCACATTGGGATCGACCTTTCTGTTCAGATTTCGACAATCATGACACGATGATGCACTGGTCTCGCCTCAGAGTTCCGCCTGTATGCGCCCGAGGTGGATTGATTAACGAGGAAGGATCAATCGGAACAGGCTTGGAAAGGACACGAACGGACGCAGCTGGATCCTCGGATGAAGGAACATGCTATGCGTAATCGGCTTGTGCAACGTTGCGCCCAGCCCTGCCGCCCACATTGTTCTGTCCTAGCCACAGCTCCTTTCTCTACTCGTTCCGTATCTGGCGTTAATTCAGGAGAAACTCGGGTCGATCGTTCGGGCCGGAGTGCCGG…
MSTRG.12537.4	Chr08A	-	1159732	1162169	CTGATGGTCGGGATGAGCGTGCAGGTACATCAGGCGCTCCGATGGGCACATTGGGATCGACCTTTCTGTTCAGATTTCGACAATCATGACACGATGATGCACTGGTCTCGCCTCAGAGTTCCGCCTGTATGCGCCCGAGGTGGATTGATTAACGAGGAAGGATCAATCGGAACAGGCTTGGAAAGGACACGAACGGACGCAGCTGGATCCTCGGATGAAGGAACATGCTATGCGTAATCGGCTTGTGCAACGTTGCGCCCAGCCCTGCCGCCCACATTGTTCTGTCCTAGCCACAGCTCCTTTCTCTACTCGTTCCGTATCTGGCGTTAATTCAGGAGAAACTCGGGTCGATCGTTCGGGCCGGAGTGCCGGTGGCTACTGATGGGCGCGTACGGATCT…
MSTRG.12537.5	Chr08A	-	1160075	1162197	GCTGACAGCCGCATGTGGATGATCCCAGCTGATGGTCGGGATGAGCGTGCAGGTACATCAGGCGCTCCGATGGGCACATTGGGATCGACCTTTCTGTTCAGATTTCGACAATCATGACACGATGATGCACTGGTCTCGCCTCAGAGTTCCGCCTGTATGCGCCCGAGGTGGATTGATTAACGAGGAAGGATCAATCGGAACAGGCTTGGAAAGGACACGAACGGACGCAGCTGGATCCTCGGATGAAGGAACATGCTATGCGTAATCGGCTTGTGCAACGTTGCGCCCAGCCCTGCCGCCCACATTGTTCTGTCCTAGCCACAGCTCCTTTCTCTACTCGTTCCGTATCTGGCGTTAATTCAGGAGAAACTCGGGTCGATCGTTCGGGCCGGAGTGCCG…
MSTRG.12569.1	Chr08A	+	1335286	1336330	TAGATTTCCAGATCTGCATGGTCCGCAGCCTCGTTGTAGCATCATGCGTAGTGGTCAGCACGTGTAGATTGGGATACATATAGGCCTTTGACCGCGTTGGTTCTTGTACTATACTTTTTCCCTCCCGGCCTGTAGACGTTGCTGTTTCGGTGGACATCATGGAGCGAATGCTCCATGATATCAAGTGGTTAACTCCATACTGGAGCGGTTGTGCGTTGAGGGTTGGGCTCAAATAAATGCCAGCTCCATCCGCCATCGGTGTTTTCTTAGTACTGTGGTGTATTTTAGACTACAGTGGCTGCTAATTATGAAGGCATCTGTGTTGATAATGAGTGTCTCGAGTCAGAGTGTTAGGGATCCAAATAAATGACGACACTGAAGAGAAGCGCCGGCTAGCCA…
MSTRG.12621.1	Chr08A	+	1387294	1388030	GGTCGATCCCACTAAGGGTCCACTTCCTTATAGGGTGGCATACATCCAGCTCTCGGAAGCGCCTCACGTCCGTGTTGTTAGTATCAATAGTCGCGGTCAAGTTTGGAGGGGCGGACAGACAGTAGTAGCTGCGTACCCATCACTCGCGCTCATACACGTACCATAGGCCAAGACAGGTTCTCCAGAGAGTAAAGAGATCTTGTACTTAGAGTTTTCGAGCTCAAGCTCAAACTCGGAGTCTGATTCTGATTTTTGATTCGCACTCGAGAAGAGGTGCTAAGTCTGGACCGCTCGATCTGCAAATCGACCTGATCTTAAGTCTGACTCGGAGCGGTTCCTTGCGCTTGGCGCGGGGATGACATTTGTGCCGCACAGCATGGTTTTTAGCGCCTGAGAAAC…
MSTRG.12624.1	Chr08A	-	1398845	1399869	GGACTTTATTTCGAGCATGCTCGAGGTTCAGACTGAGGATCCCCCCTTTCAAGCTCTTACAATTGGTTATTCTCTCGCTGTGTAGCAGGCACCTCCTACCTTGTCGGTAACCGCACGCCTCATTAGCTCTTGGCAGCAAGACTGTTGTCTTCCAGGCCTCACTATCAAGGCATGGGCTCGTACACATGCTCTCTTGGACGTCATATCTAGACTCGCACGCTCCCTGTCAGTCACCATACTCCCTCGACCCTTGATTTCTTGGGCTTCATCCCGACTTGGCGACAGACCCGTTAGCTTATCTGACAGTATGTCAAGGTAGACTTGGAGGGTCTCCGCTCGGCCCGGGCTGCACTGCCACGGCGCTATCTCAGCTTCCTTTATCTCCGTTCTATGGCGCTA…
MSTRG.12654.5	Chr08A	-	1678191	1679017	TGGAAATTGTCACCAACAGTGGGGCCTGGGTACAGGAAATGGCTGAAATATACCCAACCACGACGCTAGTTTCGATCGACACGAAGCCGCTGATCGCACACAAGCCACATGCTCGGATCGCCTATGAGGTCTATGATATGTGTGCTGGTATCCTAGAGCCCGAGTGCAGCTTTGACCTAGTCTACACGAAACATACAGCTCTGGTAGTTAATGAAGTCCACATAATCGCGGATCATTAGGTTGAACTGATTTCAGACAAAAGACTTCAATGGCTTACTAAGAGAGATATGCCGCGTGCTGAAGCCTAATGGGTTCCTGCTGATGGATGTTCTCCCATTGGACGCATACGAAGGAGAGGACCCGGGCATCCCATTGCACTCCGCTCCACAGTTTGCCGAG…
MSTRG.12657.1	Chr08A	-	1680227	1681129	AGAGACATCCCTAGACAACCACAATCACCCTTCGACATCTCGATGTCACTTGTCGCTGCACCCAGGTATCTTTTCTCCGCACGCCCCCACTGCATTTGCCACATCTGTGTACAGCACCCACGCTTGCCTATGCGCTTCCTCTATTAGCTGCCTCGACTTTAGCGCGATCAGCATCAGCAGCACCAGCCATAATTGTACATGGGGACTACAGGTGAGCACCAGCCATATATCCTATCATCGTGTGTGGCTGATCTGTAATCGTCGCTGCTTCCGCGACACCTACATGCAATGTCGAGGGCCTTGGCGCAACTGTTGTGCCCCAACAACCGGCGTAACTCCCCACGGCGCCTAATTACGATCTCGCCACACTCGTGAGTGATGCGTGGGCTTCATGTGATT…
MSTRG.12657.2	Chr08A	-	1680244	1681127	AGACATCCCTAGACAACCACAATCACCCTTCGACATCTCGATGTCACTTGTCGCTGCACCCAGGTATCTTTTCTCCGCACGCCCCCACTGCATTTGCCACATCTGTGTACAGCACCCACGCTTGCCTATGCGCTTCCTCTATTAGCTGCCTCGACTTTAGCGCGATCAGCATCAGCAGCACCAGCCATAATTGTACATGGGGACTACAGGGCCTTGGCGCAACTGTTGTGCCCCAACAACCGGCGTAACTCCCCACGGCGCCTAATTACGATCTCGCCACACTCGTGAGTGATGCGTGGGCTTCATGTGATTTATCACATGCTTTGAGTCGCGTTCGTGACCTGTTTCACAACGTTTTCGAGTGAGTATGCTCCCGAATTATAGATGTTTTCACTACGA…
MSTRG.12809.1	Chr08A	+	1742609	1743287	CGTGAATGCTGGGACCAGGTCGTGCTGGTCGGCCCAATGACGACAATGGAGGAGTCCAATGTAGTGCAGTGCGGAAGTCATAACATAACCTTCTTCTACAGGTTTTCACAATGTCACGCAGACTGTCGATATCGTTAAAAGGCATCCGTGCTAGAGACGAAATCCTCACACAGTTCCTCGTTCGTTCACCTATCCTCTAAACTGCACGGCCAGCCCTATCAAACGAAGCGAATCCTCCCAAAAACACTTCGGAAGCCCCGCTCGAATCACTCATACCCGCCTAAAATGGCTGACAGCACCATTTTCAACGCCACCGAGGTTCAGGACATCTCCATTTCCACCACAGATCAGGATCGAGGACACAACGGCGGATCTTTCTACTGTGTTGTGGCTTGAAGA…
MSTRG.12811.5	Chr08A	-	1750265	1750726	GTTGCGGCCTAGGCTCGCATCCAAGTGTGCTCCCAAACTTCGTGCCATTCACAAGATGTGAGAAACACAGCTTCAGTCGAATGGTGATGATGATTGGCACTTGAATAGCAGGAAGTTACCCCGCCAATCATTTCCAATTAGCGGGGTGGCGCATATATATACAAGCGTTTCGATGGCCAAGCAATTTTTCCGTCGATCTCTCGCTATCTCTGGCAGAATAGCTCATTTGCCGCAGTCTCTACGTAGCCTTCGAGTTGCGTACGCTATTTCGTTTAATTCCAATCCGTCAAAATTGAGTCTCCATTTCCCTACGATGACTGGGGCGAGACGTTTCCCCCGCCCGGGG
MSTRG.12844.2	Chr08A	+	1890240	1890554	AACAGCTTAGAGGGAGAAAAAATTATGACGAACGACGGAGAGCGAGGTAAAAACATTCTTGTACTGGAGGGAGGCGGCGTTGGCGGCCTCTCTCCTCTCTTCATCCTCAAAGAGCTTATGAACAGGGCCGAGGCAGCTGGAGGTGACTCTAGCATCCTTAGGCAATTTGCGCTCATAGCCGGTACAGGCAGCGGAGGGTAAGCGCTGCATTTACGACGAGACGACGCGGCCGTGAACTAAAGGATCCTCTTAACAGAGTGCA
MSTRG.12856.1	Chr08A	+	1933216	1933961	GTTGATGGCTATCACGAGTCCAGGTCTTCAGTTCGCTCAACGCTGCCAACGATGAAGAGGAGCCATGCGGCTCACATCAAAAATAATCTATAAAACTGTCGTTGAAAGAAGCAATGAATTAGTGCCCCTCTTTCCTTCCCCTAACTGCTGGGTGTAAACTCACTCAGAGCCAAGGGATAAAAACACCCAGAAATTTTCAATAAAATGGACAATACACTCGATAAATCTTTGAACGGAATACCTGCAGTGCTCCCAGCTTCACAAGGCGACAACCATCCGCACCCATCACCTCAAGGGTAGTTTTCTGCAAGAAGACATTCGGGGGGCAATGTAGTAACAGTGAAAATGAAGGCTAAAACGACTTGATATCATGAAGGGAAATCTAGAAAATAAAACGAG…
MSTRG.12876.1	Chr08A	-	2024290	2024575	AATGGTCGAAACCAACTTGTTAGCGGCCACGCTCAAGGGCGCCAAGTCAACGGCAGGCGATCTTCATACAGGACTGCGGCCATGTGCGCCGATCCCGGTCATATCCCCAAGCGACATCCTCTATGTCCAGTTTTACGTTTTACGGTCAGCTAGGCGACCCCAGTCCCCACTTCTGGACCGGACTCAGTAGGGCAACGACTAAGAATTGTTGTGTAGATACTTG
MSTRG.12894.1	Chr08A	-	2081334	2082307	CCGGAATCGCTTCAGACATAGTACGCGTCAAAGCCGATGGAAATCAGACGCCTATTTTACCTATTGGAGAAACCGGGAAACTCTCACAGCCGCCCACACCGAAAAGATCACGGAACCGGCGACCTGTCGCATTCGCATTCATGGCCGCTCTAGGGGCGATACCAGACCTCGTCAGGTATTCGGCCGTCATCCCTCGCACCGCGTCGCCTAGTCGCGCCCTCCGGTCGCTCCATCCAAGGGCGAGCCTCCCCGCTGCTGCGGGATGGCGGCATCCTATCCTGGTGCGACTCATCCGCCGCCGGGCCTTGCCCAGCGGAGGATTCCCCTACCGTCCTAGTACCGTTCCACTCGCTATGTTTTCTACTCCGTTCATATGTACGTTACATCACTATCGTACAT…
MSTRG.12895.1	Chr08A	+	2087317	2087658	GTGGAATTTGGGTAGAGAGAAAGGGAGTGAGAGAGGGTGGGATAACTCACGAACTCTCCCGCGTCCTGCGTCTTAAAAGGACTTCTCGTTGCGCGGCCTCGTGAGATGAGCCACCGGTCACGAGACGCCCTACGCTCAGAAATGCGGCCTAGTAACAGTCTCGTAGCTCCGCAAGCTGCGCGACGATCCTTCACGGAACCGTCCAAGTCAACAAAACAATCGAGACAACACAGCATTTATGTTACACGCGTGATCGTTGTATCGTATCGTACCACCTCATCTAAA
MSTRG.12905.1	Chr08A	-	2117703	2120377	AACCACAGCTGAAGTAATCAACCAACCACTAGGCACCGGTCCACAGAGGTAGCGAATGTCAAACTATTTATTCACACCCATAGTCTCATCTAGCCGATCTAATTTATGGACAAGTACTCTGACCTCCTACCATCTCTAATTTCCCTGTCCGTTGTGTTGCCGGCTGGGATTTACCCAATCTAAGGCACCTTGATATTGCATGACGTAGGACTGCACGGCACATCCAGCAAATAACACACCCTCCCATGCGCTCTCAAATGATTCCACCCCTGTCCACTTGTGCTTTCTGATCCTCCAAATTCCACACGTCCGGCGCGAGGACTACACGATACGATCCCGTACGGCGTACCCTTTTATAACACGCTCTTCCCATTCACCCTTGAACAACCCCGATTCCCC…
MSTRG.12905.2	Chr08A	-	2117738	2120366	AAGTAATCAACCAACCACTAGGCACCGGTCCACAGAGGTAGCGAATGTCAAACTATTTATTCACACCCATAGTCTCATCTAGCCGATCTAATTTATGGACAAGTACTCTGACCTCCTACCATCTCTAATTTCCCTGTCCGTTGTGTTGCCGGCTGGGATTTACCCAATCTAAGGCACCTTGATATTGCATGACGTAGGACTGCACGGCACATCCAGCAAATAACACACCCTCCCATGCGCTCTCAAATGATTCCACCCCTGTCCACTTGTGCTTTCTGATCCTCCAAATTCCACACGTCCGGCGCGAGGACTACACGATACGATCCCGTACGGCGTACCCTTTTATAACACGCTCTTCCCATTCACCCTTGAACAACCCCGATTCCCCCTCGACAGCGG…
MSTRG.12921.1	Chr08A	-	2194355	2194704	AGCTCGGCCAAAAAGGCATCGATAAAGGCCCTTGCTTTGTCCTCTTCAATGCCTCCTGCCAGCATAATAGTCAGATCAATAGACTGAAATCCTCGAATCGGACCATTCTGCGGGTGAGGTCCGGCCAATTGATCGTTTTCCCAGTGAGGATGGGAAGGGTCAAGGCGTGAAGCCAGATCGTCCCAGGTAGCAGTGTCCACCCCTTGTCTTTCCCATAGTTCCCGAGTATACCGTACCCCCTCGGC
MSTRG.12929.3	Chr08A	+	2326667	2327107	TTTCGATTGTTTCTGGCCCTGGAGCCACTAAGCGACCGAATAAGGGCGCCAAAGGAATCCAGTTATTCACGCATCCGACATGCTTCATCTTGGAGAGTTGAGAGATTGCTATTTCAACAAACCACAGAGAATATTGGATATGTATGAGCAACTGTCAGCACCTCGCGTATGGTATAGGAAATCATGAACAGAGATATGTAGATAGATGCGGACCGTTTGAACAACAATAAAAGGATGCCACAGGTCACGCATACAACCAAACCCACATTCAGCACACAGTATTGTGTACACTATAGTTCACATTGCCCAAATGGTAGTTTCGG
MSTRG.12707.1	Chr08A	-	2425094	2426871	GGACCGTCTTACTGTCTGCGAGGCATGGCAGAAATCGCTCATTTTCCTCGGCAAGGCCACAGTTGTGCAGTGTGTTTTGCGGTACTTAGACGGGCGCAGCACATGTGAGTTGCGACCAGATTTCTTTAAGGCATAAGCGCCGTAGCGGATATGGCACGTGACTCACTTGCGCGTAACTTCATCCTGACCACCATCTCCCGCTGTGCCCAGCCCGCTCCCCCGGTCGTAATAGGCAACAGCACATTCACCCACTCTCCCCACCCTAGTCTTAAATATACTTATTATATCATTAACTTACGTAGCAGGTTTCTTTGTAGTACTTCCTAGAACAACCGTGGCAAAACTCAACAAACCATTGACTTCAAAACGCTCAAAGTCAGTCCCAACTTTGAAGCCTCC…
MSTRG.12707.2	Chr08A	-	2425094	2426871	GGACCGTCTTACTGTCTGCGAGGCATGGCAGAAATCGCTCATTTTCCTCGGCAAGGCCACAGTTGTGCAGTGTGTTTTGCGGTACTTAGACGGGCGCAGCACATGTGAGTTGCGACCAGATTTCTTTAAGGCATAAGCGCCGTAGCGGATATGGCACGTGACTCACTTGCGCGTAACTTCATCCTGACCACCATCTCCCGCTGTGCCCAGCCCGCTCCCCCGGTCGTAATAGGCAACAGCACATTCACCCACTCTCCCCACCCTAGTCTTAAATATACTTATTATATCATTAACTTACGGTTTCTTTGTAGTACTTCCTAGAACAACCGTGGCAAAACTCAACAAACCATTGACTTCAAAACGCTCAAAGTCAGTCCCAACTTTGAAGCCTCCACGCGC…
MSTRG.12707.3	Chr08A	-	2425094	2426871	GGACCGTCTTACTGTCTGCGAGGCATGGCAGAAATCGCTCATTTTCCTCGGCAAGGCCACAGTTGTGCAGTGTGTTTTGCGGTACTTAGACGGGCGCAGCACATGTGAGTTGCGACCAGATTTCTTTAAGGCATAAGCGCCGTAGCGGATATGGCACGTGACTCACTTGCGCGTAACTTCATCCTGACCACCATCTCCCGCTGTGCCCAGCCCGCTCCCCCGGTCGTAATAGGCAACAGCACATTCACCCACTCTCCCCACCCTAACACTCTATAGGTCTTAAATATACTTATTATATCATTAACTTACGTAGCAGGTTTCTTTGTAGTACTTCCTAGAACAACCGTGGCAAAACTCAACAAACCATTGACTTCAAAACGCTCAAAGTCAGTCCCAACT…
MSTRG.12707.5	Chr08A	-	2425096	2426687	TGACCACCATCTCCCGCTGTGCCCAGCCCGCTCCCCCGGTCGTAATAGGCAACAGCACATTCACCCACTCTCCCCACCCTAACACTCTATAGGTCTTAAATATACTTATTATATCATTAACTTACGTAGCAGGTTTCTTTGTAGTACTTCCTAGAACAACCGTGGCAAAACTCAACAAACCATTGACTTCAAAACGCTCAAAGTCAGTCCCAACTTTGAAGCCTCCACGCGCTCACCTGGAAAACCAAAGGTCCGACCACGGACGCGACTGGCTCCGGCTGCAACCAGGTCAGTCATTATTGCAGCCAATTAACTCAGCCCTGAGCCTGATTCCAAGTCCGAGCCCAAACCCAAGTCGAGCACCAAGTCGAGTGTCAAGTCTCGCAACCTCAAGCAAGA…
MSTRG.12728.1	Chr08B	.	192558	192822	ATCATTCTCAATCAGTGTTCAGCCTACAGACAGCCAAATCAAATCAACTTGGCCAAGAACGGATTACATCGGAATTCGTGAGTGGTTATTGCTGAAAATGTATCACTTGCACTCCATCCGTCAGCAAAGACATTATTCTTTCCGGGTGTGGCTCGCCGATACCCCCAAAACAAGGCAGTATTTAAGCGGGCTGCTTTGTACCACCTCACTCAATGAGATTGAAGTCGAGCGCGATGATGGTCAGGGTGGACTCGACGCTTTTATG
MSTRG.12801.1	Chr08B	-	376627	377119	CCACTACGTCATCTCGAGCGGATATTACCTGTTGTGGTGATTTGCCGCTTGACTGAATCGTGAAACAATTGAGCTAAGAATCCGGGCAAGGCATTCAAATTTGCCGATGGGTACGGATTGGTGGGCCCTCGACATGCACCTCAACATGCAACAGATTCTTGACGGACCTCCAAACCGGTCTCGAACGTTTCGATTCAGCTAGGTGCTATTGGTAGCGTTATCTTGGATAAGAGACATTACCATCAGAGTTTACCGAGGAGGCCGGGGGCGCTCGCCTGACTCATCCGTCTCGAGCACTGCTGCCTAACATATATCCT
MSTRG.12804.2	Chr08B	-	380715	381315	AATATCTTCCCTATCAAAAGACCCCACATCTCCTCATAGGGCAGACTCTCTCATCGCGTGTCACGGGACCGCGCATTGAGGACACCCAAGGCACTGACAGCTCAAGACGTGGCATAGCCCGACTCGCTCGTACGTGTCTGTAACAAAGTGCCCATCACACATCCACGATCGAGGCCAGTCTTGATTAGGCGGGTGTTTACCTGATTGACGCGCAACGTTGCAGATGTACGTCTTCGTAGGTTTGCACATTGCGATTCTTCAATATGTACCACCCGTTCCCGAAACAGTAGATATTCCTTTCTGCCGAACCTGTAAAGTGGTCGACTCGACGTCCACTAGCGACCCGAACACACGAGGCCAATCTATTTTAATTGCTCAACCAACAAACGATCACTTCTC…
MSTRG.13020.1	Chr08B	-	648363	648874	TGGAACTTGTCCTCAAACGCATTAATTCATTCCCTGTCGATACTTTCCGTTTCTGGACACCCGGTGGCCTCCGACGACTGCTATTGGCCCACTGAGCCACCGTCGGAACCCATCATAGTTCAACATTCACCGGTATCCCTATCTATCAACTGTCATCAATTTATGTTGATGTCTCGGCCCGTTCGGATCGGATATACCCCACGTACAAGGTACAACCCATCGCGGCAAGAACCCCTGTGGCTGGGAGTAGGTCCAATGTCAGGTACGTTTGTCAGGACATTTTGGGACAGCTTGACCCCAAACTCGCACTCCACCGGACATGTGTCCTTTCTCAGAATCAAGATAATTTTCTCTATGGAACTTGTGCCATTGGTCGGGCCCTCCGTTCACCTTCTGAAT…
MSTRG.13020.2	Chr08B	-	648363	648874	TGGAACTTGTCCTCAAACGCATTAATTCATTCCCTGTCGATACTTTCCGTTTCTGGACACCCGGTGGCCTCCGACGACTGCTATTGGCCCACTGAGCCACCGTCGGAACCCATCATAGTTCAACATTCACCGGTATCCCTATCTATCAACTGTCATCAATTTATGTTGATGTCTCGGCCCGTTCGGATCGGATATACCCCACGTACAAGGTACAACCCATCGCGGCAAGAACCCCTGTGGCTGGGAGTAGGTCCAATGTCAGAATCAAGATAATTTTCTCTATGGAACTTGTGCCATTGGTCGGGCCCTCCGTTCACCTTCTGAATATGTTCCCATCAAGCCTTCTCTGTAACGGTGCCAAAATCTACCGATGTTTACTCCGAGTGATACCCCCATTGC…
MSTRG.13022.6	Chr08B	-	688329	689633	CAGCAATTCGCCACGTAACACGCTCTCCCATGGGCGGTCCTTGTTACCCTGGCCCTTGGGGTAGAAAAATCTAGGAAACGAGTATGGATCCATTGGCGGATCGTATTCAGAAATGAATTTCTCTCGCTCCCTTATTATTAATTGAATTGTTAACGATTTAACAGCAGTACATGAGGAACAAACAACTTACTCATCATTTTCCCAATCAACAGAAAGCGGAGACAGATAATAGGCAGTTTGAACATGAAATAGCCCTCGAGAGGATTTATCATCGGCATCAAGAGATCTGCCGTTACTCTGGCCCTTATTGAGCTAAATTCTCCAAGCATGCGAAAATACTGTGCGAGTAGCAGCACCCACAGTGCACAGCTGCGGAATCAGGTTGGGTTCGAGAACAAT…
MSTRG.13079.1	Chr08B	+	868239	868656	CAGCCGTCACTCAACAATCTCCGAGCGTATCACAAAAATGCTTCTAATCGGAAACAAACCATGATGTGAAGTGATAGTTCAGACGAGCAAGGTGACCTGCTATGACCGCCCCGGGCCATGAGCATTTCCCTAGTGCTTGAAAGTTAGTGCGATACATCCGGAATTCTGGATGCTTACTTCTCATAGAGAACGACACAGAAATACGAGCTACGATTAGTGCAGGCGTTAGTTTGGTGAAGTGCGAGCATTAACCTGGTGATTGTCTCATGCGAAGAAGTAGTGGGAAGATCCTAGTCCAAATGTATCGTCGATACTACTGTGTTCGAACATCATTTACTATGTCAAAAT
MSTRG.13155.1	Chr08B	+	926747	927466	CGGATAATGAATTGAGAACTTTTTCCTATTAGGTCTTGGACAGATCTTGCGGAGGAACTACTGTGGGGTTTGCCTAATTTGTGAAGATCTAAGCGATGTACAATGATCGGGAAATATGCTAGCGAGATTTCTCGACTTACCAGGTCGTTACGCCGTATTCATGGCCCAACTCTCAGGCAGTTTACACTAGGTCTTGCTAGCCTCGAGGCCTTTGGTTGTACATATATTAATGAGTGAAGCACTCGGGAATATAATACCAACTTCCCACCCTCGCCATCCCAAGCATTAAACCCTCCATCATTGAAAAGCTCATTTTAAAACTATGTCCCCTTTAAGCCACTCCACTTGTTATCCGGTCAACAATGGGCAAATTACTCCTGGAAATCAGCCCCCTCCTCC…
MSTRG.13157.1	Chr08B	-	928130	929262	ATCGGGTTTTCCGTAGTTTACGGTGCTGCAAAACTCCCATGTTAGATAGGTTGATCTCGAAGTCTTTATTAGATCACGAGACTTGCTTAAAGGGGCAAGTGCAAAGCGACATGTTGCAATGGCAAGGTCCTTTTCACACTGGAGCTTCGCGAGGCTGGATCTATAAAGCCGTTCAATGCTCGCGGACGGGTATTTTATTTAAATGCCAACCGACCTGCGTGTAAGTGAAGGAGACTGGCGTGCTCACGGAGCTAGATGACGGAGGGCGCCAACCACTCCAAAATACGTGCCTTGTTGCTCGTTCACTGGGTTCAGAGCCTGTTCTGGGGGTAGGGCTTGTAGTACATCTCCACAAGACACTTCCTAGAGACACCAGCAATCGTTCACCCCTATGTTCCA…
MSTRG.13158.1	Chr08B	+	929007	929463	CCTAGCTCCGTGAGCACGCCAGTCTCCTTCACTTACACGCAGATCCAGCCTCGCGAAGCTCCAGTGTGAAAAGGACCTTGCCATTGCAACATGTCGCTTTGCACTTGCCCCTTTAACACCGTAAACTACGGAAAACCCGATGAGGTGATCCAAGGCTCCAATACTGGTGATACTGGTTCGGGGTCTGGAGGGGGTGGCCAGGCTCCAACTCAGGGAATTGGTAGTAATGCGTCAGCGAGCATTGTAGCAAACAAGGCCATCTGAAACAATGTGACTAAATCCGTTTTTTAATGCAAGACTGTTTTGATAGTTAACTGTACACGATTTACCGAATCTATGTCC
MSTRG.13202.1	Chr08B	+	1062284	1063543	CTGGGATAGTCAAAGTAGTGGGGGGCGAGGGGGAGTTGCTCGACACTGAGCGGCCCGTCCTGGTACTTTATAGCCAGGCCATGGAAATTTCCGCCTCCTGTGTGTGGAAGCAACACCGATTCAGGGATGGTCTCCGCGTCAAGCCCAAGAAAAAAACTTGCGCAGTGGCCTACCACATGATTAGGCCAAACAGAGCCCGGGAAAGCCAGATGACGCGCGGAGTCAATATCCAATCCGTCCGGGGTAAATCCAGAGCGATCGACGATTGTACTGGGCGCCATTGAGACCGAGATAAACACCCATTTCATAATCGTACACCTCGCGGTTTCCTTTTCCTATGATCCGAGCCGCCTCAGACTGTGGGGAGCGCTATCCGTCTTACCCACCCCCAATATCATG…
MSTRG.13128.1	Chr08B	+	1204910	1205986	ATAGATTTCCACATCTGCACGCTCCGCAGCCTCGTCGTAGCATCATGTGTAGTGGTCAGCACGTGTAGATTGGGCTACATATAGGTCTTTGACCGCGCTGGTTCTTGTGCTATACTTTCCCCCTCCCAGCCTGTAGACGTTGCTGTTTCGGTGGACATCATGGAGCGAATGCTCCATGATATCGAGTGGTTAACTCCATACTGGAGCGGTTGTGCGTTGAGGATTGGGCTCAAATAAATGACAGCTCCATCCGCCATCGGTGTTTTCTTAGTACTGTGGTGTATTTTAGACTACAGTGGCTGATAATTATGAAGGCATCTGTGTTGATAATGAGTGCCTTGGGTCAGAGTGTTAGGGATCCAAATAAATGACGACACTGAAGAGAAGCGCCGGCTAGCC…
MSTRG.13128.2	Chr08B	+	1204936	1205986	CAGCCTCGTCGTAGCATCATGTGTAGTGGTCAGCACGTGTAGATTGGGCTACATATAGGTCTTTGACCGCGCTGGTTCTTGTGCTATACTTTCCCCCTCCCAGCCTGTAGACGTTGCTGTTTCGGTGGACATCATGGAGCGAATGCTCCATGATATCGAGTGGTTAACTCCATACTGGAGCGGTTGTGCGTTGAGGATTGGGCTCAAATAAATGACAGCTCCATCCGCCATCGGTGTTTTCTTAGTACTGTGGTGTATTTTAGACTACAGTGGCTGATAATTATGAAGGCATCTGTGTTGATAATGAGTGCCTTGGGTCAGAGTGTTAGGGATCCAAATAAATGACGACACTGAAGAGAAGCGCCGGCTAGCCACCTGATGATATATAAATTCGCCACC…
MSTRG.13115.1	Chr08B	-	1281366	1281998	GGCGCTTCTGTGGCGGGCCCCGTCCTGAATTCTTTGCTTTGCCGTCACCACACTGACATCACTATGACGTGCCACCCCTTTTTAGCTATGTCGATGGCTTAAAAGTGCATCCGCTCCGGTATGCGAATACTTTCTAGGCTCTGGGAGCTAAATTAGAGCGGGAGCATCCTAAGTTCACCCCCACCCGTACCAGCACGCACGCACTTTCGAGCTACCCGCCCGCTGCTCTCCTGTTTAGTCGAACTTTACTACTTATTTCTCTCGAACGCTCTCTACTCCTCACTCTGGACTCACATTAACCAAACCTGATCGGCGTTTCTCTAAAAGCCTCAAATTATAATTATAACCATAAAAAACTTATAAAGTATGACTGCATGTACACTCTGGGTTTGGTCTCAT…
MSTRG.13115.2	Chr08B	-	1281396	1282054	GACGCCAACTCTCTTCTTTCGCATTCATCTATGTCGATGGCTTAAAAGTGCATCCGCTCCGGTATGCGAATACTTTCTAGGCTCTGGGAGCTAAATTAGCGGGAGCATCCTAAGTTCACCCCCACCCGTACCAGCACGCACGCACTTTCGAGCTACCCGCCCGCTGCTCTCCTGTTTAGTCGAACTTTACTACTTATTTCTCTCGAACGCTCTCTACTCCTCACTCTGGACTCACATTAACCAAACCTGATCGGCGTTTCTCTAAAAGCCTCAAATTATAATTATAACCATAAAAAACTTATAAAGTATGACTGCATGTACACTCTGGGTTTGGTCTCATTCTCGTGTTTCTTTCGTATTTCCCATTAGGCTAGACCCCGTTTTATCATGACTGCTTTT…
MSTRG.13118.1	Chr08B	+	1285177	1285662	CTGCGTATGTTGAGCAGGCTGGCGATCACGGCTGGTGTGAGCGGCTCTTGAGCACAAACCACAGAGCGGATCACAAACGCCATTTCTTGTCTGTCTTTTTCCTTCAGCATCTTGTTGTTGAATGCAGCTCCCATTATTGCAGTATACAGGCTATCGATTGTCTCCTCCTGATCGTTTATCGAGATCGGGGCTTCTAGGATTTCTCTCAGTCGATCGGGGCTTCGAGCAGGGTTGTCTGCTTTGATGTAACGCACTGCTGTCGCTGCGTAGATGAACAACACCCCGCACTGTGACGTGAGAGTGTGCAGATCGCTTGGGACTAGCTCCATATAGCTAAGTTGATCCTTGAGACGTAGCTGGAACAAAGCCTCCTCGCCTCTCTGGATTTGTATCCGACTG…
MSTRG.13250.1	Chr08B	-	1377176	1377652	GCCCGCTGCAGCGACGACGGCGGGCACTGTTGTCCGCGTCGAGACATGCGGAATCGCCACACGTAAAGATAAGACCATCATCAATTTTCACTCGACGAGCCCGGGCTGGGTACATTCTCTGGCCGACATTCCACCCCTGTCTATCAGGCCCAACCCATCCGCACACTGCTGCACTGGCAGAATTGTCGCAAGCAGGCCTCCTATCTCGCACAAATTCCTCACTTCTTCGTGGTGGTGCGCTCCCCGTGATTCTCGAGCGCTGGTCCTGCTTGGTCTAGCCCGGGGACAGAAACCCCGCTCTTCGACAGACCGTGTGTGTGTATACATATCGGCATAGGTGGGTGACCGGGTACGGAATGCCGTCATCCGCCCAGACTCGCCTTCTGTTGCAGCGGGCGG…
MSTRG.13226.1	Chr08B	-	1398776	1399205	GGACGGACGAGCTCTAGGGGAGTTGCCTTTTCTCTTTTTAACGGGGTAGTCAACTAAAGCTTTATCGTTATGACGCTTTGGGTGGATCTCAACGCTTCTGCCACTTTAGCTATAGTCTGTTCTAGCATGTGCAAACGAAGACTGCATTTCCGGGATTTTTTCTTGAGGGCTCTCCGAATGATACAACTACAATTATAGTGGTACCATTTTTTTAGTAGCTTAAGGCATTTCTGTGGCTAGACCGGGTCTAACTTGCTATCACTCATACAGCCTACAAACAAGGTTGAGGCTCTCGGTCTATTTGCGAAGCGTGTCCTCCCAGTCAAAACCAATCGGATCGGGATGTGTGGCGGGAGTTTAGCATGGCGCTATAGGCTATTTCAACCGCATGAGCTAAAC…
MSTRG.13289.1	Chr08B	-	1494417	1495357	GCCAGTGCCAGCATGTCTCGATGCACATTCGGAAGTTTCTCAAGCACCTGAACTCACAATATCCTCCCTATCTCTTTTTTATATATCCTCGGTCTCTACACTTACCAAACGACCTGTGCGATAAGGCTGGGCTGTCAGCTCAAGTGTTATCTGGGCTCATGCCGCCGGCATTTGCGGTGCCGATGACCACTTGTTCCCTAACAAACACAAGCAGATTTATAGGATTTGAGACGCGTGCTGTCATTACCATTATGGGGATCTATACTCCGTGGGCTCAGTTGAGGATGCGACTACGCAACTGGGGTTTCAGTCAAACTCACGGCACCCGCCAGTTTGAAATACAAGCTACAGCATAAACACATGGCTTCGCGCCTGCTCGCCTGTCAAAGACGCAAATTG…
MSTRG.13292.1	Chr08B	+	1500500	1500861	GAAAGCCAAGCAGGTGGTTGGATTCAATCTACTCTGACACTGGTACCCCTCCAAATATGTGCTATCGAATGTTTGTAGTATCTTCAAATGCTCAATTCAACCATACAAATAAATCTTGCGGTATGATTAGATTAGAGCAGCCAGCACAAGTCTATGGTTCATATGCGCTCATAGGAGATGGCTTATCTTAGTAATTTAGAATCATAGGAAGCTACAAACCGTTGCTGAGCCGTCAACAGAGCCGTCAACATCATTGTCAAACGCGGCGAGCCAATGTCGACCCGTCAATCGTACTGGCATGAAGGTCCTATGATATTGTTAACTAGTCCCCTAAAACAACGTAATATATAGACCTTCTCGTG
MSTRG.13255.1	Chr08B	-	1513467	1514414	CGTGTATACATGCCGAAGACGATCACAGACTTCAAATTAGGTGGATGTCCGCCGCGTCAGTACTGACGCGGACAGCGCCTCCCAGCGCCGGTCTACGAGCCGCAGACAGGCTCTGTCCGCGGCTATCTTCGCGGACAAAACAGGCACAAACAGGCGCTTACCTGCTTGTCCGCGGGGTCCCTCTTTGCAGTGTATGTTGCACACACTGCACCTGTGGCCAGCTGACTCGTCTGTCATGCAGCTTGCCTATGCGCTTCCTCTATCAGCTGCCTCGACTTTAGCGCGATCAGCATCAGCAGCACCAGCCATAATTGTACATGGGGACTACAGGTGAGCACCAGCCATATATCCTATCATCGTGTGTGGCTGATCTGTAATCGTCGCTGCTTCCGCGACACC…
MSTRG.13255.2	Chr08B	-	1513586	1514243	GCGGGGTCCCTCTTTGCAGTCTTGCCTATGCGCTTCCTCTATCAGCTGCCTCGACTTTAGCGCGATCAGCATCAGCAGCACCAGCCATAATTGTACATGGGGACTACAGGTGAGCACCAGCCATATATCCTATCATCGTGTGTGGCTGATCTGTAATCGTCGCTGCTTCCGCGACACCTACATGCAATGTCGAGGGCCTTGGCGCAACTGTTGTGCCCCAACAACCGGCGTAACTCCCCACGGCGCCTAATTACGATCTCGCCACACTCGTGAGTGATGCGTGGGCTTCATGTGATTTATCACATGCTTTGAGTCGCGTTCGTGACCTGTTTCACAACGTTTTCGAGTGAGTATGCTCCCGAATTATAGATGTTTTCACTACGACGCATGTAAATAGTA…
MSTRG.13256.1	Chr08B	-	1514632	1514979	ACCCCCACCACCACCATCGAGCTAAAGCTTCAACTTCGTGTCACTCCTCTGAAGTATGCTTAGCACCGCTCAATTGGAGTCCGACCATTGCCGATCGTACAACCTCCGCCTCTTGTTTTTCTCTCATGACTCATTCTTGTACCTACGCCACCAGTCTTGTATTTACGTTCCATAGTGATATATCACGGATGCCATCGCCCGCCAAGCGGTTGCGTTTACCTGAATACCCCA
MSTRG.13257.1	Chr08B	+	1520048	1520650	CGAAGAGCTAGACATTATATAGGTATCTAGCACTGGACTCATGTGTGACTAATAACAGCATGCCGCTAGATACTTAGGCATGCCTTACGTGCTTCTCGAGACGAGACGGACACGAGACAAATGCCTCGTTCGTCTCGTCTCGTCTCGTCTCGTCTCGTCTCGCGGCAGCGCTAACAGGAGGGATACTCGGCCGCAGCCGAGGCGCCAGATCCGCCCTCCTGGCCACGTGCCCTCCTCACCTGCTCTCCTTGACCTCATCCGTACGAAATCGTCCGCCGCGCGGTGCGCGCGCGGCGGACGCGAGATAAGATAGTAGGTTTTGTTTTGACCCACCCGCCTTCCCTGCGAAACGCACCTAGGCTCTCGAGGATTTGCCGCCCACCCGCGAGCCCTGCTCAC…
MSTRG.13270.1	Chr08B	+	1620396	1621094	TTTTGCTGAGCCAGGTTTGTTTGCCCAGGGTGCGGTGTAAAATCCTGTCAAAACGTCAGGTCCTATCGGGAAAAAAAAACCGGGCCTGACAAATCACGTTGCCATGCTTCGCAAAGTTGGGCCCTCCGGTCGAGCTCTTGTGAGCAATCGTAAGCCCCTGCGAATGGCGGGTCAGTCTCGAACACCTCGAACACCTCAACCGGTCAGTTAAGCCTTAACTGACTGGGGGGTGTTTTCCTGATGATTCCGTAGGGGGAGGATGGGCCACTTGCATTTGATGATACAATAGCTGGAAAATGTGAGGCATCTGTGATCATCGATATCCCAACCACTCACCCCGGGAAAGATACCAGCGGCGATGAGGCATTTGTAAACAAACACATATTTGCAATGGGATAG…
MSTRG.13270.2	Chr08B	+	1620444	1621043	CAAAACGTCAGGTCCTATCGGGAAAAAAAAACCGGGCCTGACAAATCACGTTGCCATGCTTCGCAAAGTTGGGCCCTCCGGTCGAGCTCTTGTGAGCAATCGTAAGCCCCTGCGAATGGCGGGTCAGTCTCGAACACCTCGAACACCTCAACCGGGGGAGGATGGGCCACTTGCATTTGATGATACAATAGCTGGAAAATGTGAGGCATCTGTGATCATCGATATCCCAACCGTAAGCCATCCACCCTTCTCGATCCACCGCCGGTTCCTGCAATCGCGCAATCGCGCATTCGACATTCTGTTTTCGTATCTTGCGTTTAAACCGCATGTACCCTTGCATTGTAGAGGGTAGGGAAAAGACTCACCCCGGGAAAGATACCAG
MSTRG.13300.1	Chr08B	+	1647622	1648309	GCGGAGGCGCGTGAATGCTTGGACCAGGTCGTGCTGGTCGGCCCAATGACGACAATGGAGGAGGCCAATGTAGTGCAGTGCGGAAGTCATAACATAACCTTCTTCTACAGGTTTTCACAATGTCACGCAGACTGTCGATATCGTTAAAAGGCATCCGTGCTAGAGACGAAATCCTCACACAGTTCCTCGTTCGTTCACCTATCCTCTAAACTGCACGGCCAGCCCTATCAAACGAAGCGAATCCTCCCAAAAACACTTCGGAAGCCCCGCTCGAATCACTCATACCCGCCTAAAATGGCTGACAGCACCATTTTCAACGCCACCGAGGTTCAGGACATCTCCATTTCCACCACAGATCAGGATCGAGGACACAACGGCGGATCTTTCTACTGTGTTGTG…
MSTRG.13311.1	Chr08B	.	1675697	1675924	CAGCGTAGCCCGCGGAGTGGCACGAGCAGTACTGATGTCGAAATGACATCGGCGCTTATCACTCATCATATGCAGGGTCCGAGGCCGTGTTGGCACTTGTCGACTACCACGACAAGTACCCAGGCCTCTTTCGCCGCGCGCTGCTCTTTTTATCCCACCCTCCGTTTCCCCTTCTTACACCATGTGTTCTTAGATTCAGCTTACCCACCCCAGCCCAGCGAGTCCTTC
MSTRG.13328.1	Chr08B	-	1769816	1770081	TTGATTCCGAGTGCTCGTGATTGTGGGCCGAGGATCGCCGACGGACCCGAACACAGTGCCGCTCACGAGCGCTCCCTAGAATTTCTGGTTTTGGCTGAGGAGTCTCCGATGCGTTGAGCACCGGCAAGGGGGTAAAGAAGAATATACAGGAATGAGCGTAAGGAGTCGAACTCCTGTACGAGGACTGGTGGATGCAGCAATTGACGAAGGAGG
MSTRG.13330.1	Chr08B	-	1774645	1775131	GTCGTCCCTCAGACTCCGCAAATCATATAATACATGCGTTTAACGATATCTCAAGGTCGTATGACCATTTCACGTGATAAGTTTTCCCTGGGTTTACATAGTCCTATGTCTTGCGCGACCCTTTTCTTTTTCTTTTTCTGGATTGATCCACGTGCTACCCTTCAGCTCTTGCTGCGGCCTAGTACCCATCTCGCTCTTCCGCAAGCTGCATCGCGTTCCCTCCTCGGCGCTTGGCCTTTCACAACCATCTGATGCAGATCAAAAGCTAGTTGGTGGTAACCAAATAACGCTTCCGCTGGACGTTTCGGAGCTTGATCGTTGCCACCGGCCCAGAATGATTGCAACCGGGGCAGTTTAGTGTAACACAGGTTAGCGAGCACGTGTTGACAGTTTTGGTTT…
MSTRG.13343.1	Chr08B	+	1824533	1825533	GAAAGATGAAAGCGCGTTTTCATTTATAACACGTTCATCTAAGCATCTACCACACTGCGGTGTATTATGAAAGCCTGGGCCTCAAAATGTCCAGATGCCCGAAGTCTCCACGATAACAGCCACGCACTCCTACGTGAGCGTAGGTTTCATGTCTAAATATGCGAAGTGTTCCGATCGGGTTCCTGTCAGCCGTAGTCCTGCCAGGTAATATGCCCTTATTTGGCGTTTCAACTAACACCTGTTGATGGTCTATCACGAGTCCAGGTCTTCAGTTCGCTCAACGCTGCCAACGACGAAGAGGAGCCATGCGGCTCAGATCAAAAGAAATCTACAAAACTGTCGTTAAAAGAAGCAATGAATTAGTGCCCCTCTTTCCTTCCCCTAACTGCTGGGTGTAAA…
MSTRG.13349.2	Chr08B	+	1851581	1852526	GTGCCTGAAAATGCAAAAGATCTTATTAGATGAAATATTTGAACGCTTCTAAACACTGGTAATGACAGCTAGGAGTTTTCCATAGAAAAAATATTACGGCTCCCGATTGCTAGATGACGTTGAACTAAGAACTGGTGTTAAGGCAAGCTCTGAATGTCTAGAACAGGCATGAGGACCAGCATAAAAAACGTTCACATCATTAACATGAGTCCAAACGATTCGGATTTTCCAGAAAACGTCCCAGAGCCACAAACGTAACCAGTGCGAGCGAGGCATCATTGATCGAGGCTCGAAGTAGTCAAATTTGTCCTAGAGGTTTATGCAAGAGATAAAGAGACAGCAAGACTAAGATTTATCACATTTTGACTGGATTTATCGAAGGACGCGAATGTATGACAA…
MSTRG.13366.1	Chr08B	+	1949282	1949786	ACGATAAGCTGGTCACATGGTCAAGGTGGCTATTTTCACGCTCCTGTCGATAGACTCCATCGGGTAGTCTAGCAGAAATCCAAGAAAAGAATCGTTTTCGAAGGGTCCGTATCCGTCCGGGCCGCGAGGAACAAACAAGCGCCGCACGTGGAATAGGCGTCGTACCGAAGTAAACGCATGCGGCCGCTGGAGATAATGCGTCTTTGTCCGTATGCTCACGTCGTCATTAGACCACCCGCGAGGTTTCTCCGCGCTTGAGCTCGCAGCGACATGAACGTCGGGAGGGGCCGTATTGTCGCCACTGTCATGTGCTGCTGCATAGGCACTAGGCGATCGAGATGAGCGGGAGGTCCCGTCGGAGTAACCTCATCAACAGGATAGAAGAACAGACTTTGGTGC…
MSTRG.13388.1	Chr08B	-	2045009	2047519	ACTATTTCTAACCACAGCTGAAGTAATCAACCAACCACTAGGCACCGGTCCACAGAGGTAGCGAATGTCAAACTATTTATTCATACCCATAGTCTCATCTAGCCGATCTAATTTATGGTCAAGTACTCTGACCTCCTACCATCTCTAATTTCCCTGTCCGTTGTGTTGCCGGCTGGGATTTACCCAATCTAAGGCACCTTGATATTGCATGACGTAGGGCTGCACGGCACATCCATCAAATAACACACCCTCCCATGCGCTCTCAAATGATTCCACCCCTGTCCACTTGTGCTTTCTGATCCTCCAAATTCCACATGTCCGGCGCGAGGACTACACGATACGATCCCGTACGGCGTACCCTTTTATAACATGCTCTTCCCATTCACCCTTGAACGACCC…
MSTRG.13388.2	Chr08B	-	2045186	2047492	CAACCAACCACTAGGCACCGGTCCACAGAGGTAGCGAATGTCAAACTATTTATTCATACCCATAGTCTCATCTAGCCGATCTAATTTATGGTCAAGTACTCTGACCTCCTACCATCTCTAATTTCCCTGTCCGTTGTGTTGCCGGCTGGGATTTACCCAATCTAAGGCACCTTGATATTGCATGACGTAGGGCTGCACGGCACATCCATCAAATAACACACCCTCCCATGCGCTCTCAAATGATTCCACCCCTGTCCACTTGTGCTTTCTGATCCTCCAAATTCCACATGTCCGGCGCGAGGACTACACGATACGATCCCGTACGGCGTACCCTTTTATAACATGCTCTTCCCATTCACCCTTGAACGACCCCGATTCCCCCTCGACAGCGGATATTGT…
MSTRG.13378.9	Chr08B	+	2051201	2051835	CTTCCAGTTGCGAACTGGCCCCCTACAATTATAGCTTGGCGTACCCCACAAAATATAACACTCAGCACGACAAATCTCAAAACCAGCTTGCAAGGAAGCTTCAACCCCATCTCCAATGTCGATACCCACATCACCCAAAAAAATAAAACGCAGCGCAAGTATGCGTGCGATTTATTCTAGAAGTCCTTCAAGAGATCAGCGCCAGCGTCCCCCCTCCGCGGAGCCTGTATATGATTACCCGCCACCTGTTACTCTCCACCACCCCCGCCACCCACAACCTTGCACTTTCCTTCTTTGCCTTTTCCACGCCCTGGTGGAGAGGTCGGGGGACAGCAGTACGTCTCGATAGCTATGGACGACAAGAGGAAGACAGGCTGGGCACAGCCACCCTACTACACT…
MSTRG.13419.1	Chr08B	-	2188996	2189351	TTTACCCCTGCGAATATAGTGTTGGTTTAAGCTGGTTAATCCGCTTGAAGCGAAACGACTTACTAGACCGACACTCCCCGCAACCGGAGAGTTACAAGCCTCCCGTCATCATGTTTAGCCTCAGTTCCCTACTTCTACGTAGTACGAGCTGAGTTTCTTGATAAAACAAAATGGCAACCTCATTATCTTCGTAGTACTATGTAGTACTGTGTAGAAGACAAGGTATCACCAGATGCCGCCCCACTGAATGATATCGAAGACTTTACCCTCCATAAGATAGAAAGTAGAATCAAAT
MSTRG.13437.1	Chr09A	+	15513	16729	GAGATGCTCATCTGTCTTTTAATAGACTGTCGTTTTTTGTTTCACGAGAAAACACGAGATTCAGGATGCTGACATTGTTCGCCTCCGCCACCATCGACAGGCCAGATATGGATATATTGCGATGACGAGCCTCGCACTGAGACAGCGGTCGTAGCGATAGCAAGTTCTTTTCGCATACTAGACAATGCGGTTCAGTCAAGTACGACAACATCAGGCAGGATACATACATCAAACCATACACAATTAATTGAGAGTCAGTCCAAGTTAAGTCACGTGGGATTGAGTGGCGATGGGTATGACGTCAACATTGCGTTGTGCACTGGAAAATGACATAACTAAGAGAAAATAGCGCACCCACGATGATCCACAATAAAGTCATCCGATTTAGTACTGACTATC…
MSTRG.13442.1	Chr09A	+	36813	37071	GCACATGCTATCGAACTACCCTATCAATCTCAAACTCGGGTTTGTTGGTCTGGGTAACCTTGGATGCCGCAACGGTTTTTGGCTTGGTCTTGCCCCAAACTTGTTTCCTTTGATATCACCTATACATCCTTGTCGTGTCTATCCGGGGTCTAATCTCGACTAGCTAAGCTATGATCTATGGAACGATGGATACCAGCAGAGAAACTTGGGCTCATACCAATAAATTCTCAACAAGTCTGTTTATCTACCTCTCCTTTAC
MSTRG.13491.1	Chr09A	.	207291	207618	TTGGCGCAGGAATGCTCACCTGGTATCCCTGTACGCCCCAGCCCCTTATCCAGCCCCTGCTCACAACCTACTTGGTTCTTGCGCTTTGGCGTTTGGGACAATGCGCAGACGGCGCGTGAGGCGAAATTTCCGGTCGCGTCCGACCGCTTGTGTTTGAATTGTTGGGTAACGGGTGCTGCGGCACCCTGCGTTTCGTTTCGGCTAGCTAGCATTATGTTTATTAATCAGTCGCGATGATAGTATAGTCCAAGGACTGTTTAAACAGAAAGATGCGAGAGAGAGAGACAAAAGTAATGGATACTCAGCGAAAAAAATAAAAATGTTTTTG
MSTRG.13501.1	Chr09A	-	268930	269289	TGTTTCCACGCGTTTGTCCCTTATTTTCATCTCCAGTTCAAACACTCGTTTAGATATTTAGTCTCTCTTTCGAATCTTTAGACCGTTTGCAAGTCACTTATCTGCGTAAGACCCGACCCTAGCCTACGGTGGCCTTTTGATCTGGAGACCTCACAGCATGCTAAGTAGACTGAAACAACAGACCTATTTAACTTGAAAAAGCACAGCCTTCGGAGCATAACGCATTGCCTTGAACACTACAACTCCCTCTCCAGCCAAAAAGCGAGGCCCATCTCGGTCAAAGGCATATGAC
MSTRG.13518.1	Chr09A	-	308452	309161	CGCAACTCAGCATTCTACCGTTTAACCACTCCAAGTTAACCTACTTCATTCCACACCATGAGACTCAATTTCATCACCACTTTTGTTGCTACCATGGCTCTTGTAGCCCTTGCTGCCCCGTCTAATGACAGTCTCTTCGATAAACGCGAGTTTGACTGCGGCGATCACAGATGCAAGAGCGACGAGTGCTGCTATCAAGGACGCAGGTGCCAGAGGCGCGCATTCGAGGACCAGCGCTGTGACATATTGGCATTTAGTGACCGCGTGTGTCTGTGCGAAGACGACCTTGCATGCCTGGACGGAAGGTGCCGTAGATATGACTAGAAGTAGCTCGATGTTGGGCACCGTAAAGCTCTCTGCACTACGAGTTGGATAATTTTCTGTAACATACAAACAGCC…
MSTRG.13551.1	Chr09A	-	344240	346791	CACACCGTCTCGATCTCAGATATCACTTGCTCGAACTTGAATTGAATGTGTTCTTTCATGGAAAATTCCTTGTCCACCCCAACTGGTGTGCCACTTCCTTTGGAAAAATGCTGGGCTGGTCAAACAAACTCTTGTTGGGGATGTTAACACTCTGACGTCATAGGTCGAGACATGGAGTTCTCCCTACTATATTGACGGGACTTAACATTTGGATGTCAGGGTCTATACATCTCCCACGATTCAGTCGGAGCTGCTCTGCATAGACGAAGGCCGAGAACCTGAGGATGATATGTTAATCCTCGTGCGAGACCTATCTACGCTGGGCTGCTGAGTCTGGTTGTAGTCTCCGAAACCTGGGTGCCTTGTTCATATTTGCCGTATTCTAGGGACATAATTGCA…
MSTRG.13551.2	Chr09A	-	344240	346791	CACACCGTCTCGATCTCAGATATCACTTGCTCGAACTTGAATTGAATGTGTTCTTTCATGGAAAATTCCTTGTCCACCCCAACTGGTGTGCCACTTCCTTTGGAAAAATGCTGGGCTGGTCAAACAAACTCTTGTTGGGGATGTTAACACTCTGACGTCATAGGTCGAGACATGGAGTTCTCCCTACTATATTGACGGGACTTAACATTTGGATGTCAGGGTCTATACATCTCCCACGATTCAGTCGGAGCTGCTCTGCATAGACGAAGGCCGAGAACCTGAGGATGATATGTTAATCCTCGTGCGAGACCTATCTACGCTGGGCTGCTGAGTCTGGTTGTAGTCTCCGAAACCTGGGTGCCTTGTTCATATTTGCCGTATTCTAGGGACATAATTGCA…
MSTRG.13553.1	Chr09A	-	358103	358621	CCAACTCTACAGTTTGGCTCAATTTGTACACGAGAACCAGTGCATAGCGGCGACCACTACCTAATCCCTCATGTGGTGATAAGACCCAGCGAGTACTAGTCTGCATTTTGCTCTTGCCTTTTCACAGAAACAACCGACAGAACTCATCGACAATTTACTGCCGCCTTCGATACTCTTCGACTGGTTGCGTCCAACTAACCGAAAATCTTTCTTTCTTTGGCTTCGGTTTGTGTTTTATTTTTTCAATTTACGGGACCTTATTCTGACGAGACTTACGCGGATACAGCAAGCTATCCGGCCTTTGCCTTTTG
MSTRG.13531.1	Chr09A	+	444474	445323	AATCACTCCGCGGTCAGCCACGGCCTAATTGTTTCTAAAATCCAGTCCCTCAGCCCCACGAAGTACTTTCGTCAAGGCGCTACAACTATAACTAGGTGGCCATGTCGAGTACCCATGACGAATTATGTATGTTCTCCGACTGGGCTGCGTATCGACGACATTCCTCACCTCATGTCAACCTGGAAAACTAATTCGATAATTGAGTATTGTAAATCGAAACCTGTTTCCTGCTCTCCTTTATCCATCTTTTGGAACCCTCATACCACGTCTATAAAAGCATTCTCCTCCCACCAGTCTTCCGAAACCTCGTTGCATTGGTGGTTACTGATTAAATGGCTCCAACTAGCCCATGCACTATCCCCAAAGGTGTCTTGATCTTACAGACACGCTTCCTGATCG…
MSTRG.13532.1	Chr09A	+	457027	457659	ACAGCAACAAGCAAAACGATAGGCGCAGCCTCGACTCCACTCAGCGCTCGGATGCGCCGGAAGAAGCCCAGGATCAAGCCACATCCGAGCGATGCTAGATCACGTGTGACGACCACGGGCTCAGATTAAATGCCGGCGAAAATACCAGAAAATCGTTTTCGTCGGCTCGGTGGTCCGTGCCAAACCATGACGTCCAGATGCAGCACCCACACTACCACCCCAATCCGTATCCGTTTGCCCCTCCTCAGCTGCTTTTCCCATGGTTTATGGCCGAGCCTCAGCCCGCAGGGAACGCGCTAGATGTTCCCCCTGTCGTAGGTGCGGAAAAGGCGGTCGACTCGTACAGCCCACACAAATTGGTTCCGCATCATATCCAGCCAAATCCGAGGCTGTTGTGGA…
MSTRG.13592.1	Chr09A	-	567525	567958	AAACTCTCTCGACGAACTGGTTATAAGAGATGCGTCAAAATGAAGATAGGTGACACGCGGACAACCATGTGCATCCGCGCAGCAATCATAGTTGAAGTGTGAGTCAATCGGTTTAAAATTTCAAATTCGGGCCCAGTGCTCCACACATCGAAGGCAACTTGGTGAGTGTTTCAACAGTCCATTGACTCCTCCGATAAGTCGCTTGGGTGGGTTCACTCGAATTTCTGGTCCTTACCGGGGTAAACACAAATCCAATAATTGGTTCTACCGAGCCGGCGGCAATGGCAAGGGGTATCATTCAACGCTCTACAAGATCCTAGACAAAATCGATACGGTTCTCGCACTTGTTTCCGGCCCGGTTCCGCTCAGCCT
MSTRG.13605.1	Chr09A	-	621163	621436	CCACCACCATAACTGTCTTTGGCCTGTAATTCAATTTTGATTGAATACACTTCGAGAACTCCATGACCGACATCAATAGACTCATTGCCACGACTAGTATCTTGAACTATAAATAATTTTTGTTTTATTTTGGATTCTTGACAACATATTTCTACAGCCCCAGGATTTTGATCCATTTTGGTTGGCTACTTCTTTCTAGAATGGGAATTTCGAAACTGCTCCCTT
MSTRG.13956.2	Chr09A	+	656677	658147	GTCTAAGCGTGTATGCCCATCATCAATCAACAAGACCCCAGTCGACCGTATTTCCTCAGCACGCGTTCATGGCTTGTGCGCATACACTCACTAGTCGTAAGTGGACCCGATAGATTTCAACCCCCTATTTTACTTGATTTGTTCACGACGCGCAAGGGCAAGGATTCAGTCCACGAAGTCCGGTACACCGGAAGCAGATCCATCCGGTTCAGCCATCCGGTGTGGCGCGCTTGGCAAAGTGATGAGGCGCTTGGGGCTACCTAGGACCACGACGTCTGCCCCCGTCTGAGAGCGTAGATGTGAATGTGAGAACATGGAAGCGAGATGCATGTGAGCTGTGTCTTCGGCCACCCCAAGCCCTGCGATATACGAGCCCCTGTAGCTCATGTTCTGAGCACC…
MSTRG.13957.1	Chr09A	+	661928	662682	GGAAGATGGCAGAACCCAACTGAGAGTCGCTTCCCTCGTTATGCGAGTCCGGGGCCCCGCCGACGTCGTCCCGGTCCCCCCAGGCGCACAACGCACGACCACTCGCGCGATGGCTTCATCGGCTGGTAGCCTGGTTTAGTCCGATGGAACCGCTCCCAACAGAGCTCAGACGGGCGTTCTACCACGTTGGCTCGTTCGGGCAGATGATCGGCTGCATGATGCGTGTGCGGCGAGAGACAACTACGCTCAAAACGTGTTACTCAGCAGGCGCTTCTGTATATCAACGATCCGTCGGATGATGTTTGTCAAGGCCGTACAAGGCATGTCAGAGCCGCAGATGGAACATATCATTCAAACTCCGCCCCGAGAATGTCTGGCTCGTATGGGCATAGGGCGGAA…
MSTRG.13999.1	Chr09A	+	789142	790124	CCGATTTGAGCCGGGGTTTCGTGAGATTCAAGTGGGGGTTGAAGACCAACACGTTTCGAGAGCGTTATGGCACTCGAACAAGCCACGCAAACGCAATTTCAATCAGAGAGGCCGAAAACTAGCGAGGATCGAGAACTGAACTTCAGCGAGGCGGAGAGTGGTGTTGCTTAACTCCAGAGTTCAAGAGCACGAGGAAAGCGTGCTGAGGGACGGCTGGAGAAAGCGTGGCTGATCACTTGCCAACGAGGTGGCCAGCAAGGGGATCCCCAACGTGTTCGGCCTCGCTTTGAACAATTATTCAACCCACGTTTTGATCGCTAATCGAAGATTGCTGTTTCCGGACAAAGCCCTACGCGTCTATCAAATCTCCCGGCCATGGACGCGTGGACGCTGTGCTGC…
MSTRG.14008.2	Chr09A	+	807771	809356	CGCGACAATTAAGTTGGAAAATAATAAAATGAACCACGTGATAAATGTGAAATGCCGCAGAAACTTAGATCTATGATCGAGGCTTTGGTGGCGCACACCAACGATCCACGGCCGGCATGACCGCATTGGCATCCTCTAGTTCAGTTCAAACCCATCAGCCCCACTTAATACGGGTATTTAATTGAACTCGATGTTTCTTACATCTACTTCACCTTGCTTGTTTCCCCCCTCTCCTTCAACTCAAATCGGCCTGCACCTGTCAAGCCTCAATCATGAAAGCCAAAGCGCTTGGACGCATAGTGCTAATTATTCTCGTTATAAAAGAGTCTTTATTGAGTATACACTGATGTGGTTGATCCACATGCGGCATCGACATTGCGTCCAAGCTCTAAGATGAAA…
MSTRG.14008.1	Chr09A	+	807771	809363	CGCGACAATTAAGTTGGAAAATAATAAAATGAACCACGTGATAAATGTGAAATGCCGCAGAAACTTAGATCTATGATCGAGGCTTTGGTGGCGCACACCAACGATCCACGGCCGGCATGACCGCATTGGCATCCTCTAGTTCAGTTCAAACCCATCAGCCCCACTTAATACGGGTATTTAATTGAACTCGATGTTTCTTACATCTACTTCACCTTGCTTGTTTCCCCCCTCTCCTTCAACTCAAATCGGCCTGCACCTGTCAAGCCTCAATCATGAAAGCCAAAGCGCTTGGACGCATAGTGCTAATTATTCTCGTTATAAAAGAGTCTTTATTGAGTATACACTGATGTGGTTGATCCACATGCGGCATCGACATTGCGTCCAAGCTCTAAGATGAAA…
MSTRG.14015.1	Chr09A	-	824616	825580	CAAGACGAATCAACTAGACACAAACAGGTGTGTTTTCGGGCACTCTCACATCCGAGTTGAAAACACATACAACTCAACTGCGTTTCTGTCTCCCCTACTACCGGTCTACTAAACCAACTATATCTTCTATTTGGGACAATAGCATGCAGTGTGTATGCTATACTCGTTCGTTCGTTTGTTGAGCTATGATTTGGCACTGCGTTGCAACGAGAGCTCTAGGCTGGATCGGCCCCCGCGAATTCAGCAAAAGTACCTCAATCAGCCTCCTGCGACGCCAGCGCATCGGACACGACCAACAGACTAGTCACATTTTATCCTGTCGCCGGAATCAACTCCAAAAGTACGCCGAAGTCAGCGAGTCTTGTTCTACTCTTCTTCGTCACCACGGTCAGACATCTG…
MSTRG.14019.1	Chr09A	-	839047	839842	CTTGCTCCCTTTCCTACTCAACCTCTGTCCAATGATTCTGCTCGCTAAACATAGGACTAAATCTTAAGCCCCAGTTCCTGTGTACGACTGTCGCTGGATAAAGTTGAGCCTGGAAAATACATGGGACCTTAGAATTCAAGCTAGACACCTGAAGATATCAGCAGTATTGGATCTGTGATGGACCGCATATTTGGGAGATTGATTTCTATTGAGGGCATGCGCAGGTGTACGTATGGGAGATAACTCGTATACGATAAAATAATGGTTGATGGATGTTTCAGCGCGTGCCAACTGAATGGTAACTCTGCAGCTCATCGGAGGAAGGGGATTTGCGATCTATGTCCCTAGTTGATTTTGGTGTACGATTGATTTTGACTTTCACCGTTCAAAGATGGGAGC…
MSTRG.14020.1	Chr09A	+	840845	841538	GCTAAATGTCCATGAATAGACACGCTTATTGCCGGACATGCGGCGGTGAATCCACCTGGCCACACTGCGCAGCAGACCTGGTCCAGTAAATCCAACGCATCCTAGAATGAGATATAAGATCATTGATGCCCCTCCAAACTCCCTGTAGCACCGAATCCATACAGAAGCATCTCCCGAATTTTGTACTAGGACCGTATCGAGGTGGAGGAGCAGGTTCGGCATTGTGGGTTCATCCGAGCACATCACGAAGAGGAAGAGCGAAATGATGCTGCTGGTAGTTGGTAGTATTTTCTGAAGTAAATCACAAGGTGGAGCAGAAAGTGATTGTGGAAAGATGGGCGAAAGGGGGAATCAGACTTGGCTGAATGGGACAGGTGTTAGCACTAGGATCTTCACAAA…
MSTRG.14043.1	Chr09A	+	899518	899858	ACCCCCACCACCACCATCGAGCTAAAGCTTCAACTTCGTGTCACTCCTCTGAAGTATGCTTAGCACCGCTCAATTGGAGTCCGACCATTGCCGATCGTACAACCTCCGCCTCTTGTTTTTCTCTCATGACTCATTCTTGTACCTACGCCACCAGTCTTGTATTTACGTTCCATAGTGATATATCACGGATGCCATCGCCCGCCAAGCGGTTGCGTTTACCTGAA
MSTRG.14048.1	Chr09A	-	908747	909021	AAACTTCTCTAAGTGCCGACAAACGACAAACGAGACCAGATCGGCCAGAAATCCTACCAAAATGGGGAAGTCTAGGGATCAGCTGTCTCAGGTAGGGGTAAACGTCAGGTACTCGTAACGCGTATGCCAGAACCAAGGAAAAGTGATGTTCCACAGTCACGGTGTGAGGTTTGTCAGCTACCCACTCTCATAATTAACACGGCTAAATTTTACTTTGTC
MSTRG.14066.1	Chr09A	+	973138	973827	AGCTCCTTCGATACCTATCCTACTCATCCCGTGCTTACATATAATCGGCTATAAATTATTCATAATGTCCTCAACCACTTTATCACCAGAATATATCTCACAGATAATTACCGAAGCAAACCAATTAAATGCAGTCAAATATTTTCTTTTAGCATGTTTCACCATGCTACTATACGACATAGCCCTTACTCTCCCTGAAGAAGTAGAACATGTCTGGAAACCAAAGAAGACGGTAGTTTCGTACCTGTACTTTCTCAACCGCTACCTTAACCCGTGTTACTATATTGTTACAATGACTTCTTTCTTCGACCCATCGTGGACTACTTAT
MSTRG.14145.1	Chr09A	-	1242545	1243253	AGCACGCTTACCACTTGACCAAGTGGTGAGCTTCCAGACCTCAGGGATCTCAATCTCCCTGCAAATTTTGTCCGCATGGGCCCTTCGCGCTGTTCGGATAGCTCTTCGAAGCTCCGCCAGGAAGGTGTCTTTCAAAGCGTCGGGTGTGGTCGCCAGGGATCTGACGATGAGGCTGCATTCCTCTGTCCACCGCACGTGATCCGACACCCATCGTCTCACCTCCGCTCGCACCATGCAACGTTACTTAAGTTCGAGCGGCCTCGCAGCAAGTGGACTTTCAGGAATGCCACCCACCCGTGAACCTCACCGCTTCGCGCTCCCGGTCGGTGGCCAACTTGGCACGATCCATCCCTCGTCGGGCTTTGCCCTTGGGGATTTTCCTAACCTTAACTGTGCCTA…
MSTRG.14164.1	Chr09A	-	1315614	1316151	GCGCTCGTCGCCAATACAGCACTGCCCGCAGTCGCAGCCGCCGCCGCCCCGCTCCTCACCGGAAGGGTCTCAAACACGTGACTCCGGACCATATCAGGATCCAAAATTTCTCAGTTCGTCTCAAACGTCAACCATGGCCGCGACTCAGACCTGAATCAAACATAACAAGTGACAAGTGAGTGATTGCAACCGAGTGAAGTTAACCCCATCGCCAAGTCAAGTCAACCTGCTCTGTCCTACGCAGGTAGGCTGTTACGGTGATGGAAGAGTACCCCCGCATTGATCTGCCTATGCGACACGTTTTGTGCCGCATAGGGTTTTGGGTTTTGTGGGTGACTGTCTACGTAGAGTTGACACCCGTCGGCTCCTAGCCATCAAAGGACGTGTTTGTCTTAGTTC…
MSTRG.13621.1	Chr09A	+	1343107	1343750	CGACCAGTTACATCTGCATACATTATTGAGAAAGCTGTGTCGTCTAGGCGGCCGCAGGATAACCTCGAGCTTCTTGAGAGCAGCTTGGGCGGCATCCTGGTTAGTTGGAGCGTTTTGGAAAGGCGCAGCAACTGCAATAACCGATTCTGCACCTATGCGTTGTTTGGATCGCGCACCTCGCTTCTGTTGAAGAATGCAGTGTTGAGCACTTGATCAAGGTTGGAATATCGACTATAAGATCTCATTTGCCGAGGGCCACATTTGGCTCAACGTCGGGAATGGCGCGTTCAATCGAACGTTTTATCCAGCTCTCTGTGCTTGTTTTTATCGCTAAATCGGTCCTGCAAGTCAGGAGGATCTGGAGACTCTTCTTTTTCATTTTCTGGTTAGAGAACATGG…
MSTRG.13636.1	Chr09A	-	1413391	1413890	CACGGCTTCACGTTCCCGCCGTAGCATGCAACTCAAAAACAGATGCCCTCGAACTCTGCAGCTCTGTCTATGTTACCAAGCCTTAAACCCCACTTATTTTCTAGAGCATGATCTCACTCACCCCGCGCCATAAATGAGGTATAAACGGGGTACGACCCACACAAGCTGATCTAATCCCAACGCCCCGCATGTTTGACTATATTTTGACATTTCCAACAAAAGCCACACGAATCGACCATGCACCCCCCTCCCTGAACTGCAGAACGTGTTGTTTAGCTTTGTGAACCCTATCGGTTTACCCTTCGGCTCGGATTCGTCTCATACCTCCCTCCCCCGGAACTATGGGATAAACAACGGCTGGGGTTTATCATGGGAACTCCGACTGGGATTGGAGCTGCC…
MSTRG.13744.1	Chr09A	-	1966971	1968516	ATTAAAGTCTAGCTCATCAAGTATGCTGTACAAGCTGGGACCTGGCAAACGATGCATAAGAATATAGGGTCCGCCTAGTGAGTTGTCGGAGGCTTTATCATAGGTCTTGACCTCCGGAACTGGGAAGAAGGGGCGGAGAGCGCGCAAGATGCCGACTTGAGTAACTACGTTAGCATCGTCGAAGCGGGGTACTCGGAGAATAAAATGTTCAGAGTGGTTATCAAGTAAGAGCGTGATGCCAATGATGCGATTAAATCTGTCTTGTTGAGGAGAGACAAAGTGACCCAAAGCACGAGTCTACATAAACGATCGCCAGCGATCCCCCACAGTGGCGATGACGGTATCTGGCCACAACTCCGCCCATCAAGGCGACAAGCGCCCACGGCCCGTTCCCGGAAT…
MSTRG.13751.1	Chr09A	+	2168756	2169263	GTCTCATCCCCTCTATCCACTCTATATCCAGTGTTTCTTTATCTCTGCTGGTATATAGTGGTGTTCTGAGTGTGTTTTCGATTTTTTGGATCATTTTTGGGCGCATATATCCATGTTTCTATGCTGTAAGTGTCTCTTTTGGTGTTGTCTTTATGTATTTCTTTTTACCCAATTTATGCATATTTATTTTGACCTTTAAATTGGTTTTTTGTGTTTTTGTTTCATTATTTGTGCTTTGTTGTCACATGATGGTTTATATGAACATTTTTCTTTGTATTTATGTGATTTTATGAGGGTGGTTGTGCAGCTGTATCTCATGTTTTTCTGCTCATTTAGTGGCTGTGTTTCATATAATGTGATTTGATATATTTTTAGATTGTGAAATGAGTCATTTTGAAG…
MSTRG.13757.1	Chr09A	-	2199522	2200652	GATTCGAACTCGGTCGATGCGTATTCGCCACCCCCGTCTGTCCGCAAGGTTTCGATCTTGTACCCGGTGACGAGCTCGGCGCGTGCACGTATTGACTTGAAGTGTTCGCGTACGTCGCTTTTGCGAGTCATGACCGCCACCCAAAGGTACGGCCATCTTTCCGTGTACATCGGACACGATTAGCTCGAGCGGCTTTCGGTTACGCTCGGTCGATAATTTTGGGAAAGGCGCGCGGGTTTGTTTGCCGCGGAGGCATGGTTCACATGGCGTAGAAGGTTTGGATATAATCAACATTCGTATGGCCGAGACGACGGTGCCAGGTGGATAAATCGGCACGTGCAACAACACTTGCGGCTATTAGAGCACGGGGATTGGGCGTGATAGTATAGCCATCGAGCA…
MSTRG.13758.1	Chr09A	-	2200787	2201471	GCCAGCTTAGCGTGCAGCTGCGTGGGAACGTCGCTAGCTTTGTGCGATCGAACGTCGACGGTTCGTACGAGGAGACGGCATATCTTGGGTCATCGTCGGCTACGGGCTTGCGCACATTGCGCTTGGGTCGTCCGGATGGTTCGGTGGGCTCTGTAAATGTTACTGGCTCAATTGTGGGCTCGGGTGTGCCTTTTTCGGGCTTTGGATGGGCTGGCTTGTCTGCGTCTTCGATGACGACGCGCTGGCGCGATTTACCCCCCTCATCGAAGACAACGTCTCGAGAGGTGAAGAACCGGCGAGCTTTACAATCAACAAGGAGATGGGCCTTTCGGCCTGGCGCTACACCAAGCCGAATACGCGCAGGCGTGCAACGTTTGGCTTCGTCCCGAACAGCGCTTC…
MSTRG.13767.1	Chr09B	.	1063	1264	CGCCTTCTTGGCGGGCGATGACTCTGCTGCCGATTCTATGCTGGCCCTTTTCTTCGCTGCCAGAGTAGCCCTCCTCTCTGCTGCGCTTTGTTTCCGCACCTCTGCTGCCAGCCTCGCTTCCTCCTGCTTTGCCTCTGCCGCTGCCTTGTCTTCCTCCATCTCCCGCTTCTGCTGCTTGGCCGCTTCCAAAGCTTTCATCCAC
MSTRG.13793.1	Chr09B	-	82822	83516	TTGAACCCAACGACCACTACTCCCTCTTGCCAGTCTCTCACCTCTCGTCAACTGTGCTGAAGACCCCGCCATATGCCGATATTTCTTCTTGTAGAAAAACAGCCGGATGATAGTAGACATTATATAGGTGAGTACAGTTTTGTTTCATCCTACCGCTTATTTTGTTTGCCCCCCCTTCTACTCACTCACATCCTTAACCAAACCCGTCAGCGCTCGTGAGCGCTAAAGAGCGGTCACAAGGCCGGTAGCATACGAGCCACCACCCCTGCATACAGATTGCACACGAGCGCATACGAGCGCCCACAAGCGTGGGAGCGTAGTGCTTGTATGCTCGTGAGTGCTCACGAGCGTTGCAGACCGATGACCGGCAAAGATCCCAAACGCTACCGTGCTCGGGAG…
MSTRG.13794.2	Chr09B	+	102121	102809	GAACCCAACGACCACTACTCCCTCTTGCCAGTCTCTCACCTCTCGTCAACTGTGCTGAAGACCCCGCCATATGCCGATATTTCTTCTTGTAGAAAAACAGCCGGATGATAGTAGACATTATATAGCGCTCGTGAGCGCTAAAGAGCGGTCACAAGGCCGGTAGCATACGAGCCACCACCCCTGCATACAGATTGCACACGAGCGCATACGAGCGCCCACAAGCGTGGGAGCGTAGTGCTTGTATGCTCGTGAGTGCTCACGAGCGTTGCAGACCGATGACCGGCAAAGATCCCAAACGCTACCGTGCTCGGGAGAATCTAGGGCTTTTGCAGACGTCAGGCAGTGTTACTGGTACTCTGCGAGTAGATGGTATGAACTTGGGGTTCAATCGATCTAAGG…
MSTRG.13827.1	Chr09B	+	184750	185435	CAAATTTCCGGCTGATTCTGTTCATCCAGAAATGAGATATGGTCGATATATTTTTGGTCGGAGTTTACTGGTAAACACCCAGAAGTGGAACACGTGAGCGTATCGCGTTTTCTGTACTCTAGCCTTCCTCAATGACTAAAAAGATAAATCAAAAGAAGAGCGAGAAATTAGGAAGTGTTTTGGCTGCGGTAAAGAGGCCAGAGCTATGATTGCTGAGACAGAGCTGTCACAGGTCGGACGGGTGCATATGTATACGCAGGAGTAAATCGACGAGGTTCACAAGCAGGAGTGCTCAGGGCGCGACCACGAAAGGGCGAGGACGAGGGTGGGGGCGTGGCCAAGGGCAGGGAGCAGGTAGGCAAGGCCCAGTAATGTCTAGAGCGAAAGAAATTGGCCCTT…
MSTRG.13834.1	Chr09B	-	396462	396862	CCGCTACTTGTTTCCACGCGTTTGTCCCTTATTTTCATCTCCAGTCCAAACACTCGTTTAGATATTTAGTCTCTCTTTCGAATCTTTAGACCGTTTGCAAGTCACTTATCTGCGTAAGACCCGACCCTAGCCTACGGTGGCCTTTTGATCTGGAGACCTCACAGCATGGTGAGAATCCAACTAGGTAGACTGAAACAACAGAACTATTTCACTTGAAAAGCACAGCCTTCGGAGCATAACGCATTGCCTTGAACACTACAACTCCCTCTCCAGCCAAAAAGCGAGGTCCATCTCGGTCAAAGGCATATGACCCTACTCACCCTCGCCATGTCCTATCGATTTCCG
MSTRG.13867.2	Chr09B	-	464901	466954	CACACCGTCTCGATCTCAGATATCACTTGCTCGAACTTGAATTGAATGTGTTCTTTCATGGAAAATTCCTTGTCCACCCCAACTGGTGTGCCACTTCCTTTGGAAAAATGCTGGGCTGGTCAAACAAACTCTTGTTGGGGATGTTAACACTCTGACGTCATAGGTCGAGACATGGAGTTCTCCCTACTATATTGACGGGACTTAACATTTGGATGTCAGGGTCTATACATCTCCCACGATTCAGTCGGAGCTGCTCTGCATAGACGAAGGCCGAGAACCTGAGGATGATATGTTAATCCTCGTGCGAGACCTATCTACGCTGGGCTGCTGAGTCTGGTTGTAGTCTCCGAAACCTGGGTGCCTTGTTCATATTTGCCGTATTCTAGGGACATAATTGCA…
MSTRG.13867.1	Chr09B	-	464901	466965	GTTACAACTACCACACCGTCTCGATCTCAGATATCACTTGCTCGAACTTGAATTGAATGTGTTCTTTCATGGAAAATTCCTTGTCCACCCCAACTGGTGTGCCACTTCCTTTGGAAAAATGCTGGGCTGGTCAAACAAACTCTTGTTGGGGATGTTAACACTCTGACGTCATAGGTCGAGACATGGAGTTCTCCCTACTATATTGACGGGACTTAACATTTGGATGTCAGGGTCTATACATCTCCCACGATTCAGTCGGAGCTGCTCTGCATAGACGAAGGCCGAGAACCTGAGGATGATATGTTAATCCTCGTGCGAGACCTATCTACGCTGGGCTGCTGAGTCTGGTTGTAGTCTCCGAAACCTGGGTGCCTTGTTCATATTTGCCGTATTCTAGGG…
MSTRG.13873.1	Chr09B	+	490231	490830	CGGCGCTTGTGTTCTCTATGGGCTTGGAGGACATGTGGTCTGCGTTGGAAGACCCAGCCCCTGTGCTGAATGCTCCTCATTGCTATATGCGTCTATGGCGCAACTTGCATCCACCAGCACGGCGTAACACGCTAGCTTCTGTCGCTGCGCCGAGCTAGGCGAGCATTCCACTTTCTGCTTCGCCGGCGGAGTCGTCGAACTACGTGTGTTCTCCGGGCTGCTTGACGTAAAGAGGTGCGTTCTCAGCCTCTATGAACTGTATTTTTTGCGAGTGTTGCTTTACATCAATCAGTTCTCGCAGTGTAATATCGAAGAGATCAGTGGAGGCGGATCTTGGGATTCCGTGTCTTTGTGATGGTGCTTTGCCTCCAGTCGCTTCACGATCGAGTCCATTTTGAC…
MSTRG.13909.1	Chr09B	+	636722	637096	CACCATTCAAGTACCCCCGAGAGGAGACGTAGCACCTAGTTTAATCTGCATGTATTGTGTAGCGTCAGGAACGCGCCCTGCACTCGACAAGCTACCCCTTATTACTGGGACAAGCATGTATCCCATTCATGACCTCACGACGAGCCAGGAGCAGTTTGAAAAGAGTGCCTATGTCGCAGCCAAGGTAATAAGGCTGAGTTCCTGGCCGGCAGTCCGCCAGAGCACCTACGACAACGCAGAAAGCTGGAACGGAGACTTGAGCATATTTAACGAGGCGTCATGTCGCCTGATTCTCATTTAAGCGACACAATCCGC
MSTRG.14180.1	Chr09B	+	802440	802767	GTCAGGCCCTGAAGGGGAGCTATCCCTGCTATTGGAGAAGTTCTTGTCACACCATTTCCTATTTTGGATGGAAGCGCTCAGTTTGAAGAAATGTATGCGTATGGGTTCATTGGCATTATTGAGGGCTCATATATGGTTGAAGAAATACCATACACCAAGCGAAATTTGCAGAAGTTTTCAAGACGCTCAAAAGTTTATGACCATTTTTGGAGCTAACCCTGTATCGCACAGCACACCTCATATTTATGTTTCTCTTCTCCCATTCTGGAACAAGAAAG
MSTRG.14298.1	Chr09B	+	840391	840622	CACGGCGTAGGATTCCGCATATGGACACGCGCATATATTCCGGGGCACAGCCGGAGATTGAACTTGAACTTGTCTAGGCTTTGTCGTTGGAATCAACAAAGCGATACTTCTTAAATTGAGCGGTGTGATGTGGCTACCAGATACTGAAGGGGTGGCTACGGCACCCTAGAAGCATCCAACTCCTCTTGAGTAGATTAGTAAAGAGCCGCAGTAAACCACACCTTTTGTTGAG
MSTRG.14351.2	Chr09B	+	982540	984204	TAATAAGAGGCTTGGGCACTATCATATGCTCAGCTGGAGTTAGGAAAGGCGCCGAGGCGGAAGGTTTTGCAACCAACTGGAGACTTTGGTGATGAAGGCGAGGATCGAACAGGTGTCAGACGATGTGCAACCATCGAGGAAGAGAGCAAACCAGGATGAACACGCCTACTAAGCTTCAGAACAACAGGTGGAGAGGGAAAAGGGCAATGTCGAGGGGATCCGGGCGACCAGACTTGGTCAGAATCGTCAAACTCATCAGACGTTCGTTACCGAACTGCAAGATCATTAAGCGCCCAGCACGTCCTGAGTCGTCAGTAGGCACCTCCTTCTCCGACTTTGTCTCTTCTATCGCCATCTCCCGCATTTTTTTGGGACTGGCGCGGACACGTTGCAGTAGAC…
MSTRG.14369.1	Chr09B	+	1027661	1029247	CCGAATTCTGCCAAAGCGCCAGTGGTCGCAACAATTAAGTTGGAAAATAATAAATTGAACCACGTGATAAATGTGAAATGCCACAGAAACCCAGATCCATGATCGAGGCTTTGGTGGCGCACACCAACGATCCACGGCCGGCATGACCGCATTGGCATCCTCTAGTTCAGTTCAAACCCATCAGCCCCACTTAATACGGGTATTTAGTTGAACTCGATGTTTCTTACATCTGCTTCACCTTGCTTGTTTCCCCCCTCTCTTTCAACTCAAATCGGTCTGCACCTGTCAAGCCTCAATCATGAAAGTCAAAGCGCTTGGATGCATGATGCTAATTATTCTCGTTATAAAAGAGTCTTTGTTGAGTATACGCTGATGTGGTTGATCCACATGCGGCATCGA…
MSTRG.14396.1	Chr09B	-	1107369	1108145	CTGGCCTATTTGACACTGCACTTGTTCTTCATCAACCGCAGGCAGCTGGGCTTAACCGCTATCGTGCTGGGCGTCTACGTGCCATCTTTACTCTCCCTACCCGCTTACAGTCCATCTACTCCGGCCGTCTTGTATATGTCGAACTGTTTACCCCCTTCAAGGCCAATCCCTCAGCTCATGGTATGCACACGCTCTCTCAAGATACCAGGGGCGGCGAACGTCGCGGAATGGTTGTTCCGGTGGAGCGAATAGCAATGGCTTGCCACCTTGGTCCTCGTTTTTCCCAGATCAATGTCAGTGTTCGGCTCCATTCTGGAATCGACACACTCTCTCTCTGCCGACACTTTTATCTCAACCCTTTCTACAACTTTTTATTACATTTGTTCTTGCGCCACTGGC…
MSTRG.14205.1	Chr09B	+	1259502	1260594	CGACGATCGGCTGCGCGCTGCATCGAGTTTCCTTAGCATCGTCCGCGTGGGATGACGAACCCATGTCCGGGTTTGAGCCGCCGGGTCGCCCCTAAATCGCACAGCCGGGTTTAGCTAAGCAACGTTTGTGAGTTGCTTCTGCAAGGTCACTTCCCTGGGTCGATATTATTTGAAATGGACATGCAAAAGCCATAGCACGAAAGCTAAGCCGCACGATTGAGCGCTTGCCATGTCCGTGGTTTCTTACGTGAGTCAAGCGGCCATCTATGTTTCTCCCGCCAGCCTAGAGACAACAGTGGCTCAATCGGATGGATCATGCGCACGGGGCCTGGATAATCCAACGAAGAACACGTAGGCCACCAGGCCAGCGATTCGAACTTTTTATTTTTGCGAACTCGT…
MSTRG.14205.2	Chr09B	+	1259752	1260625	AGTCAAGCGGCCATCTATGTTTCTCCCGCCAGCCTAGAGACAACAGTGGCTCAATCGGATGGATCATGCGCACGTACGTATCTATTAATCGATACGGGGGACATTGGAATGCTCAAACAGTGATACGAGCGAGTGATCCCACTCTTATTGGCCCAACTTTTTCTGCCAACATGGTAGGACCCTTTTTACACAAGGTGTAGCGCCCATCCGCGGTATCTTCCAGGGTGAAAGATCCTAAGTCTTACCGATACATCTGCCTTCTTCATGCCTGGCCTCTGGTTTCGCCCACTCAGCAGTGCCAAAGATGTCGATCACTATACCGAGCGCAAAATAGATCATCTATCGCACTCTGTTTTGCGGTTAGCGTTTTGTCGTTCCGTCGCAGATTCATCAAAGCCG…
MSTRG.14205.3	Chr09B	+	1259752	1260625	AGTCAAGCGGCCATCTATGTTTCTCCCGCCAGCCTAGAGACAACAGTGGCTCAATCGGATGGATCATGCGCACGTACGTATCTATTAATCGATACGGGGGACATTGGAATGCTCAAACAGTGATACGAGCGAGTGATCCCACTCTTATTGGCCCAACTTTTTCTGCCAACATGGTAGGACCCTTTTTACACAAGGTGTAGCGCCCATCCGCGGTATCTTCCAGGGTGAAAGATCCTAAGGTCTGCCCACCCTTGCGCCTTCACGATTTCACTCAGCCGCCTAGCTAACAACGATCTTGTAGTCTTACCGATACATCTGCCTTCTTCATGCCTGGCCTCTGGTTTCGCCCACTCAGCAGTGCCAAAGATGTCGATCACTATACCGAGCGCAAAATAGATC…
MSTRG.14205.4	Chr09B	+	1259791	1260632	ACAACAGTGGCTCAATCGGATGGATCATGCGCACGTACGTATCTATTAATCGATACGGGGGACATTGGAATGCTCAAACAGTGGTAAGGGGGCCTGGATAATCCAACGAAGAACACGTAGGCCACCAGGCCAGCGATTCGAACTTTTTATTTTTGCGAACTCGTCCAATCGCTTAACCACTTGTATCCTATGGTTCGCTGAATCATTACGCATCGAATGGTATGCTAACGAATTCATTCCGTGCAGATACGAGCGAGTGATCCCACTCTTATTGGCCCAACTTTTTCTGCCAACATGTCTTACCGATACATCTGCCTTCTTCATGCCTGGCCTCTGGTTTCGCCCACTCAGCAGTGCCAAAGATGTCGATCACTATACCGAGCGCAAAATAGATCATCT…
MSTRG.14205.5	Chr09B	+	1259879	1260594	GGGGCCTGGATAATCCAACGAAGAACACGTAGGCCACCAGGCCAGCGATTCGAACTTTTTATTTTTGCGAACTCGTCCAATCGCTTAACCACTTGTATCCTATGATACGAGCGAGTGATCCCACTCTTATTGGCCCAACTTTTTCTGCCAACATGGTAGGACCCTTTTTACACAAGGTGTAGCGCCCATCCGCGGTATCTTCCAGGGTGAAAGATCCTAAGTCTTACCGATACATCTGCCTTCTTCATGCCTGGCCTCTGGTTTCGCCCACTCAGCAGTGCCAAAGATGTCGATCACTATACCGAGCGCAAAATAGATCATCTATCGCACTCTGTTTTGCGGTTAGCGTTTTGTCGTTCAGAAGAGTAGCGTCGCAGATTCATCAAAGCCGAGACAATG…
MSTRG.14241.6	Chr09B	-	1354756	1355384	GTCCCATGCGCCACCAACACCACCATCTTACTTGAACATCCTGTAAACCATCGGATTTTAGATTTTGCTTTGTTAGACTGACTATGAGGACGACTGAACAACCGGAAATACTTAGCCTCCCAAAAAAACACTACTAACGTATGGCGTGTCTGTGAAAGGAACATCACCGTAGATACAGCGTTCCGAACGACCATTCCCACCGCTAGACTGGAAACACATATTAGCACCCAGACCAGGCACTTCGTGCCCGCTCGTCACTCAGCCTCCACCCACGAAACGAATGACAAGGACCACGACCTCGCTTGCCCGGCCACGAACAAGAAACGATCTTCACGATATCGCGAGAATTGGGGGGCCGTTTGACGCCCATAAGCGACCTGGCTCTAATGGGTCTCGGCC…
MSTRG.14226.14	Chr09B	-	1373101	1373387	AAGGAAGCGCATCACAACGAAAGATGCAAGTAAAGAAGGACAAGAGAGGAGATAAATCGAATCCAAGCAACAGGAACGTCCCACTGTCAAAAAAAATCGCTCTTATCCCATAACTGCTAGACTCCTGTCAGCGATTGTCCGTAACTGGCTAAGCACTGATGAGTTTGGCGCTGAGGGGTAAAGCTCTTGGCTCGGTTCCGATAGACATCAGTAGAATT
MSTRG.14272.2	Chr09B	+	1473333	1473580	CGATAGTAGTCCACCTAAGTTACACTTGGACGATCGGTGAGAGGAAATTCCAGATCGGGAGATACAACTGAAACATTCTTATTCAAGGTGTGTATCCAACAAACTAGACTCGGCACATCGGTGATTTCCACACGATTCAAACCAAGTAAAGGTAAGGTCAGGTGTCGAAAAAAAGGGATGTTCCGAGTGATGGTGGCGCTAAAGGGTTGGAAGAGCGTGTTAAATCGATCGAGCTCGGAGCAAGGGAC
MSTRG.14277.1	Chr09B	-	1512645	1513396	CGTCTTAACACTCAGACACGTGACCTTGGGGAAAGATGGCCCCATTCTGCTGCGCTCGACCAGTACTCGGCTATCAAATAATTAATACTGAGCTACTCCGCTAACGAGCCCCAGCGTGCGCTCGTCGCCAATACAGCACTGCCCGCAGTCGCAGCCGCCGCCGCCCCGCTCCTCACCGGAAGGGTCTCAAACACGTGACTCCGGACCATATCAGGATCCAAAATTTCTCAGTTCGTCTCAAACGTCAACCATGGCCGCGACTCAGACCTGAATCAAACATAACAAGTGACAAGTGAGTGATTGCAACCGAGTGAAGTTAACCCCATCGCCAAGTCAAGTCAACCTGCTCTGTCCTACGCAGGTAGGCTGTTACGGTGATGGAAGAGTACCCCCGCATTG…
MSTRG.14277.2	Chr09B	-	1512672	1513340	CGACCAGTACTCGGCTATCAAATAATTAATACTGAGCTACTCCGCTAACGAGCCCCAGCGTGCGCTCGTCGCCAATACAGCACTGCCCGCAGTCGCAGCCGCCGCCGCCCCGCTCCTCACCGGAAGGGTCTCAAACACGTGACTCCGGACCATATCAGGATCCAAAATTTCTCAGTTCGTCTCAAACGTCAACCATGGCCGCGACTCAGACCTGAATCAAACATAACAAGTGACAAGTGAGTGATTGCAACCGAGTGAAGTTAACCCCATCGCCAAGTCAAGTCAACCTGCTCTGTCCTACGCAGGTAGGCTGTTACGGTGATGGAAGAGTACCCCCGCATTGATCTGCCTATGCGACACGTTTTGTGCCGCATAGGGTTTTGGGTTTTGTGGGTGACT…
MSTRG.14429.5	Chr09B	-	1596356	1597834	CTGTATAAGACTCGACTATTGCCCACCAGTGGCTGTTCAATTCCTGAGACCTCACATTTTTTGACTCTTGCCACTCCACCGATTCGATTCCCTTCCCCAACGTCGTTTGTTGGTCCTTCGACGACTGCACCCGCCCCGGTGACGCTGCGCGTCGCTCAGCGACACAGCCACCTGGACGTTTGAAGCGCCGAACGTTCGAGAAAGCTCTCGAACTGAACCACGACTGCAGTCAACCCCCCCGCTTCCGTCTACCTCAACTCCGCCACAACCTCCGAGCTCATTGACCAAACCTCAACATCTATTGTGCATCACCTAGGCTTATCTGGGCGACTCCTTTGACCCTCTGTTTTACTCGTTTTTACTCTTCTAGTTTTTTCGAAAAACGCAAAAACCCGACGC…
MSTRG.14437.1	Chr09B	-	1621977	1622563	CACGTGACTCCAACGCGCCGTAATTTTGTCTAACACGCTCGATATGGGTAAAAGAAAACCCCCTTAAATCGACTTGGAGCGCAAAAAACTGCTTGAGTTAGCTGCTCAAGATGGCATCAGCCAACGCTACAGGAAGCCATCAAGGATAAGACAAATAAGAGGATCCGAGGTGTACAACTCGGCCGAGAACGAGTGTATATGCACAAGGTGGTCGATGTGCTCAGGGTCTAGCCACTACAGGACGAGGACACGGTGGCAGGGGTGTTTGCATGCAGAATAAAGCTCAAAATTGAGCTAGAGGTGTTATGGGCACGCAAAACACCGGTTTGAATGACAATTTCTTGTCTGACACAGAATTTATGCCCGAGTCAAAGGACTCACCTTGATCCCCCCCCCCCT…
MSTRG.14437.2	Chr09B	-	1622024	1622878	CATCGCTGTCAACTGAATCAGCATCAACCATAGTTATAAATGACCTTGGGATGCGCTTGTAAACGCCAAAAACTTCTCAATCAAATATCCACCTCACCGATACAACTACCGTACAACCCCGGGAAGCCGGCCGGATTTTATCGGAACCGCCACTGCACGTTCAACTGAGCTATTTCGATCGATATTTTTTGTACACAAGTAGCTACATACAGTCACCGTGTGTATACAAAAAATCAGAAAATTCGCTCGTTCCGCTGGAGAGTAATCATGGGCCGAAAAAGTAGGCATATATTTGCCAAATCCAGGGAAGCCGGCCACGTGACTCCAACGCGCCGTAATTTTGTCTAACACGCTCGATATGGGTAAAAGGAAAACCCCCTTAAATCGACTTGGAGCGCA…
MSTRG.14490.1	Chr09B	-	1834086	1834858	CAGGGGGAGGGGTCGAGAACGACGGCGAGCGTCAAGTTAGAAGTCGCCGCTACCGGACACAAATTACTCAGGAGCCGAGCCGGGCCCACGCATTCGATTTGACTGCACTTGCCATCTCTACACCAACTAAGCTTCGACAAGGTTTTTGCATGCGCTACTCGCATTGTGGACTCATACGAACGTGTCACCCGACTGGCGCGTCCGATCCAACCACCCACGGGCTTGAGCCAGCGCCCAGTCTTGTCCGCTCTGTCGGAAAACCAGAAGCCCAATTCATATGGAGAATCTGAAGTTGGCAGACGTCTTTACAGAGGTTACCCCTCGGCACCAAACTCCAAGGTGGTTCACCTAATTTAGTGCTCTCGTAACATTTGAACAGCCAGAAACTTGTATATCATT…
MSTRG.14491.1	Chr09B	.	1835117	1835354	CCTAGATTTAATCTCCTTTCCAGGTAGTCTGCTTGGAAATCATGTTCCGAATCAGGTTACATTGAGTCTTGTCTAAGCCATCATCAAGGGACGTGACTTCTCGGAACAACCTTGAACTAGTCAAAAACGAATTCTCATTGGCAAACCACACGCGTTTGACCGCGTTTCGAGAAAACAGAACCTGTTTGGACGTAGCTCCCACGGTGACGCACACATCTCCCGAAGTGATCCCCTGTTG
MSTRG.14516.1	Chr09B	+	1919566	1920233	TGGGTTTCCATAATCGGCATCCTTTGTTCACAAGGATTTTTTCGCAAGCACAAGTCGGACGAAGCTCTTCATTGCGAGTCCCCTTTCCGCAAACCATTGAGAATGGTGCACCCGCAAAGTACAGGACAGCACGAGATATAGCTACAGCTAGCAGTCCTCTGGAGGTAACCGGTTTTTACTCATGCCGTCAGAAGCCTTTGGCTGACCGCACTAAACCGCTCGTTGAACCTTACCGTGTGAGACGCTTTTGACTGCTTCAACCAGTCATTCAACACTTAAAGATTCTTTCACAATAAAAGCTTTCCCAAACCATTGAGCTCGCCCGCGAATGCGACGACTTGTCGTCGACATGTGCCCTTCATTTTGTCTCATTTTGTCCATGTTCTCCCGACTTCCCAA…
MSTRG.14535.1	Chr09B	-	1933986	1934351	CTTGACTAATACCCCTCATGATATAACAGGCCGATCATTGTATGTACAGTATAGGTTGCGAGTATGAAACTTTGTATCGCAAATTCGTACCCATACACGATCGGTCGTATCCTCATAGTCGCGTTGCAAGAATACTTTTATATCTCATACTGGCTTGAATATCATTCTCTGCGTTAGATCACAGAGTTCAAAATGAGCTATACATCACTTTCATAGGGTTTGATTGGACGTCACGAATCGCTCAAAGTTCGTTTCGGGCGACCAGAATCGGCAAATCATTTTCGGCGCTTGGCGAGCAC
MSTRG.14564.1	Chr09B	+	2040723	2041445	GCACAAGATAGTCACTGCCTGATCCCTTCCTTGTTTTGGCTGACTGTTGTACGACTAGTGGTATGAGTTGTGGTTCTTGTATTCTAACCTTTCAACCACCTCTTTGATGATCCATGACTTGTTCTGCGGGTGTAGTGGGGCCACTAACACTGACGTGTCCTGAGGGTATGCCTACACTGGTTTATAGTATAAACACCTACCGTATCCAAGACTTAGATGTTCTCTCCCTCGGGTCTTTCGTATCTGTTCTATGATATGTATATATTGTAATAATTAAACATGCTTTGACCATACTTTGTGTGACTTCCGTATTCAGCTTGATTATTCCATGTTTGTGTTGTGCTCGTGTGCGCTCGTGAGTGCTCCTGCGGATTTGCCAGTGGATCCCGAGCCGGTTGC…
MSTRG.14584.1	Chr10A	-	166095	168089	GTGGGATCCTGCATACAAAAAGGGCCTTGAGAGCATTGCAGAAGCCATGTATTTCATCTTCTCAACTACTTGCTTTGTTAGCGGCTATTGTGGCTCTCCCTGGTGTTAAAGTTAACTGGATTTCTTTACTCTTTGACTACAGCAGTGAATCAGAGGCAAACTACCAGAATCAAGGAAAGTACCGCCGATACAGAGCGCTGAATGCCATCGGTTTTGCCAGCCCAATCAGACTAACTCACTGTAAATTCGCCAATCCTGCAAGCATTAGGAGGTAGAATCCTGTATGTGTCATGCTCGATAACTGGAGATACCATACCTCGGCATCCATCGTGAATCGCCAGATGAGCATCGGAGACTAAAATGTTCCCTGTCCGATTCAATTCGTCAATTCATGCCCCT…
MSTRG.14584.2	Chr10A	-	166097	168009	GCGGCTATTGTGGCTCTCCCTGGTGTTAAAGTTAACTGGATTTCTTTACTCTTTGACTACAGCAGTGAATCAGAGGCAAACTACCAGAATCAAGGAAAGTACCGCCGATACAGAGCGCTGAATGCCATCGGTTTTGCCAGCCCAATCAGACTAACTCACTGTAAATTCGCCAATCCTGCAAGCATTAGGAGGTAGAATCCTGTATGTGTCATGCTCGATAACTGGAGATACCATACCTCGGCATCCATCGTGAATCGCCAGATGAGCATCGGAGACTAAAATGTTCCCTGTCCGATTCAATTCGTCAATTCATGCCCCTACCTCGTAGCAACCAGCCCATGCATTCAAAATGTTACCAAGAATCCTGATAACACAGCGAGATCGGCGCAATTAACGCGT…
MSTRG.14585.1	Chr10A	-	169853	170410	CGGAGAGTAAAATTTGCTTCAAGGACCTTGGCCTCTCTCACGCTTGACCACGACATGATGCCCCTCTTCCCCACTTCCTAGATTGTCGTAGACAAGATTTTGTGTCAAATACTATGTGCTTCCTAGGAAGCAACAGCTTGGATGCGGGAAACAAAGAGAGAGCTCACCAATGAGCTCACTCGTTCCGGTCTGTTCTGACTTGCTCGTAGTGCCGTTTGCACGATATGCGTACTTTTATTGTGGAACAAGGTATATGATGTATGTTTAGTCCCTGGTAGTTTGAGTTTGGAGCAGAGGTCTATGTTGTTTCGAAGGATGCATATCTGGCTCAAAGCCTTGTATATACATATGTATAGATCAATTAATATAAAAAAGGTCCAAAAACACT
MSTRG.14585.2	Chr10A	-	169853	170410	CGGAGAGTAAAATTTGCTTCAAGGACCTTGGCCTCTCTCACGCTTGACCACGACATGATGCCCCTCTTCCCCACTTCCTAGATTGTCGTAGACAAGATTTTGTGTCAAATACTATGTGCTTCCTAGGAAGCAACAGCTTGGATGCGGGAAACAAAGAGAGAGCTCACCAATGAGCTCACTCGTTCCGGTCTGTTCTGACTTGCTCGTAGTGCCGTTTGCACGATATGCGTACTTTTATTAACAAGGTATATGATGTATGTTTAGTCCCTGGTAGTTTGAGTTTGGAGCAGAGGTCTATGTTGTTTCGAAGGATGCATATCTGGCTCAAAGCCTTGTATATACATATGTATAGATCAATTAATATAAAAAAGGTCCAAAAACACT
MSTRG.14657.1	Chr10A	.	202757	203487	GATTGTTTTTTTATTATTATTATTATTATTATTATTATTGATTTATAAGGCGCTACATGAACACAAGGTCAAACCGCGCACAGGACAAGAACGAACGAAAAAAACAGCCTGAGGCAACGAGAAAAGCGGAGACACGTCAGAAGCAGAAGTACACGGGACGGCTAAAAGCCAATTACAGCGGAGCAGACACAGAACACACAGACAGAACAAACAAACAAAACATCACTTAGTAAAGGCTAAGGAATCCGAAAGAAAATCCGCAAGGGCCTTAAGCCCGGAGCGGGTCCCGAAGAGGAGGTCCGCGCACAAAGTACGTGAGACCCTCCGCAGAATCATACGAGAGCAATCGTGCAGATGGCATTCAAACAAAACGTGGTCAATGGTCTGTAGGTCCGCCTC…
MSTRG.14666.1	Chr10A	-	224116	224689	CTTATCAGGGTTCACACATCATCACTACCACCACCACACCACCACGTCATGTATATCCCAGCTGTCTTTCTGTCTGCACTGTATTTTGCCTCGACAACCGAAACAAGACACCCAGAAGGAACGCGAAAGACTCGGACACAGAGCAGCCTAAAACTCAAAACCTTTGACATCTGCCCAAGCATGACTGTCCGTTGCGTGAAAGATGGCAACTGGCCCAGTGGAATCGTAGGCAACATTGGGAAAAAGGAATTTTGTAGAGTAGGATGGAGGTGTAATCAATGCGACATCGAAGCGAACACAGACGAGTGCAACCTAGCCTTCCCCGAGTGTGAAGACGGATGCGAAGCATTTGCCCCCATCCCGTTTTAATCATTTATCTCTTTCACATCCTATTTGTGG…
MSTRG.14689.1	Chr10A	+	300226	300628	GCTGATTTGCGCATATAAGCTCTTACCCCGCAGCTGGACGAAATGGGTCAGAGGGTGTTTTCAGTCGTGCGTTCGAGTGTGTAAGCTGAGGCAGTCGGGATTCCCGAGTATATGCCTTGTATTACCGGCACTCATTTCCTGGGTCATGAAACGGCGAGTGTGATTTCTCCTCTCGGCACTGGATCCTATAACACTCAACCGGAACAAGTCGCATCCCGCCATCCCGCCCCGGCACGGCCAAATACACCGCGAACACACGTCAAACTCTACAAAAAAAGCACAAACCTTACGAGCCGGCGGACTAACACGGGCTGTTTCCAAGAGGACACTGCAGAGCCGCATCTTGCAACCAAGCCGCCCCTAGAATGTGTTATTCTGCTGACATTGACATGCGGAAGT…
MSTRG.14590.1	Chr10A	+	455389	456498	CCGACGCTTACGCGATATTTGTACATACGTTCATTATTTGTCCTCGCTCTCTCGCCTACCACCGTGCTCATTCTATACTCGTCCGTACTTATATATACTTTTTGTCACCCGCCCACCACTCCACTCTGACGTGACGTCAGGATTGGCCACCCGACCCGCGAGCCACTGCGCGGCTTCGGGTCCCCCTGTCTCCCGGTTTCCTGGCGTCCTGCCTACACACAGCGACTTCTTATACATCACTCTACGATTCCTCAGCTCTACAACGGCGCAAGTATAGGCTTAGTTTTTCCTACCAGATGATTCGGAGTTGGGCGCGCTCTTTATTTAGCATGTGAGTTCCCGTCCACATCAAATTATCTGCTAGACTGTAGGAGCCACGACATTCAGTACTTGATGGTA…
MSTRG.14590.3	Chr10A	+	455430	456488	CCTCGCTCTCTCGCCTACCACCGTGCTCATTCTATACTCGTCCGTACTTATATATACTTTTTGTCACCCGCCCACCACTCCACTCTGACGTGACGTCAGGATTGGCCACCCGACCCGCGAGCCACTGCGCGGCTTCGGGTCCCCCTGTCTCCCGGTTTCCTGGCGTCCTGCCTACACACAGCGACTTCTTATACATCACTCTACGATTCCTCAGCTCTACAACGGCGCAAGTATAGGCTTAGTTTTTCCTACCAGATGATTCGGAGTTGGGCGCGCTCTTTATTTAGCATGTGAGTTCCCGTCCACATCAAATTATCTGCTAGACTGTAGGAGCCACGACATTCAGTACTTGATGGTATTAGAGAGCTTGCGATCCAATCCCTATTCCTTTGTTTGGGT…
MSTRG.14636.1	Chr10A	+	603938	604614	CCTGTTGAAGCCAACCACCACACTCGTCCGACTCGCGTGTATCAAGTATCAGCCTTGGCTGGCCATAGGAGTCACAGACTATACAGCCCACTGACCAACATGTCGACATTTTGAACACTACACAGTGTACGATGGGTGCGCGATGGCCTCATGACCCTTTTGTGGACCACAGGCTTCGCTCACGCCCTCAACATCATCATAACTAGTGTCTTACTTGTTGCTCCCTTCACATCCCTCCATAGAATACTCCGCCAGTATTGCACGTCTCCAGCTGCGCACATGATATATTCTGACAGCATTAGATTTCCCATGCGCACCCTTGTCCCTTCCACTCCAGCAGCCAACGTACCAACATGAGTCAAGGTAGGTTTTGCTACACCATTTCCAGTACCTTATTGC…
MSTRG.14636.2	Chr10A	+	603950	604570	AACCACCACACTCGTCCGACTCGCGTGTATCAAGTATCAGCCTTGGCTGGCCATAGGAGTCACAGACTATACAGCCCACTGACCAACATGTCGACATTTTGAACACTACACAGTGTACGATGGGTGCGCGATGGCCTCATGACCCTTTTGTGGACCACAGGCTTCGCTCACGCCCTCAACATCATCATAACTAGTGTCTTACTTGTTGCAACTAATCTAGCTCCCTTCACATCCCTCCATAGAATACTCCGCCAGTATTGCACGTCTCCAGCTGCGCACATGATATATTCTGACAGCATTAGATTTCCCATGCGCACCCTTGTCCCTTCCACTCCAGCAGCCAACGTACCAACATGAGTCAAGGTAGGTTTTGCTACACCATTTCCAGTACCTTATTGC…
MSTRG.14636.3	Chr10A	+	603956	604570	CACACTCGTCCGACTCGCGTGTATCAAGTATCAGCCTTGGCTGGCCATAGGAGTCACAGACTATACAGCCCACTGACCAACATGTCGACATTTTGAACACTACACAGTGTACGATGGGTGCGCGATGGCCTCATGACCCTTTTGTGGACCACAGGCTTCGCTCACGCCCTCAACATCATCATAACTAGTGTCTTACTTGTTGCTCCCTTCACATCCCTCCATAGAATACTCCGCCAGTATTGCACGTCTCCAGCTGCGCACATGATATATTCTGACAGCATTAGATTTCCCATGCGCACCCTTGTCCCTTCCACTCCAGCAGCCAACGTACCAACATGAGTCAAGGGCTATGTACGTACTCATAACTTGACATTAA
MSTRG.14646.1	Chr10A	+	622598	623281	GTTGTCTTGAAGTGTCGAAGGTCCGCTTATAATGGCCAAATTTTCTTGATCGACTTTGACCCACTCGAGCCATGGCGTGACCGCATTCTTATGCATATTTCATGAAAAACAGCTGCCTTTTTCTTTCTTTCCGTGTGCATAGTTGTGCTGTCCGTTTAACGATCCCACGCTCTTAGGCCAGCAAGGCCCCAAGTGTAGAGCTATTTTGGGATTACAACGGCTGCGCATCTTTTTTATGTGTTCGTCGTAACTTTATATTGTATTTTATTTAGTAACGGGAACGATTTATTCTATAATTATCGAACCAGCAAATTACGATCACGTTGGTGAAAGGGGCCGTTGACGAAACAACCTCATTTTTCAAATTGAAGAACTACCGAACTGTGATGACCTAAAATC…
MSTRG.14646.2	Chr10A	+	622742	623169	CTTTGACCCACTCGAGCCATGGCGTGACCGCATTCTTATGCATATTTCATGGTGAGTTCCGCATCCAACACGCTTTCAAAGCGATCGCGCCGCTTGCATGAGGAAATTTCATAAACTCAGCTCGTTGAGGAGGGAGTAACGCCCCACAAACCTTTGAAATCAATGTTTATTCTGATACTCCAATTCGCCTCTCCAGCTTGGTGATTGTTTACTGACGTATCCTATTTCAGAAAAACAGCTGCCTTTTTCTTTCTTTCCGTGTGCATAGTTGTGCTGTCCGTTTAACGATCCCACGCTCTTAGGCCAGCAAGGCCCCAAGTGTAGAGCTATTTTGGGATTACAACGGCTGCGCATCTTTTTTATGTGTTCGTCGTAACTTTATATTGTATTTTATTTAGT…
MSTRG.14722.1	Chr10A	-	654443	654939	GAACTTGCCACCCGCCACCCACCTTTTTCGAGCTGTATTTTCTAGGGGTTTCTCATATCTGGGACAGGCGCCTATGTCTCATTCCGTGTTAGGCTTAGATCGAGTGCCGCCGGCTCCTACCATGAATCATGTGGAACTCACAAACGGTGATTACTGTAACCCGGAAACCGGGAAGATAGGAGATAGGTTGTTCGAGTACTTGTCACCTGGAGGTGCATCATTGCGGTAACAGCTGCAGCTCTGTCTGGGCTGTATATCAAAACATTCGGAAGGCGTAGCAGCTACACCACAAATCCGAAAAGTACGGCACAACTCCTTGAAATTGCTAGGCACCAAGTATCTTGATGCCCTATATTCAATACAAGCGAGAACCGGAGGGGACACAAGGAGAATTCTGGC…
MSTRG.14751.1	Chr10A	+	754437	755949	CCAGACTGCACCACCTCGTCACTTAAGACACGAGACATGTTCGCGCGCTCACGAATCCATCCGCAAGAAGTCCCTTCCATCTCTAAATCTCTGATGACGCGTGACGCTACTAGGCGACTGCGTTTTATCATCCTTGTGCCACAGCCTCCTATACCAGTCCACCAAAGTTCACACTTTCGCTGTCCGCCCAAACACAGTTCCTTCCACCGCTGATATTTTTTCGCACTTGTACGAGCATATCCCATCATACTAGTGAAAATAATCTGGGTTTCCATTAACCACTACTAAGAAGCGGGGCGACGTGGCGTCGGACAGCGTCATTCCACAGTTCTGCAGCAGCTTTCATCACTTTGGACCTAGCCTACCGAGCCCACTAGAAGATCTATCAGAATCAAGAAT…
MSTRG.14751.2	Chr10A	+	754451	755772	CTCGTCACTTAAGACACGAGACATGTTCGCGCGCTCACGAATCCATCCGCAAGAAGTCCCTTCCATCTCTAAATCTCTGATGACGCGTGACGCTACTAGGCGACTGCGTTTTATCATCCTTGTGCCACAGCCTCCTATACCAGTCCACCAAAGTTCACACTTTCGCTGTCCGCCCAAACACAGTTCCTTCCACCGCTGATATTTTTTCGCACTTGTACGAGCATATCCCATCATACTAGTGAAAATAATCTGGGTTTCCATTAACCACTACTAAGAAGCGGGGCGACGTGGCGTCGGACAGCGTCATTCCACAGTTCTGCAGCAGCTTTCATCACTTTGGACCTAGCCTACCGAGCCCACTAGAAGATCTATCAGAATCAAGAATTCAGTCATACAACC…
MSTRG.14790.1	Chr10A	+	943508	944072	AAAGCATGTAGTGCAAGACCGAGTTAGCCTCGCTGTCCACCACCCCCTCCCCGCTCTCAATTCAACTCCCGCAATATCCAATGGTCCAGTTACGAACATTGTTTGGCCGCAGGTCCGGCTCTTATGCTCAACTGGAAGAAAAGCGGACGCGTGTGGCGCGCTCCACAGAAGATAAAGGGAAACGCTCTCGGAGCGGTTCGCTTGAACGTGTCAGCAGGCAATCCGTGGGGTCTACGACCAATTTGATCCGACCTAGTGAACAGAGAGTACGGAACGGTCAAATATGGATGTCCTTTGCGTATGGATTCCCAATGTAGACCGGGCAGGCTGAACATGTTTAGAGTTTTCCTTCTGGTCTTGATGTAATATTATCAATTGCATTTGCATTGTGAAACGATA…
MSTRG.14796.1	Chr10A	+	947885	948561	GCCCCGGGCTCTATTACAGCCCTACGACTCCACGACAACGAGGCAGTTGTCAAGCCAGCCTACGAGCTCATTATTTAATCCTTGGGTCGTGAACAGAAGAAAGTCCCCCTCTCACCTTTCCTTCACGCACCCTCTATTACGCTCAGTAAAGATTCAACATGGTCGGCTGCTTCAAACCGATATTCTTTAGAAAATCATGTGGTTATTCTCGGATAGAAAACCCAATACCACCAACGCAGCCAGGAGATACTGAGAAACAGAATGGATTGGGCAAGAGTGGATCAGCTCCAGCAACAGCAAAACGAGCCCTGACTGAGGAAGAAGAAAGACAAAGACTTCTTATGGCATGTTATGCGTACAGTTACCCATTTTAATCGCAGAGCCGAATAAGTCTACCAA…
MSTRG.14803.1	Chr10A	-	972345	972708	TATAGCTTGCTAGTAGCGATATTTCTCAAAGGCATCATGGCATGAGTGCCGCTTGCAACAAGCACATTGTTGGTGGAATCCCAGATCTTTCGTCGAAATTAATATGTATATATTTGCCCACCAATAGCAATGGTCTCGGAAACCACTCTTAGAATCACACCTCTAAATTCTTCCCATGCGAATGATAGAGTATGTTCAATGCCTGACTGACTAATAGCCTGCCCCGCCAGTCATTGGGATTCCCGGTACCTTCTGGAGATACTG
MSTRG.14804.1	Chr10A	-	973830	974178	AAACAATGCGTCATGGTCTGATCACCTTGAGCGTGTTCGTGTAGCGTTTTATAAACGTACGGGTCTAATCACTTTGCTTCTATGACTCATACTCTATGATTACACTTGTAGTAGCAAGGACCCACGGTCTAACCACACCGCACGTAACTCGTGCACCACCTTGCACAGCCGTGTTACCTTGTATTCCTTGAATTTGCGTTTTGTCTTAATGTGTGGCTGTTTCAGACACGAGTCTCGGGGGTTAATTATCCCTTTGGCTAACTGGGCTATAGTTGACGAATAATCCAGTTCCC
MSTRG.14895.1	Chr10A	+	1299573	1301030	TAGCCGCTGTTCACGCCGATCAGTCTGCCTCATCTCTGCAACAAAACAAGGAATCCCTCACTTCAGACCTGCTTTTCTCCTTATACGCTGTAGTAACTCACTGGACTGTCCTCAAACTGCTCGTTCGTACGACACCACCAGCACCGGCAGTTGAGCGCGTGAGGACATCTACCAGGCGACAAGCTGGGCTACACGCCTGATCTTTGTGATACATCGCTTGAAGACCGGATCCCTTGGTCGAAGCTTGTCGCGTTCTCACTGCAAAGGATTGGTAACACACTAAGGCTGCGCATAATTCGGGATCACGGTCATCGCAACCAAGATCAGTTCTGCTTAACACAGACTAAAGGTTGGCTGCACATTGGTATCCTATATCTAACCATATCACCCGCCCCAACG…
MSTRG.14881.1	Chr10A	-	1412846	1413819	CAACAAAGTAAGCGCTATTAGTTGTCTCGTCCCCGACTTACTCTCCCCTTCTATGCTATATCGAATCGAAAGACTGATAAAAAATGCCTATTCGAGCAACGTCCCCAGAATCGACACTTGACCACGTTAGAGCATACTTACGAGATGATGCTAAAAAGACAAACAGAGCTACGCACCCAATCTCTGCGTACCATCGCTTGGGTACCATGCCTCTTTGCAAAATCGCTCGACCCGTTCTCACTTATCAGGAACGGTAGTGTTCTTGGTGCCGCGCGCAATTCGGGATCAAGACCATCGCAATCAATACCTGTTCTCTTTGATCCGGACTGCAGGGTTTGCTGCACATGTGTGTCTTTTCAGTTTTTTGCTGTGCACTTCGATAACCTGCGCCCAACTATC…
MSTRG.14884.2	Chr10A	-	1417511	1417856	CGGAAATTCAAAAATGATCCGTGCAGACTAATGTCTTGGTATTGCGACTATCCCACTGATCTGAGCGTGGCTGTCTTGGATTAGAAGTACAGCGTAGTCAGGTTCTTTGCTCTTTTACTGCGTTAGAGCGGTCTTTGAGCGCCCCCCTTGTTCCTGATGCTGCAACTGTTTTGTTGAGCATTTGAAGAGCACATTACAATCAAATTGTTCATGATATGCTGATATAAACGGGCAGTGGTCGTAGGTCACAAACAGCGAGGATTATTACAGGGAGAACATCACTTCTGGAA
MSTRG.14912.1	Chr10A	+	1443250	1445039	TCTCGTTCGGCCTCATCAAAGCAAGGACGAGTTGTCTGGGTTTTTCCGACTCAAGAATCGGCTCTCTCCTCCTGATATCTTGATTAATTTTTATTCTAAAAAGTGGGAGATCGAGGGCGTTGGTACAACATCAGATATCTATTATAAGATGAGCGAGGTTTTATTGTTTCTCTATATATACGCTAAGTAGATATGGTATACAGGCAAGAGAGCTTTAAACCATGATATGGCAGAAACTCATGAATACTCATAGACATCTGCTCCTCCACAACAATCAAAACTATATTGCGGAAGTTGTACAATGGGACAGCCACTATCTCTGTTCGACCATGCTCGACGCTCAAAGGCCCCGCGAGGACGAATCCCTGTTCTTGTCAGCCTATGCCCCCAACCCAATTT…
MSTRG.14912.4	Chr10A	+	1443894	1444627	CCCAATCCAACGTGCCCCTGTTGCCACACCATGAAAGTCTGCGCATTTCGACGAACATCAGACATGGTATAGATACGTCATCACTCGTTGGGCTCGAACATGTTCTAACGTTCTGTCAAGGGATTGCACAAGGTTTCGCTCCTAGCAGACAAACATGCTCGGCTACACGCACAGGCTCAAATCAGTGAGATGCAACAAAATGAACTTCTTACCACCCAAAGGCTTCGCTGACAATATGACAAGCATCTGGATCCCACCATGTACCGTCCACATGGGTTGTTTCTTCGACAGACCCATGCGTCACCATGTCCATGGATCTTGCTCTCTGGATCTCGCCAAAACGTTCATAACTGCCGTCTGTCCCACCTCGGCAATTCGGTTTCTCTAGCCACCAAAACA…
MSTRG.14913.1	Chr10A	+	1445259	1446434	GGGGTCGGTCGAACTCGCGGTTTCGGCACTGGGACTTTCTGTTACTGTAAGCGCTGGATGCACTGCCATCGATGTGGCGGGGGTCAGGCAGTTACGTGGCGGGCGAGATCAGACCCCGGCACTAGCAACGGCAGACTGACCTACGCTTTTTCCTACCTCTGACTCTCTATGAATGGCCTCGGGTCCAGCTGAGCTCAACATAATGCGCTATACATACTACAGGCCGTGAAGCTACTCTGACAATGCTGAGGGAGTTTAGAGAGCGCTCTATAGCCTTGTAGAAACTGCTCCTCGTATACCATCCGAACGCGAGGGACAAAGTGGAAATACCGAAAGCCAAAACGGTTGGTCTACTACGACCCCACCTTGTCTACCTGATAAACCTATCCTAGAGCGCCA…
MSTRG.14913.2	Chr10A	+	1445359	1446391	GGGCGAGATCAGACCCCGGCACTAGCAACGGCAGACTGACCTACGCTTTTTCCTACCTCTGACTCTCTATGAATGGCCTCGGGTCCAGCTGAGCTCAACATAATGCGCTATACATACTACAGGCCGTGAAGCTACTCTGACAATGCTGAGGGAGTTTAGAGAGCGCTCTATAGCCTTGTAGAAACTGCTCCTCGTATACCATCCGAACGCGAGGGACAAAGTGGAAATACCGAAAGCCAAAACGAGCATTCACATTCAAGACTCGTTGTAGAACGATATAATGCACATCTGTGTACATTCAGCCTCCATGAACCCAACCAGCCCATCCCTCTTATATCTTGGTAGATTGAGTGTGGAGATCTATTCGAGTGTGCTGGTGTGTTTTTCAGAGGGATTTTT…
MSTRG.14913.3	Chr10A	+	1445373	1446300	CCCGGCACTAGCAACGGCAGACTGACCTACGCTTTTTCCTACCTCTGACTCTCTATGAATGGCCTCGGGTCCAGCTGAGCTCAACATAATGCGCTATACATACTACAGGCCGTGAAGCTACTCTGACAATGCTGAGGGAGTTTAGAGAGCGCTCTATAGCCTTGTAGAAACTGCTCCTCGTATACCATCCGAACGCGAGGGACAAAGTGGAAATACCGAAAGCCAAAACGCTAAGAGCATTCACATTCAAGACTCGTTGTAGAACGATATAATGCACATCTGTGTACATTCAGCCTCCATGAACCCAACCAGCCCATCCCTCTTATATCTTGGTAGATTGAGTGTGGAGATCTATTCGAGTGTGCTGGTGTGTTTTTCAGAGGGATTTTTAAACGCTAG…
MSTRG.14913.4	Chr10A	+	1445381	1446381	TAGCAACGGCAGACTGACCTACGCTTTTTCCTACCTCTGACTCTCTATGAATGGCCTCGGGTCCAGCTGAGCTCAACATAATGCGCTATACATACTACAGGCCGTGAAGCTACTCTGACAATGCTGAGGGAGTTTAGAGAGCGCTCTATAGCCTTGTAGAAACTGCTCCTCGTATACCATCCGAACGCGAGGGACAAAGTGGAAATACCGAAAGCCAAAACGAGCGCCAACCACTGCTAAGAGCATTCACATTCAAGACTCGTTGTAGAACGATATAATGCACATCTGTGTACATTCAGCCTCCATGAACCCAACCAGCCCATCCCTCTTATATCTTGGTAGATTGAGTGTGGAGATCTATTCGAGTGTGCTGGTGTGTTTTTCAGAGGGATTTTTAAA…
MSTRG.14914.1	Chr10A	+	1447194	1450671	GTGACACTAGTCTCAAGGTTCTACATGTGGTCTCCGGTTCTGTGGTGGTACGATAGTATAGGATTAGTAGCTCACTGCGGTCCGGGATTGTCGTCTAAACACCCACAAACAAACGCCTTTTTCCCTGTGGAAGACCTCAACTGGGAAGTTCAAGCGGCTTGACACTAGTGGCGCTAGGCAAACATCTTCAATGCGCTCGACTTCTGCCTTGCATCGTCTACCCAGCACTCAACGGGTGGCTGTTTCCATGGGCGAACCGCTACGTTGGACGATCGACAGGCCTCACTCGTCTTGCGAACTCCGCTGGGGTTCGAGCGCTGGCCCGCATTCCCCGGAGCTCCCGAGTGTCGAGCGGTTTTTGCTGAGCGGCTACGCTGAGTCGAGACCCGCAAGACTTCC…
MSTRG.14914.2	Chr10A	+	1447295	1450654	ATCGAACTAGGTGGTACGATAGTATAGGATTAGTAGCTCACTGCGGTCCGGGATTGTCGTCTAAACACCCACAAACAAACGCCTTTTTCCCTGTGGAAGACCTCAACTGGGAAGTTCAAGCGGCTTGACACTAGTGGCGCTAGGCAAACATCTTCAATGCGCTCGACTTCTGCCTTGCATCGTCTACCCAGCACTCAACGGGTGGCTGTTTCCATGGGCGAACCGCTACGTTGGACGATCGACAGGCCTCACTCGTCTTGCGAACTCCGCTGGGGTTCGAGCGCTGGCCCGCATTCCCCGGAGCTCCCGAGTGTCGAGCGGTTTTTGCTGAGCGGCTACGCTGAGTCGAGACCCGCAAGACTTCCGCTCTCCACCTTTCTACCGAGCCTCAACAGTCCC…
MSTRG.14914.3	Chr10A	+	1447358	1448566	AACACCCACAAACAAACGCCTTTTTCCCTGTGGAAGACCTCAACTGGGAAGTTCAAGCGGCTTGACACTAGTGGCGCTAGGCAAACATCTTCAATGCGCTCGACTTCTGCCTTGCATCGTCTACCCAGCACTCAACGGGTGGCTGTTTCCATGGGCGAACCGCTACGTTGGACGATCGACAGGCCTCACTCGTCTTGCGAACTCCGCTGGGGTTCGAGCGCTGGCCCGCATTCCCCGGAGCTCCCGAGTGTCGAGCGGTTTTTGCTGAGCGGCTACGCTGAGTCGAGACCCGCAAGACTTCCGCTCTCCACCTTTCTACCGAGCCTCAACAGTCCCCCTATGCTTTCACTTCTTTCCCCTATTCGAATGTGTGGCCCAAGGACAACTCTGGCAGCTGGG…
MSTRG.14914.4	Chr10A	+	1447360	1450772	CACCCACAAACAAACGCCTTTTTCCCTGTGGAAGACCTCAACTGGGAAGTTCAAGCGGCTTGACACTAGTGGCGCTAGGCAAACATCTTCAATGCGCTCGACTTCTGCCTTGCATCGTCTACCCAGCACTCAACGGGTGGCTGTTTCCATGGGCGAACCGCTACGTTGGACGATCGACAGGCCTCACTCGTCTTGCGAACTCCGCTGGGGTTCGAGCGCTGGCCCGCATTCCCCGGAGCTCCCGAGTGTCGAGCGGTTTTTGCTGAGCGGCTACGCTGAGTCGAGACCCGCAAGACTTCCGCTCTCCACCTTTCTACCGAGCCTCAACAGTCCCCCTATGCTTTCACTTCTTTCCCCTATTCGAATGTGTGGCCCAAGGACAACTCTGGCAGCTGGGGC…
MSTRG.14918.1	Chr10A	+	1457555	1458801	CAGCCACCGACCCTGAAAACCTTCCCTGCCACGACTCTCAACAACGATGGAGGTGAACCTTCATCTGTACTCTTCCCTAACAGCGCCCACGTCATGGATCTAAAATTAAAATACAATTCAAGTGGCTTAACGCTTTCTTCGCGTCCTTCTGCTAAGTTTCCGCCTCTATGCCACTACTTGAACTTGTGCGTGTCGTGTAGTATCTAGAGTCTGTCGTCCACAGGAAGGAAGTCGTATCTTGTATCATTCTTCATAAAAGAGGTGTTTGGACTGCTGTCTGGATTATAGAAATGAAGTGCCTCTGAGCCGAATGAGCGTTTCATCCGGAGAAAAAGTTCCTAGTAATCAGCTTAGTTGGTGGTTTAGTGTATTTCCTTCACCCTGTGCAGCCACTTTGTT…
MSTRG.14932.1	Chr10A	+	1493967	1494404	CACCGGCCCTCCATGAGTCAGTTCCCTCCGAGAATGATCTACTAAAATTTTATTCTTAGGCATTTCGCCCATCGAAGGCCTTGGTGCACAGTCAAAGACTTAACTGAACAGCATCGTCGATGATCGGAGTTGGCGATGCCCAAGAGCACCCCAAGATGGCATATGCTCATTGTCTGTCTGTGTGCTTGTTGCCGGTCGTTGTATTATCTTTCTTTCCTCTCCCTTCGTTAAGTAGACACATGAATCCATACTTATATACCAGTATCCTCTGCTGTACATACTCAGTCTGGAATAAAACGATTCCCTGCTTATTATCAGCCCA
MSTRG.14906.1	Chr10B	+	211657	212025	CGAGTATTCATCCACTTCCACCACCTGCTTGGGTGTCGGCGTGTCCAACGTCAACGCCTGTCTCTAGGCAAAGCAGAAATGACTGCCGCATAGGCAGAGGCTTATACTGAAGGGACGATTGACCGGGTTGTCGGCCAGAAAGACTCCATTGTCGGCACAGTGGTTGGCGACACCACACAGCGAATCGCAGGAAATGCACAACACGACAAGGGCAAAGCCCAAGCCGAGGCTAACGCACCCTCATAGACTCGCTTTTGTTCCTTGATTGATTTCGCCACGGTATCTGTTGTGTTCGTGGTGTTTTTATCCTAAAT
MSTRG.14908.1	Chr10B	+	217229	217692	TCGATTGCCATCTTTCGCTAGTTTGTCGCTGCTGAGCCACCCTCCGCAGGCGATCAGCCCTCAACCTTGCGGGGATCAATCCCTCTTCACTCCTCTCATTCTTTGCAAGACGACATGATGCGCTGCTCTGGTGTGTCCCTATCGGATATGCTAAGTGGCACGTTGCCTCTTCACGATCATCACACTCACTCCGGCCCCGGCGAGAACCAATGCCGTAGGTCAAGCGTGGTCTCTATCCGTTGAGGATGCGCGCGAGTTTGAGCTTATCGGTTGTTTCTAAGGTACTAGTGCTTACAGAAAGTTTGGAGACACCTTCATTCTGTAAATACCGCGCAAAAATCAAGCGCAT
MSTRG.14903.1	Chr10B	-	408909	409448	CGGATCTCTTGCGGATGTACATTTGCCTTTTACTTGCTTGCTCTCGTGCCCAACTCTCTGTTACCTCTCCCCTGTGCATCGCAAGCTAAGTATTCTACTCGCACAAGACAGTCACCGCCTGATCCCTTCCTTGTTTTGGCTGACTGTTGTACGACTAGTGGTATGAGTTGTGGTTCTTGTATTCTAACCTTTCAACCACCTCTTTGATGATCCATGACTTGTTCTGCGGGTGTAGTGGGGCCACTAACACTGACGTGTCCTGAGGGTATGCCTACACTGGTTTATAGTATAAACACCTACCGTATCCAAGACTTAGATGTTCTCTCCCTCGGGTCTTTCGTATCTGTTCTATGATATGTATATATTGTAATAATTAAACATGCTTTGAC
MSTRG.14960.1	Chr10B	+	450757	451258	CTCTTTGGTTCGGATGTAAACTGTGTGTAGTCGCCCGGCGCCTGATCGTCAACTGCCGGTGGGGGCCAAAGCTATCCCGCCCCGAACTTTCGGCAAAAAATCGACTGATCTTTGGACCTGAATATGAGGACGTCATTAGCGGGTAAGAAAAACTTCACTTTGTTCACAAATGAGGTGGCTTTGTTTTTTCCAGCGCTTCCTAGATTTGAGTGAGCTCGCTGTACAAGTGAAAGCTGTAGACGAGCGGTTATTGCCACTCGAAAAGGGGCTAATCTTTGCTCAAACAGACGACCCAATCTCTCAGAGTGTCACGATTTACGCAACTACTATTCGACGCCATGTCAACCACGAAGCTCAGATTTGTCAACACGTAGCTTCTAGCAAACCTAACCGACTGAA…
MSTRG.14966.1	Chr10B	-	478136	480184	GTATTTCATCTTCTCAACTACTTGCTTTGTTAGCGGCTATTGTGGCTCTCCCTGGTGTTAAAGTTAACTGGATTTCTTTACTCTTTGACTACAGCAGTGAATCAGAGGCAAACTACCAGAATCAAGGAAAGTACCGCCGATACAGAGCGCTGAATGCCATCGGTTTTGCCAGCCCAATCAGACTAACTCACTGTAAATTCGCCAATCCTGCAAGCATTAGGAGGTAGAATCCTGTATGTGTCATGCTCGATAACTGGAGATACCATACCTCGGCATCGATGCGTGCTATTCGATTGTAAACGATAAAAAATGCCTCAAGCCCTCCAGCATTGTGGTGGCCAGCTCCATCGTGAATCGCCAGATGAGCATCGGAGACTAAAATGTTCCCTGTCCGATTCA…
MSTRG.14966.2	Chr10B	-	478164	480425	GCTAAATGAAGTCCTGTAACACTTCCACAAATCAGTTATTCTGCCAAGACGTCTTTGTTATTGGGTTGCAAATATTTGGGGAGAGCCAAGCTCGGCGGAAAATGACCGCCGCCATAGAACTTGCCCCTAACCGAGGGGTGGGATCCTGCATACAAAAAGGGCCTTGAGAGCATTGCAGAAGCCATGTATTTCATCTTCTCAACTACTTGCTTTGTTAGCGGCTATTGTGGCTCTCCCTGGTGTTAAAGTTAACTGGATTTCTTTACTCTTTGACTACAGCAGTGAATCAGAGGCAAACTACCAGAATCAAGGAAAGTACCGCCGATACAGAGCGCTGAATGCCATCGGTTTTGCCAGCCCAATCAGACTAACTCACTGTAAATTCGCCAATCCTGCAAG…
MSTRG.14966.3	Chr10B	-	478166	480151	CGGCTATTGTGGCTCTCCCTGGTGTTAAAGTTAACTGGATTTCTTTACTCTTTGACTACAGCAGTGAATCAGAGGCAAACTACCAGAATCAAGGAAAGTACCGCCGATACAGAGCGCTGAATGCCATCGGTTTTGCCAGCCCAATCAGACTAACTCACTGTAAATTCGCCAATCCTGCAAGCATTAGGAGGTAGAATCCTGTATGTGTCATGCTCGATAACTGGAGATACCATACCTCGGCATCGATGCGTGCTATTCGATTGTAAACGATAAAAAATGCCTCAAGCCCTCCAGCATTGTGGTGGCCAGCTCCATCGTGAATCGCCAGATGAGCATCGGAGACTAAAATGTTCCCTGTCCGATTCAATTCGTCAATTCATGCCCCTACCTCGTAGCAAC…
MSTRG.14966.4	Chr10B	-	478553	480138	TCTCCCTGGTGTTAAAGTTAACTGGATTTCTTTACTCTTTGACTACAGCAGTGAATCAGAGGCAAACTACCAGAATCAAGGAAAGTACCGCCGATACAGAGCGCTGAATGCCATCGGTTTTGCCAGCCCAATCAGACTAACTCACTGTAAATTCGCCAATCCTGCAAGCATTAGGAGGTAGAATCCTGTATGTGTCATGCTCGATAACTGGAGATACCATACCTCGGCATCGATGCGTGCTATTCGATTGTAAACGATAAAAAATGCCTCAAGCCCTCCAGCATTGTGGTGGCCAGCTCCATCGTGAATCGCCAGATGAGCATCGGAGACTAAAATGTTCCCTGTCCGATTCAATTCGTCAATTCATGCCCCTACCTCGTAGCAACCAGCCCATGCATT…
MSTRG.14950.3	Chr10B	-	664268	664708	TGTCTCACTGTTCGCAAGGCATGGTGAGCATCGATAATTTGCCTTGTCAAGGCCACACCTGTGCAGTGTGTGTTCGCGGTACTTAGACGGGCGCAGCACATGTGAGTTGCGACCAGATTTCTCTAAGGCATAAGCGCCGTAGCAGATATGCCCGCTCCCCTGGTTATAATAGGCACTAGTACATTTGTCCACTCTCCCCACCCCGGACACTCTATAGGTCTTAGCGAAGCTTAGTATATTATTGATTTAC
MSTRG.15005.1	Chr10B	+	795446	797521	GAAGAAAGTTCGAGTGGTCCTGAACTGAAGTGGCAGCCTAAAAGGATGCTTTATTACACCAGAAACCAAGGACGATCTGAGAGTGTGTTGCAATACTCTGTTCATAGTGAACCTCAGGGATGTTATGTGGTGGTCCTCCCGATCAAGTTGCAAGCCAAATTGATTTTGGCTAAGCGCCAAGGAAAGTAGCACGCAACGATCGGCATCCGCCTCCACTGCCCACCTCACTCCTCGCAACAACAACGATTGTCCAAATCTCATTACAAAATAGCTATCTAGCGTGCCTTCTTTTCTCGCATCCTGTTTCTTCTTAAAGACTGAATCCGCGTCTCGCTCGATTGCACCACAAGATCTCACCACTTATCACCTCGCTCGTCACTCTCATCATGACCATAGCTG…
MSTRG.15005.2	Chr10B	+	795637	797409	CGCAACGATCGGCATCCGCCTCCACTGCCCACCTCACTCCTCGCAACAACAACGATTGTCCAAATCTCATTACAAAATAGCTATCTAGCGTGCCTTCTTTTCTCGCATCCTGTTTCTTCTTAAAGACTGAATCCGCGTCTCGCTCGATTGCACCACAAGATCTCACCACTTATCACCTCGCTCGTCACTCTCATCATGACCATAGCTGCATCTTCAGACATCGAATTCTACACAGTCATCCTCCGAAATAAAAATTCCAAGTTGATTCATCTCAGCTCGAGTGAGGAACATGCCGCCTGAAGAAGTAGTTGTGAATTTGCTATCTGACGCGCCATTCAATCGACTGGATGCTCTGGATAAGACTTTGGAGCATTACAAGCTAGATAAGACAGCGATCAA…
MSTRG.15005.3	Chr10B	+	795639	797464	CAACGATCGGCATCCGCCTCCACTGCCCACCTCACTCCTCGCAACAACAACGATTGTCCAAATCTCATTACAAAATAGCTATCTAGCGTGCCTTCTTTTCTCGCATCCTGTTTCTTCTTAAAGACTGAATCCGCGTCTCGCTCGATTGCACCACAAGATCTCACCACTTATCACCTCGCTCGTCACTCTCATCATGACCATAGCTGCATCTTCAGACATCGAATTCTACACAGTCATCCTCCGAAATAAAAATTCCAAGTTGATTCATCTCAGCTCGAGTGAGGAACATGCCGCCTGAAGAAGTAGTTGTGAATTTGCTATCTGACGCGCCATTCAATCGACTGGATGCTCTGGATAAGACTTTGGAGCATTACAAGCTAGATAAGACAGCGATCAAGA…
MSTRG.15016.1	Chr10B	-	836242	837627	AATTCGTTTGTTGAGGATCTACCACCAACGACAGTCCGAAAGCCGCATCTGCTCGCTACGTGCTATGCGATCTATTCGCCTTTCTCGCGAGCGGGCAAGGTCTGAGCGTAATCGTCCTCCTGTGACTGTGTCTAGCCGACACCGACGGTAAACCGTCGAGCAGAGCATCAGACATGCGCTCGCCATGCGTAACCGCCCGGAGATCCGCGAGGGGAGGGTATACGTAGTGCGAGCATGGAAAAACTCTGCGGGGACTGGGTCGTTTCCTTTTGCGCGTTTTGCGTACGTCTTTTGTGTCTCTTCTTTCGCTGCTGCTCGCTACTCTTTCCTGCCCAATGTGCTTGTACAGCGCCCGCCATGAGTCTCAATCTCGAGATAGTGGTGTGTATGGTTGGCGAC…
MSTRG.15017.1	Chr10B	+	836512	837589	CCGGTAGCAAGATATCTATTGCTAGATGCTAATAAAACACAAAGAGGAAACTTCCACAAAGGAAAAGCAGGAAAAAATTAACCAACAACAGACCAAGAGTAGTCTGAATCGAGTTTCACGCAAAAAGCGTGAGCCGCAAATTGCACTCAAGAGCCGTCCCACATCCCCACACCATCCTCCCCACCACTACCGCACTCCTCCAATCGCCTCAAGGATGGACCGACACACGGCCCTCCCCTCTGCGGCCGCATCCACATAGCATATCAGGGGCACCTAAAAGTATGCAACCAGCTGAAAGCGAGATTGCGGCACTACGATCCCTCACACGATCCACCGTACACATTCCTGTAAACGGCCGTCGGACCCATGCAAGAGCGCAACGATGGCAGACCTCTTGCT…
MSTRG.15018.1	Chr10B	-	837637	839169	GTTAAATTCTGCATAAATGCTCAAAAGTAATTGTTCCGCACCTTTGTTTGATCGTGCTTGCAGGGCCGATGCCCAAAGATCCCTACTGGAGGAGGGCCGCGCTATGACTTTTCTAGTCGCATGCCATCCGGCCTTTCAGCCTCCCTGCATTTCGGCCCCGGACCGAGCATTGCACGTTCACGTTATGCGTGGACGGAGTGTGTCCAGCATATCGTCCTGGGGATGCCTATATATCGAGCGATGAGTCAATCTGCTGTATTCTACCGAGTGGGTCGTTCACTTGACACTGGGCCGGTGTTTGCACAAACATTGGTCAGATAGCTTTACAGCGGCGCTACTCTGGCGAAACGGCAATCATGGCATATATTCGAGTTACTGGCGAGAAGTCTCTGGACGTGT…
MSTRG.15018.2	Chr10B	-	837682	840280	CAGGCGCAGATGCCCAAAGATCCCCGGTAGGAGGAGGGTTGCGCCGAGCGTTCCAGTTGCGCTCTGCTCGTTCTATCGCCCTCGTGCGTTTCGGTTCGCGACCGAGTCTCGCGCGTCTGCGGTTATGCACGGCGAAGTGTGTCCGACATGCTTTCTTGGCTGCTCATTCTCCTGGTACTCATTGGTTTCACTATGGCTCCTCATGTGCACCGCGTTTCGTATGATACTCGAGGCATGTGCATCGATTATTATGCATTTGGCGCGGTGACCCTGAGGAGCCGGGGCTTGATGAGTTCCAAAGCGGGGCTGAGAGTTGGAGAAAGTTTTGGGGGCTTGGGGTACGAGGAATCGATCTTTATTTGACCGTGCTTGCAGGGCCAGTCGTTGTAATGAAAGTTG…
MSTRG.15018.3	Chr10B	-	838513	840303	GCTGATGTCGCCACTTGCCACGACAGGCGCAGATGCCCAAAGATCCCCGGTAGGAGGAGGGTTGCGCCGAGCGTTCCAGTTGCGCTCTGCTCGTTCTATCGCCCTCGTGCGTTTCGGTTCGCGACCGAGTCTCGCGCGTCTGCGGTTATGCACGGCGAAGTGTGTCCGACATGCTTTCTTGGCTGCTCATTCTCCTGGTACTCATTGGTTTCACTATGGCTCCTCATGTGCACCGCGTTTCGTATGATACTCGAGGCATGTGCATCGATTATTATGCATTTGGCGCGGTGACCCTGAGGAGCCGGGGCTTGATGAGTTCCAAAGCGGGGCTGAGAGTTGGAGAAAGTTTTGGGGGCTTGGGGTACGAGGAATCGGTGGGTTTGTGTGGCTGGGATATAG…
MSTRG.15073.1	Chr10B	+	1060282	1060731	TCTTGATCGACTTTGACCCACTCGAGCCATGGCGTGTGACCGCATTCTTATGCATCTTTCATGAAAAACAGCTGCCTTTTTCTTTCTTTCCGTGTGCATAGTTGTGCTGTCCGTTTAACGATCCCACGCTCTTAGGCCAGCAAGGCCCCAAGTGTAGAGCTATTTTGGGATTACAACGGCTGCGCATCTTTTTTATGTGTTCGTCGTAACTTTATATTGTATTTTATTTAGTAACGGGAACGATTTATTCTATAATTATCGAACCAGCAAA
MSTRG.15113.1	Chr10B	+	1205694	1207774	CGAAAACAAGGATGTTCATCCCAAACTCTCCGTTATCAGACATGGTGGCTAGGGTTTCTTCAATAGAGGGAACTCAATCGGCGCAAAGATGATGAGGGAGAGGTTGGGGCTGACTACACAGCCTTGACGTGACGCCGTGAGGTCAGCGACCGCGGTGTGTCTAAATCAGAAATTCCATGAATGAGCGCCAAAACTGACCTGAGTCGTTGGACGCTGAGGGTTTGCGCCTTGATTCCATCGCCATGATCAGCAGATTGGCTACATGCATGATCCCAGGTCAGACACGTCTCCCCGTAATCCTGCAACAAGTATCGCTTCCGGTGTAATTGGCAGGGCTTTCTACGGTCGCCTAGCTCAACCACGGAGAGCACAATTAGAGTGAGGGCGTCGTATGAACCG…
MSTRG.15113.2	Chr10B	+	1206295	1207758	CCAGACTGCACCACCTCGTCACTTAAGACACGAGACATGTTCGCGCGCTCACGAATCCATCCGCAAGAAGTCCCTTCCATCTCTAAATCTCTGATGACGCGTGACGCTACTAGGCGACTGCGTTTCATCATCCTTGTGCCACAGCCTCCTATACCAGTCCATCAAAGTTCACACTTTCGCTGTCCGCCCAAACACAGTTCCTTCCACCGCTGATATTTTTTCGCACTTGTACGAGCATATCCCATCATACTAGTGAAAATAATCTGGGTTTCCATTAACCACTACTAAGAAGCGGGGCGACGTGGCGTCGGACAGCGTCATTCCACAGTTCTGCAGCAGCTTTCATCACTTTGGACCTAGCCTACCGAGCCCACTAGAAGATCTATCAGAATCAAGAAT…
MSTRG.15159.1	Chr10B	+	1414045	1414614	AAAGCATGTAGTGCAAGACCGAGTTAGCCTCGCTGTCCACCACCCTCTCCCCGCTCTCAATTCAACTCCCGCAATATCCAATGATCCAGTTACGAACATTGTTTGGCCGCAGGTCCGGCTCTTATGCTCAACTGGAAGAAAAGCGGACGCGTGTGGCGCGCTCCACAGAAGATAAAGGAAAACGCTCTCGGAGCGGTTCGCTTGAGCGTGTCAGCAGGCAATCCGTGGGGTCTACGACCAATTTGATCCGACCTAGTGAACAGAGAGTACGGAACGGTCAAATATGGATGTCCTTTGCGTATGGATTTCCGATGTAAACAGGACAGGCTGAACGCATTTAGAGTTTTCCTTCTGGTCTTGATGTAATATTATCAATTGCATTTGCATTGTGAAACGATA…
MSTRG.15166.1	Chr10B	+	1418041	1419097	TAATATTATCAACTGCATTTCTATTGTGAAACGATAGCTATTAATCTATCTGGCTGTGAACCTAATATGACGCAAAAATACACCAGTATATACGGTCAACGTATTTACGGTCGAGTTTCTGCCTATCAGGATCTCGGGCCCGAATAGCCTCGGAGTGATGAACCTTGGCTGTCGGCGGATATACTGCAGAGCTTGTCCTTCGGAAGAGCCCGATAAAGAAGATAGATGGTGCTCCAAAGGAGTCGCTCCGCACAACAGGAAATATCTCACAAACGCCTTCCGCCGAAATGTTATTCAAGTCAATGATGTATGACCGATAACGCTACTAACTCTATTCCATTACGAAGATGGATGGAGAAGCTCACTATCGCACTAGCTCGGCCCCGGGCTCTATTACAG…
MSTRG.15171.1	Chr10B	+	1424644	1425023	ATGCAATTGTAGAAAAATCCTTCACTCCAATTGGGCCGCCAGCGCTGTTGTCAGACTGGAAACCATTCGTTCATGAGCATGAGTTAGTTGGTTGGTCCATTTTAAATAGTCCAACTCTTTTACTGGTTAGTCAGATGTACTAGCTCACGCATCCGTTTACACAATTCTCTGCTTTGAACATCCATTTCGCGGCTCATGTGGCTCCTGTGGATGCTACCCCTCGTCTACTCTGATGCGTTATTTCAACGCATTTTACCCAGAGCCCAAAACGTCGAAACCAAATTCCATGCCAAATATTTAGACTAATCGTCTAGCATTGCTTTT
MSTRG.15174.1	Chr10B	-	1445064	1445387	TAGCTTGCTAGTAGCGATATTTCTCGAAGGCATCATGGCATGAGTGCCGCTTGCAGCCAGGACATTGTTGGTGGAATCCCAAATCTTTCGTTGAAATTAATACAATGGTCTCGGAAACCACTCTTAGAATGACACCTCTAAATTCTTCCCATGTTGAATCGACTGTTGACACGAGTGGCAAACCCTACTCACACTCGGGCAGGCGAATGATAGAGTATGTTCAATGCCTGACTGACTAATAGCCTGCCTCG
MSTRG.15177.1	Chr10B	-	1446246	1446645	AAACAATGCGTCATGGTCTGATCACCTTGAGCGTGTTCGTGTAGCGTTTTATAAACGTACGGGTCTAATCACTTTGCTTCTATGACTCATACTCTATGATTACACTTGTAGTAGCAAGGACCCACGGTCTAACCACACCGCACGTAACTCGTGCACCACCTTGCACAGCCGTGTTACCTTGTATTCCTTGAATTTGCGTTTTGTCTTAATGTGTGGCTGTTTCAGACACGAGTCTCGGGGGTTAATTATCCCTTGGGCCAACTGGGCTATAGTTGACGAATAATCCAGTTCCCCACTAAAGTGCTTTGCCCCTCATCGCGAGAAAGCATACGTGTACTAACCGG
MSTRG.15189.1	Chr10B	+	1474264	1475012	CGGCACGATACCGATATATATCCCAGCTATCTCAATTAGCTGACATCCGAGTTCCGAGCGCACTGGGGCCTGACGATCCAGGTTTAGCTATTATCACACCACCCAGTCACTGCCAGTCTATCGGATGGCATCGGATAGTGTTTTGTACGGAGAGCTCGCACATCCCAGCCAGGGTGGGCGCCAGACTGGGCTGCACAGCGACTCAACAATCCAATTGGATACAATCACCCCCTCGAGTACGAACATGGTCAAGTGGGCGCCACTCATCAGGATCGAACACGCAAAACCTCTGTCCATCGGAAATCAGCTCCAAACCCAGAAACCGCACGTAACCCCATCGAGCTCAGACGACCACCTGACGAGCGCCCGTCGGCGGAGGACTAACTGTTCAGCCACCCG…
MSTRG.15199.1	Chr10B	+	1586198	1587419	CACGAGGCCAGGAGCAAACGAGCCACCCCCCCTACCTACGCATCGCACACGAGCGCCACACGAGCGCACACGAGCGCGGGAGCGCAGTGCTCGCACGCTCATGAGTGCTCACGAGCGCTCCGGACCGATGACCGGTGATTGTGAGCGATCGGCGAAGATCCCGAGCACGGTAGCACTCAGGAGAATCCAGGGCTTTTGCCGACGTAGGCTGTGTTCGCCTGACGATATTCCTGAGGGCGACCGGACATGCAGTTGTGGTTCTAAGTAGCGCGCCGGTAGACACGCTACTGACGCTACTGAGCCTCATAGGGGCGCTACTTGGCGCTACTTGGCCGCATAGGGGCGCTAGATCCACTAAGGTAGAAGTCTGGGCGCTAAGTAGCTATTACGATTTTGCCA…
MSTRG.15210.1	Chr10B	-	1664142	1664581	CTTGGCCTCTCTCACGCTTGACCACGACATGATACCCCTCTTCCCCACTTCCTAGATTGTAGTAGACAAGATTTTGTGTCAAATATTATGTGCTTCCTAGGAAGCAACAGCTTGGATGCGGGAAACAAAGAGAGAGCCCACCAATGAGCTCACTCGTTCCGGTCTGTTCTGACTTGCTCGTAGTGTCGTTTGCACGATATGCGTACTTTTATTGTGGAACAAGGTATATGATGTATGTTTAGTCCCTGGTAGTTTGAGTTTGGAGCAGAG
MSTRG.15255.1	Chr10B	+	1909838	1911105	TAGCCGCTGTTCACGCCGATCAGTCTGCCTCATCTCTGCAACAAAACAAGGAATCCCTCACTTCAGACCTGCTTTTCTCCTTATACGCTGTAGTAACTCACTGGACTGTCCTCAAACTGCTCGTTCGTACGACACCACCAGCACCGGCAGTTGAGCGCGTGAGGACATCTACCAGGCGACAAGCTGGGCTACACGCCTGATCTTTGTGATACATCGCTTGAAGACCGGATCCCTTGGTCGAAGCTTGTCGCGTTCTCACTGCAAAGGATTGGTAACACACTAAGGCTGCGCATAATTCGGGATCACGGTCATCGCAACCAAGATCAGTTCTGATTAACCCAGACTAAAGGTTGGCTGCACATTGGTATCCTATATCTAACCATATCACCCGCCCCAACG…
MSTRG.15273.1	Chr10B	-	2042328	2042640	CGGAAATTCAAAAATGATCCGTGCAGACTAATGTCTTGGTATTGCGATTATCCCACTGATGTGAGCGTGGCTGTCTTGGATTAGAAGTACAGCGTAGTCAGGTTCTTTGCTCTTTTACTGCGTTAAAGCGGTCTTTGAGCACCCCCCTTGTTCCTGATGCTGCAACTGTTTTGTTGAGCATTTGAAGAGCACATTACAATCAAATTGTTCATGATATGCTGATATAAACGGGCAGTGGTCGTAGGTCAGAAACAGCG
MSTRG.15287.4	Chr10B	+	2086978	2088291	CGGGTCTCGTTCGGCCTCATCAAAGCAAGGACGAGTTGTCTGGGTTTTTCCGACTCAAGAATCGGCTCTCTCCTCCTGATATCTTGATTAATTTTTATTCTAAAAAGTGGGAGATCGAGGGCGTTGGTACAACATCAGATATCTATTATAAGATGAGCGAGGTTTTATTGTTTCTCTATATATACGCTAAGTAGATATGGTATACAGACATCTGCTCCTCCACAACAATCAAAACTATATTGCGGAAGTTGTACAATGGGACAGCCACTATCTCTGTTCGACCATGCTCGACGCTCAAAGGCCCCGCGAGGACGAATCCCTGTTCTTGTCAGCCTATGCCCCCAACCCAATTTTACTCTCACTCCCTAAGACCAGCGGCCTAGCCCCCTGGTTGGATTA…
MSTRG.15288.1	Chr10B	+	2089080	2090413	GTCAGGCAGTTACGTGGCGGGCGAGATCAGACCCCGGCACTAGCAACGGCAGACTGACCTACGCTTTTTCCTACCTCTGACTCTCTATGAATGGCCTCGGGTCCAGCTGAGCTCAACATAATGCGCTATACATACTACAGGCCGTGAAGCTACTCTGACAATGCTGAGGGAGTTTAGAGAGCGCTCTATAGCCTTGTAGAAACTGCTCCTCGTATACCATCCGAACGCGAGGGACAAAGTGGAAATACCGAAAGCCAAAACGGTTGGTCTACTACGACCCCACCTTGTCTACCTGATAAACCTATCCTAGAGCGCCGACCGCTGCTGGGAGCATTCACATTCAAGACTCGTTGTAGAACGATATAATGCACATCTGTGTACATTCAGCCTCCATGAACC…
MSTRG.15288.2	Chr10B	+	2089096	2090144	GCGGGCGAGATCAGACCCCGGCACTAGCAACGGCAGACTGACCTACGCTTTTTCCTACCTCTGACTCTCTATGAATGGCCTCGGGTCCAGCTGAGCTCAACATAATGCGCTATACATACTACAGGCCGTGAAGCTACTCTGACAATGCTGAGGGAGTTTAGAGAGCGCTCTATAGCCTTGTAGAAACTGCTCCTCGTATACCATCCGAACGCGAGGGACAAAGTGGAAATACCGAAAGCCAAAACGAGCGCCGACCGCTGCTGGGAGCATTCACATTCAAGACTCGTTGTAGAACGATATAATGCACATCTGTGTACATTCAGCCTCCATGAACCCAACCAGCCCATCCCTCTTATATCTTGGTAGATTGAGTGTGGAGATCTATTCGAGTGTGCTGGT…
MSTRG.15290.4	Chr10B	+	2091058	2094448	GTACGATAGTATAGGATTAGTAGCTCACTGCGGTCCGGGATTGTCGTCTAAACACCCACAAACAAACGCCTTTTTCCCTGTGGAAGACCTCAACTGGGAAGTTCAAGCGGCTTGACACTAGTGGCGCTAGGCAAACATCTTCAATGCGCTCGACTTCTGCCTTGCATCGTCTACCCAGCACTCAACGGGTGGCTGTTTCCATGGGCGAACCGCTACGTTGGACGATCGACAGGCCTCACTCGTCTTGCGAACTCCGCTGGGGTTCGAGCGCTGGCCCGCATTCCCCGGAGCTCCCGAGTGTCGAGCGGTTTTTGCTGAGCGGCTACGCTGAGTCGAGACCCGCAAGACTTCCGCTCTCCACCTTTCTACCGAGCCTCAACAGTCCCCCTATGTTTTCAC…
MSTRG.15290.6	Chr10B	+	2091069	2094467	TAGGATTAGTAGCTCACTGCGGTCCGGGATTGTCGTCTAAACACCCACAAACAAACGCCTTTTTCCCTGTGGAAGACCTCAACTGGGAAGTTCAAGCGGCTTGACACTAGTGGCGCTAGGCAAACATCTTCAATGCGCTCGACTTCTGCCTTGCATCGTCTACCCAGCACTCAACGGGTGGCTGTTTCCATGGGCGAACCGCTACGTTGGACGATCGACAGGCCTCACTCGTCTTGCGAACTCCGCTGGGGTTCGAGCGCTGGCCCGCATTCCCCGGAGCTCCCGAGTGTCGAGCGGTTTTTGCTGAGCGGCTACGCTGAGTCGAGACCCGCAAGACTTCCGCTCTCCACCTTTCTACCGAGCCTCAACAGTCCCCCTATGTTTTCACTTCTTTCCCCT…
MSTRG.15290.7	Chr10B	+	2091072	2094465	GATTAGTAGCTCACTGCGGTCCGGGATTGTCGTCTAAACACCCACAAACAAACGCCTTTTTCCCTGTGGAAGACCTCAACTGGGAAGTTCAAGCGGCTTGACACTAGTGGCGCTAGGCAAACATCTTCAATGCGCTCGACTTCTGCCTTGCATCGTCTACCCAGCACTCAACGGGTGGCTGTTTCCATGGGCGAACCGCTACGTTGGACGATCGACAGGCCTCACTCGTCTTGCGAACTCCGCTGGGGTTCGAGCGCTGGCCCGCATTCCCCGGAGCTCCCGAGTGTCGAGCGGTTTTTGCTGAGCGGCTACGCTGAGTCGAGACCCGCAAGACTTCCGCTCTCCACCTTTCTACCGAGCCTCAACAGTCCCCCTATGTTTTCACTTCTTTCCCCTATT…
MSTRG.15290.9	Chr10B	+	2091093	2092331	CGGGATTGTCGTCTAAACACCCACAAACAAACGCCTTTTTCCCTGTGGAAGACCTCAACTGGGAAGTTCAAGCGGCTTGACACTAGTGGCGCTAGGCAAACATCTTCAATGCGCTCGACTTCTGCCTTGCATCGTCTACCCAGCACTCAACGGGTGGCTGTTTCCATGGGCGAACCGCTACGTTGGACGATCGACAGGCCTCACTCGTCTTGCGAACTCCGCTGGGGTTCGAGCGCTGGCCCGCATTCCCCGGAGCTCCCGAGTGTCGAGCGGTTTTTGCTGAGCGGCTACGCTGAGTCGAGACCCGCAAGACTTCCGCTCTCCACCTTTCTACCGAGCCTCAACAGTCCCCCTATGTTTTCACTTCTTTCCCCTATTCGAATGTGTGGCCCAAGGACA…
MSTRG.15293.1	Chr10B	+	2101345	2102989	CAGCCACCGACCCTGAAAACCTTCCCTGCCACGACTCTCAAAAACGATGGAGGTGAACCTTCATCTGTACTCTTCCCTAACAGCGCCCACGTCATGGATCTAAAATTAAAATACAATTCAGGTGGCTTAACGCTTTCTTCGCGTCCTTCTGCTAAGTTTCCGCCTCTATGCCACTACTTGAACTTGTGCGTGCCGTGTAGTATCTAGAGTCTGTCGTCCACAGGAAGGAAGTCGTATCTTGTATCATTCTTCATAAAAGAGGTGTTTGGACTGCTGTCTGGATTATAGAAATGAAGTGCCTCTGAGCCGAATGAGCGTTTCATCCGGAGAAAAAGTTCCTAGTAATCAGCTTAGTTGGTGGTTTAGTGTATTTCCTTCACCCTGTGCAGCCACTTTGTT…
MSTRG.15293.2	Chr10B	+	2101349	2102619	CACCGACCCTGAAAACCTTCCCTGCCACGACTCTCAAAAACGATGGAGGTGAACCTTCATCTGTACTCTTCCCTAACAGCGCCCACGTCATGGATCTAAAATTAAAATACAATTCAGGTGGCTTAACGCTTTCTTCGCGTCCTTCTGCTAAGTTTCCGCCTCTATGCCACTACTTGAACTTGTGCGTGCCGTGTAGTATCTAGAGTCTGTCGTCCACAGGAAGGAAGTCGTATCTTGTATCATTCTTCATAAAAGAGGTGTTTGGACTGCTGTCTGGATTATAGAAATGAAGTGCCTCTGAGCCGAATGAGCGTTTCATCCGGAGAAAAAGTTCCTAGTAATCAGCTTAGTTGGTGGTTTAGTGTATTTCCTTCACCCTGTGCAGCCACTTTGTTCTCT…
MSTRG.15280.1	Chr10B	+	2140908	2141359	CCCCTCTATCCACTCTATATCCAGTGTTTCTTTATCTCTGCTGGTATATAGTGGTGTTCTGAGTGTGTTTTCGATTTTTTGGATCATTTTTGGGCGCATATATCCATGTTTCTATGCTGTAAGTGTCTCTTTTGGTGTTGTCTTTATGTATTTCTTTTTACCCAATTTATGCATATTTATTTTGACCTTTAAATTGGTTTTTTGTGTTTTTGTTTCATTATTTGTGCTTTGTTGTCACATGATGGTTTATATGAACATTTTTCTTTGTATTTATGTGATTTTATGAGGGTGGTTGTGCAGCTGTATCTCATGTTTTTCTGCTCATTTAGTGGCTGTGTTTCATATAATGTGATTTGATATATTTTTAGATTGTGAAATGA
MSTRG.15326.1	Chr11A	+	21202	23136	AGGCTTCCCCCCTCTTCTGCCGCAACCACCCCGCTCGAAGGTGTGTATCCAGCTACAGCGGGATGATATGTGCTGCAGCCGCGCTCGCTGTTACTAGTGCTGCACTACTGGATAGCGAACAAGAGTCTCTCCGAGGTGCCTCCGCTCTTGAACCTCGGCGTATTCGTACACCGCCTAGCATCGTTCCACCATTGCCTGACAGCCGACGCCATCTCTCAGGCCTTGCGGCACCCATCATGATGGTTTCACCTACCCAGTCACTTGCTTAGCCATCGTCTGTTTTCTTCCCGAGCTTGCCAGTCTCTGCTTCATCGGATAAATATAGCCGCTCGCCATCCCATCAGTTGCTTGCGTCTTGGTTCCCTGAACATCCCTCCCTGATTAACCAGATCGACCCTT…
MSTRG.15327.1	Chr11A	.	23422	23786	TAGATGTCGAAAACAAGTGCACGTGAGTCACTTGGTTTCAGCTATATTACTAAGGGCAAGTCCAGGTTTTATATTCTAGCATTAGTTCCGCGTTTTCAACTTGGTTTACAATACAAGTTCCAGGATAATTTTCCAATTCTTCGCCTATAGGGTATTCGCTACGGCTGTCGTATAATAGTGGAGAGTTTTATGCGAACGTAATTTTCGTACGTCGCACCGTATGTGTATTCACCAATAATGTATAATATGTATGAGATCATGTATTGGTATGGACTACTCATCACCAGGAACCAGTATGGATGGGGAAGAGACGGGGCGCCGAGATGCCGAGGCGCGAGCAGGACTCGCGGGTCGGGTGACCAAAC
MSTRG.15332.1	Chr11A	+	40048	40576	TAAGCTACCACAGCAGGAACCAAACCAGCAGAGGGAAGCTGCACCACCACTCAATTTGGCCTTACGCGCACCTGTTGTACTTGTTACTGTCGTCGCCGTTTGCTGCTTCTTAGGCCATATATTGACAAAAACGCCAAAGGTTCTTAGGTCTCCAGCTAAAACAGCTTGCATATCTGGCTAAACCGAATAGCTTGCTCATAGAAAGTGGGATTTTAGTACTCGTGCCCTCGGGCTCCTCCTTAGCGCTTGTCCCCCAAACGCTAATGCATTAGATACGGCTGAGCGAGTATCGCTACAGCCAAAAATTTACGTTTGCTCGATTCGATACCTGAGGATGGTGCAATACTTTTGATTTCGCATGTGTATGATGAAAATCACAAAAAAAAAGTCCAACCACCA…
MSTRG.15341.1	Chr11A	+	69583	70886	GGACCCCACATCGAACCACAAACTATCAGCTGATGTCTATTGACTGGAAGAAAGTTAGTTTTGGAGGAGCAGTAGAGGCACGCGAGGAGATCCAAGCACGGCCTGAGACTCGAGGATTGCTTGGGGAATGGCTTGTATGTCTGTTGAAAGACATCGAAATGATTTAGAGATCTGATACATCCGGCGATTCTACGAACTACAGCTTCAGAGAGTGCGCACTTATTTTTTGATTCAAACCTTACGTATAGGGATACTTACCCTAGCAATTAGCCGGAAGTTAGCCCCTAAATCCATTATATTTGAGAGATACTGATGATTTGGCCATTGATTAATGTAGCCTCAGCTTGAGGTAAGAAATAAGTCTCACAATAGCTAAACATGATGCATTGAACTTTCACT…
MSTRG.15341.2	Chr11A	+	69592	71335	ATCGAACCACAAACTATCAGCTGATGTCTATTGACTGGAAGAAAGTTAGTTTTGGAGGAGCAGTAGAGGCACGCGAGGAGATCCAAGCACGGCCTGAGACTCGAGGATTGCTTGGGGAATGGCTTGTATGTCTGTTGAAAGACATCGAAATGATTTAGAGATCTGATACATCCGGCGATTCTACGAACTACAGCTTCAGAGAGTGCGCACTTATTTTTTGATTCAAACCTTACGTATAGGGATACTTACCCTAGCAATTAGCCGGAAGTTAGCCCCTAAATCCATTATATTTGAGAGATACTGATGATTTGGCCATTGATTAATGTAGCCTCAGCTTGAGGTAAGAAATAAGTCTCACAATAGCTAAACATGATGCATTGAACTTTCACTTTCCAATCA…
MSTRG.15341.3	Chr11A	+	69594	70479	CGAACCACAAACTATCAGCTGATGTCTATTGACTGGAAGAAAGTTAGTTTTGGAGGAGCAGTAGTGGGTTTAAGAGGCCAGCTTGTAGTCCAGGCAATGATGCGCAGTGATTGTCTAGGCACGCGAGGAGATCCAAGCACGGCCTGAGACTCGAGGATTGCTTGGGGAATGGCTTGTATGTCTGTTGAAAGACATCGAAATGATTTAGAGATCTGATACATCCGGCGATTCTACGAACTACAGCTTCAGAGAGTGCGCACTTATTTTTTGATTCAAACCTTACGTATAGGGATACTTACCCTAGCAATTAGCCGGAAGTTAGCCCCTAAATCCATTATATTTGAGAGATACTGATGATTTGGCCATTGATTAATGTAGCCTCAGCTTGAGGTAAGAAAT…
MSTRG.15341.4	Chr11A	+	69595	70479	GAACCACAAACTATCAGCTGATGTCTATTGACTGGAAGAAAGTTAGTTTTGGAGGAGCAGTAGAGGCACGCGAGGAGATCCAAGCACGGCCTGAGACTCGAGGATTGCTTGGGGAATGGCTTGTATGTCTGTTGAAAGACATCGAAATGATTTAGAGATCTGATACATCCGGCGATTCTACGAACTACAGCTTCAGAGAGTGCGCACTTATTTTTTGATTCAAACCTTACGTATAGGGATACTTACCCTAGCAATTAGCCGGTGAGTATCTAACGCGACAAACGGAGAAATAACAGCCAGATGCGAGCGGATTTGCTTTACTAGGAAGTTAGCCCCTAAATCCATTATATTTGAGAGATACTGATGATTTGGCCATTGATTAATGTAGCCTCAGCTTGA…
MSTRG.15343.1	Chr11A	+	77515	79097	CTGGAAACCACCCATAAGCTGACAATCGAGCGCATTCTCAACGGATAGAGACCACGCTTGACCTGCGGGATTGCTTCTTGCACCGGGCCTAAGCGAGTGTGATAGTCATGAAGAGGCAACATGCCACCTAGCATATCCAATAGGGACGTATTAGAGCAGCGCATCGTGGCGTCTTGCGAAGAATGAGAGGAGTGAAGAGGGAGTGATCCCCGCAAGGTTGTGAGCTGGCTGCAGAAGGAACGTGCGGGTGTGACAGAGAATAACAGCAGCAACGGCGGCGATCAGCCCTGAGATCAGTAACGTAACATCGCGCCAGGGGATTTGAAAGACAATCGACCTGCGAATCTCAGCGGCGACAAACTAGCGAAAGATGCCAACCGACTGGAGCAAAGTAAATTT…
MSTRG.15343.2	Chr11A	+	77826	78681	GCCAGGGGATTTGAAAGACAATCGACCTGCGAATCTCAGCGGCGACAAACTAGCGAAAGATGCCAACCGACTGGAGCAAAGTAAATTTCGGATCTCTCGCAGAGGAGCATGAGCTGATCAAGGGACGGCTCGAAGTTAGGAAACCGTTAGGAGAATGGCTGGTATGCTTATCATGAAACATGAAGAGCGATAAATCTGATGTATCTGGGATTATCATCGCCGATAGCTTAAGGTGTGTCACAGCAGCCTACGATGTTTAACCATCTAAGGTTTTCATGTGCAGAGACGGGTGAGTCCGAACATTAACGGGAATGATAGCTGGTGATCAAATAGTTGTCGGCATTATAACAGGAGCCCAGCCTTGTGGGTCCACTATCTGGTGGTTGTTGTGCAACACTG…
MSTRG.15343.3	Chr11A	+	77828	78635	CAGGGGATTTGAAAGACAATCGACCTGCGAATCTCAGCGGCGACAAACTAGCGAAAGATGCCAACCGACTGGAGCAAAGTAAATTTCGGATCTCTCGCAGAGGAGCATGAGCTGATCAAGGGACGGCTCGAAGTTAGGAAACCGTTAGGAGAATGGCTGGTATGCTTATCATGAAACATGAAGAGCGATAAATCTGATGTATCTGGGATTATCATCGCCGATAGCTTAAGGTGTGTCACAGCAGCCTACGATGTTTAACCATCTAAGGTTTTCATGTGCAGAGACTGCAGCCCAGCCTTGTGGGTCCACTATCTGGTGGTTGTTG
MSTRG.15352.1	Chr11A	+	144895	145389	CCCCTCTTCCCCACTTCCTAGATTGTCGTAGACAAGATTTTGTGTCAAATATTATGTGCTTCTTAGGAAGCAACAGCTTGGATGCGGGAAACAAAGAGAGAGCCCACCAATGAGCTCACTCGTTCCGGTCTGTTCTGACTTGCTCGTAGTGTCGTTTGCACGATATGCGTACTTTTATTGTGGAACAAGGTATATGATGTATGTTTAGTCCCTGGTAGTTTGAGTTTGGAGCAGAGGTCTACGTTTTTTCGAAGGATGCATATCTGGCTCAAAGCCTTGTATATACATATGTATAGATCAATTAATATAAAAAAGGTCCAAAAAC
MSTRG.15364.1	Chr11A	+	179649	180179	CTTGGCCTCTCTCACGCTTGACCACGACATGATACCCCTCTTCCCCACTTCCTAGATTGTAGTAGACAAGATTTTGTGTCAAATATTATGTGCTTCCTAGGAAGCAACAGCTTGGATGCGGGAAACAAAGAGAGAGCCCACCAATGAGCTCACTCGTTCCGGTCTGTTCTGACTTGCTCGTAGTGTCGTTTGCACGATATGCGTACTTTTATTGTGGAACAAGGTATATGATGTATGTTTAGTCCCTGGTAGTTTGAGTTTGGAGCAGAGGTCTACGTTTTTTCGAAGGATGCATATCTGGCTCAAAGCCTTGTATATACATATGTATAGATCAATTAATATAAAAAAAGGTCCAAAAACA
MSTRG.15364.2	Chr11A	+	179663	180176	CGCTTGACCACGACATGATACCCCTCTTCCCCACTTCCTAGATTGTAGTAGACAAGATTTTGTGTCAAATATTATGTGCTTCCTAGGAAGCAACAGCTTGGATGCGGGAAACAAAGAGAGAGCCCACCAATGAGCTCACTCGTTCCGGTCTGTTCTGACTTGCTCGTAGTGTCGTTTGCACGATATGCGTACTTTTATTAACAAGGTATATGATGTATGTTTAGTCCCTGGTAGTTTGAGTTTGGAGCAGAGGTCTACGTTTTTTCGAAGGATGCATATCTGGCTCAAAGCCTTGTATATACATATGTATAGATCAATTAATATAAAAAAAGGTCCAAAA
MSTRG.15379.2	Chr11A	+	248148	248956	GCATTAGGGCAGGTGATCAATAATCAAGTTTCACCGACCACACCGACCACAGCATCGATATTCCGGCAAGCAATGTCAACGAACTGGAACACTATCAACTTTGGTGATCTTGCGGAGGAAAACAACCAGATTGAGGGACGACCTGAGATTCGACCAGTGCTTGGAGAATGGCTTGTGTGTCCAAACAGCATAATTCGAAGTAATAGATTCATGGCTAACTAGAGCATTCTACTCATTGCAGATAAACGTGGGTAGTAGCAGCGCACATGAGGAGCTGAGCTAAGCCTAACATACACAGAAATGGACCAACCAACTTGCAGCTGAAACGATTTACAACACGTGTGTAGCAAGTGAGCTGATCGACTGGAGCTTGATTAGCTGGGTTGACATCTTGTCGAT…
MSTRG.15381.1	Chr11A	+	258383	258979	ATTCACTCCTCGAGTGGCTATGGTGCGTGATTTCTCACTTTGTCTCCAGCTAATGGTTGATCTCCACATGCTCCACTCTGTTCTTTAAAAACATACTGCTGCGTAGCACTTTACCGCATTACGTTCTGAACGAATGTGCCGGATGCATTGACAACTGGATTGTACCCGCACAATACCCCACCCAGGATCATCTATCAGGCGGTAGTGATATAGGCTTTCAAAGGTGCTCACTTGCAATTGAATTCTGTGTTTGTAAGTTGAGTCCTGGCGTAGCCTTACACAATCAGCAAAAACGAGCACCAGAGTACCCTTCCTCTCTTTACTCTCTGCTATAATTTAACCTTTTAAATCAAGAGCTCGTAGTTATCTCTTTAAACTAGCACCCCTGTCCTGTTAACT…
MSTRG.15385.2	Chr11A	-	277432	279593	CGACAACACATCGCCGCCTTGTTTATATCCCTGTGACGTATTGGCTCTGTTGCCTCGACATCATTCTATGAGTGCAGAGTAACATAAATATACTCGCTCCATAGTTCTTCACATTGGTGCGCGGCTCTTGGCCCGGGATCGCTTTGCAGGCGAGCATACCGCGGAGGCCCCCACGATCGGTATTCGCGACTGTTTATTCCCCATCTCATTGCGTCAGACCGAGAGAATGCATGCTGTGGAAGTGTCGGAACGGTGAAGGATGAAGAGTACGGCTCACTTCTTTCCATTTCCAAAAACATCTGTTCACTCCAGCTCGCACGTTGAATATCATCCCATCACTCACTCTTCAAGAGGATATTCGCTCCCCTGGCTAGCTTGACCTCTCAGGCGTCCGCCACC…
MSTRG.15385.3	Chr11A	-	277432	279598	GGCGACGACAACACATCGCCGCCTTGTTTATATCCCTGTGACGTATTGGCTCTGTTGCCTCGACATCATTCTATGAGTGCAGAGTAACATAAATATACTCGCTCCATAGTTCTTCACATTGGTGCGCGGCTCTTGGCCCGGGATCGCTTTGCAGGCGAGCATACCGCGGAGGCCCCCACGATCGGTATTCGCGACTGTTTATTCCCCATCTCATTGCGTCAGACCGAGAGAATGCATGCTGTGGAAGTGTCGGAACGGTGAAGGATGAAGAGTACGGCTCACTTCTTTCCATTTCCAAAAACATCTGTTCACTCCAGCTCGCACGTTGAATATCATCCCATCACTCACTCTTCAAGAGGATATTCGCTCCCCTGGCTAGCTTGACCTCTCAGGCGTCCG…
MSTRG.15385.1	Chr11A	-	277432	279616	AAATCATCTCGCCAATCGGGCGACGACAACACATCGCCGCCTTGTTTATATCCCTGTGACGTATTGGCTCTGTTGCCTCGACATCATTCTATGAGTGCAGAGTAACATAAATATACTCGCTCCATAGTTCTTCACATTGGTGCGCGGCTCTTGGCCCGGGATCGCTTTGCAGGCGAGCATACCGCGGAGGCCCCCACGATCGGTATTCGCGACTGTTTATTCCCCATCTCATTGCGTCAGACCGAGAGAATGCATGCTGTGGAAGTGTCGGAACGGTGAAGGATGAAGAGTACGGCTCACTTCTTTCCATTTCCAAAAACATCTGTTCACTCCAGCTCGCACGTTGAATATCATCCCATCACTCACTCTTCAAGAGGATATTCGCTCCCCTGGCTAGCT…
MSTRG.15385.4	Chr11A	-	277757	279553	TTGGCTCTGTTGCCTCGACATCATTCTATGAGTGCAGAGTAACATAAATATACTCGCTCCATAGTTCTTCACATTGGTGCGCGGCTCTTGGCCCGGGATCGCTTTGCAGGCGAGCATACCGCGGAGGCCCCCACGATCGGTATTCGCGACTGTTTATTCCCCATCTCATTGCGTCAGACCGAGAGAATGCATGCTGTGGAAGTGTCGGAACGGTGAAGGATGAAGAGTACGGCTCACTTCTTTCCATTTCCAAAAACATCTGTTCACTCCAGCTCGCACGTTGAATATCATCCCATCACTCACTCTTCAAGAGGATATTCGCTCCCCTGGCTAGCTTGACCTCTCAGGCGTCCGCCACCCCGGCTTGGGTGGCAGCGTCTACTCCCCGACCATATCAAC…
MSTRG.15387.2	Chr11A	-	281329	283510	GAGCAACGACACACCACGACCCTGTTACATTTTTTTCGATAAACCAGCTCTGATACCTTGACGTCATACAAGTAGTATGAAATGACATGGATATCCCCGCCCCACGGCTCCCGATGTCGGTTTGCGGTTCTGGGGGATGGTCACCTTCAAAGTCAGCCGATTGTGGCGGTCCTCGTCCTTGGTGTTCGCGATTGTCTGCCCTCCCTCTGATCTCGTTGCGTCTGACCGAGAGAATGAATGCTACAGTGGCGTTGTAACGTGAAGGATATGGAGCACAGCCGACCTCTTTCCATAAACGATATCCATTTGCTGCAGCTTGAACTTTGAAAAATACCTCATCGCTCACTCATCACGGAGACATTCGCTCTCCCTCGCTCACTTGACTGCTCTAGTGTCTGT…
MSTRG.15387.1	Chr11A	-	281329	283517	CTGAACTGAGCAACGACACACCACGACCCTGTTACATTTTTTTCGATAAACCAGCTCTGATACCTTGACGTCATACAAGTAGTATGAAATGACATGGATATCCCCGCCCCACGGCTCCCGATGTCGGTTTGCGGTTCTGGGGGATGGTCACCTTCAAAGTCAGCCGATTGTGGCGGTCCTCGTCCTTGGTGTTCGCGATTGTCTGCCCTCCCTCTGATCTCGTTGCGTCTGACCGAGAGAATGAATGCTACAGTGGCGTTGTAACGTGAAGGATATGGAGCACAGCCGACCTCTTTCCATAAACGATATCCATTTGCTGCAGCTTGAACTTTGAAAAATACCTCATCGCTCACTCATCACGGAGACATTCGCTCTCCCTCGCTCACTTGACTGCTCTAG…
MSTRG.15387.3	Chr11A	-	281600	283496	CACGACCCTGTTACATTTTTTTCGATAAACCAGCTCTGATACCTTGACGTCATACAAGTAGTATGAAATGACATGGATATCCCCGCCCCACGGCTCCCGATGTCGGTTTGCGGTTCTGGGGGATGGTCACCTTCAAAGTCAGCCGATTGTGGCGGTCCTCGTCCTTGGTGTTCGCGATTGTCTGCCCTCCCTCTGATCTCGTTGCGTCTGACCGAGAGAATGAATGCTACAGTGGCGTTGTAACGTGAAGGATATGGAGCACAGCCGACCTCTTTCCATAAACGATATCCATTTGCTGCAGCTTGAACTTTGAAAAATACCTCATCGCTCACTCATCACGGAGACATTCGCTCTCCCTCGCTCACTTGACTGCTCTAGTGTCTGTTGTCCTGCCATGGA…
MSTRG.15391.1	Chr11A	+	300163	300621	CAGCTTATATAAATACACATATCAGTTCCTGCCTATTATGAAATCGAAGGGAAGAAAGCGCTAGCGACTTACCCATTCTCCCAACGGTTCCCGCACTTCAGGCTATGCCGGTTATGCGATCACGTTCAGGCGAAAGCGTCATTAACCATGGAAAAACTAAAACACATATCTTACCCGTCCCTTGATTTGCTCGTGCCTCTGTGCAGAAGCACCGAAATAAATGTAAGTCCAGTCGGTTCGCATCGTTCCTCGATTTGTTATTAGCGTGGTGCGTTGGTTGATCGTCTGCGTCGGATCACCTGGCTTGGCGTTACGTTACTGAAGCTGACCAACACTCAAGTCGTT
MSTRG.15393.1	Chr11A	-	303130	303510	GATCGAGACGGTACCTCGGAGTGGATGATTGCCCAGGTGGTGTTATTCGACTTTGGCCTCTGATACACAAGTGATCATTCTATGAGCCTGACAAAAACCTTCACGTGGGGACGCTTGATGCGATCTCCACTTGTCGTTGATATTCAGTACACTGGTCATGAGGCTCTTATATTGTCACGCCTCGTTTCTTCTGTCATTCAAATTCTTCAACGAGCATACGTAGTTCGTACGACTAATGTTGATGGAGTTCTGTCCAAGTGGATATTTCGAGGCTGCGTTCAGAATCGTCACCCATGACGCCCACACATCACAC
MSTRG.15406.1	Chr11A	-	349648	350851	AAAAGATTTGCGCTAGATCAAGATAACGGGACGACTAGTGATGGAATACAAAGCTTGTCACAGGGATCGAAGCGACACGACTGGTGGTTATCTCGCGTAACGTAACACTGAATGAGGGCATCTCCCAGCAAACCACGAGTACGGCAAACCAGCAAACAATGTCCACCGACTGGAATAAGGTGTTTTTCGGATATTTGGCAGAGGAGCACGAGCAGATCAAGGGACGGCCTGAGATTCGAGAACCATTAGGGGAATGGGTGAGTCAGGTACGCAACAACCGTCTATCATGTTTAACCGCCTAAGCTCGAGGGGTGCAGAGACCTGTGAGTACAAAATTAATTGAAACTATAGCTATCAACCAAACGGGTTTCGATTATTTGAACTAGAATCTATATCTTG…
MSTRG.15406.2	Chr11A	-	349719	350719	CTGGTGGTTATCTCGCGTAACGTAACACTGAATGAGGGCATCTCCCAGCAAACCACGAGTACGGCAAACCAGCAAACAATGTCCACCGACTGGAATAAGGTGTTTTTCGGATATTTGGCAGAGGAGCACGAGCAGATCAAGGGACGGCCTGAGATTCGAGAACCATTAGGGGAATGGGTGAGTCAGGTACGCAACAACCGTCTATCATGTTTAACCGCCTAAGCTCGAGGGGTGCAGAGACCTGTGAGTACAAAATTAATTGAAACTATAGCTATCAACCAAACGGGTTTCGATTATTTGAACTAGAATGTGAGCCATTCAGCAAATTTGATGAAGATAGCACTACTTCGCTGATTGATTGCTGTAGCTATATCTTGATGTGAGTGGACGATCTGAGCG…
MSTRG.15406.3	Chr11A	-	349719	350719	CTGGTGGTTATCTCGCGTAACGTAACACTGAATGAGGGCATCTCCCAGCAAACCACGAGTACGGCAAACCAGCAAACAATGTCCACCGACTGGAATAAGGTGTTTTTCGGATATTTGGCAGAGGAGCACGAGCAGATCAAGGGACGGCCTGAGATTCGAGAACCATTAGGGGAATGGCTGGTATGTTCGTCATGAGGAGCTGAGGAGCTAGGGTCTGATGCATCTGACGTTGACGTGATGTATAGCTTCAGGTACGCAACAACCGTCTATCATGTTTAACCGCCTAAGCTCGAGGGGTGCAGAGACCTGTGAGTACAAAATTAATTGAAACTATAGCTATCAACCAAACGGGTTTCGATTATTTGAACTAGAATGTGAGCCATTCAGCAAATTTGATGA…
MSTRG.15406.4	Chr11A	-	349750	350708	CTCGCGTAACGTAACACTGAATGAGGGCATCTCCCAGCAAACCACGAGTACGGCAAACCAGCAAACAATGTCCACCGACTGGAATAAGGTGTTTTTCGGATATTTGGCAGAGGAGCACGAGCAGATCAAGGGACGGCCTGAGATTCGAGAACCATTAGGGGAATGGCTGGTATGTTCGTCATGAGGAGCTGAGGAGCTAGGGTCTGATGCATCTGACGTTGACGTGATGTATAGCTTCAGGTACGCAACAACCGTCTATCATGTTTAACCGCCTAAGCTCGAGGGGTGCAGAGACCTGTGAGTACAAAATTAATTGAAACTATAGCTATCAACCAAACGGGTTTCGATTATTTGAACTAGAATCTATATCTTGAGGCTGTGAGTGGACTATCTGAGCGT…
MSTRG.15406.5	Chr11A	-	349754	350719	CTGGTGGTTATCTCGCGTAACGTAACACTGAATGAGGGCATCTCCCAGCAAACCACGAGTACGGCAAACCAGCAAACAATGTCCACCGACTGGAATAAGGTGTTTTTCGGATATTTGGCAGAGGAGCACGAGCAGATCAAGGGACGGCCTGAGATTCGAGAACCATTAGGGGAATGGGTGAGTCAGGTACGCAACAACCGTCTATCATGTTTAACCGCCTAAGCTCGAGGGGTGCAGAGACCTGTGAGTACAAAATTAATTGAAACTATAGCTATCAACCAAACGGGTTTCGATTATTTGAACTAGAATGTGAGCCATTCAGCAAATTTGATGAAGATAGCACTACTTCGCTGATTGATTGCTGTAGCTATATCTTGTGAGTAAATAGTTAGGCTGCAG…
MSTRG.15406.6	Chr11A	-	349852	350708	CTCGCGTAACGTAACACTGAATGAGGGCATCTCCCAGCAAACCACGAGTACGGCAAACCAGCAAACAATGTCCACCGACTGGAATAAGGTGTTTTTCGGATATTTGGCAGAGGAGCACGAGCAGATCAAGGGACGGCCTGAGATTCGAGAACCATTAGGGGAATGGGTGAGTCAGGTACGCAACAACCGTCTATCATGTTTAACCGCCTAAGCTCGAGGGGTGCAGAGACCTAATGTGAGCCATTCAGCAAATTTGATGAAGATAGCACTACTTCGCTGATTGATTGCTGTAGCTATATCTTGTGAGTAAATAGTTAGGCTGCAGCTGTGTGGCACTGACCGCCCAGTGACTCCTCCGTCTTATCTCAGG
MSTRG.15406.7	Chr11A	-	350108	350681	CATCTCCCAGCAAACCACGAGTACGGCAAACCAGCAAACAATGTCCACCGACTGGAATAAGGTGTTTTTCGGATATTTGGCAGAGGAGCACGAGCAGATCAAGGGACGGCCTGAGATTCGAGAACCATTAGGGGAATGGCTGGTATGTTCGTCATGAGGAGCTGAGGAGCTAGGGTCTGATGCATCTGACGTTGACGTGATGTATAGCTTGTACGCAACAACCGTCTATCATGTTTAACCGCCTAAGCTCGAGGGGTGCAGAGA
MSTRG.15441.2	Chr11A	+	445585	446167	GTTCATTACGTCACACAGCTCCATAAGCGCTCGAGTGAAGTGGACCATACCCAGCCGCATCTGACACAGCCGAAACCGTCAGTTCTCCCTAATTCATAGCCAAAGCGTAACCAGGGAGTCATATTGGCGGCATTGTGCTCGAATTTTTGATATGTTGCCAGACCTTGTAATCCCAGTCACTACCATGGGATTTACATATTCGGGTGACAGTCAGGTTTCCGGTGAGGTGGGGAATCCCGCTGAGTCGCGCAAACGCGACTCAGGGGAGGAGAACCGGGGCCGCTGGGATGTGAGCGAGACTCGCGGGCTGGGTGGCCAGTCCTGACCGGAAGTCAGAAAGGGTGGTGGGCGGAAACGAAAGAACGGAGGGAACGAAGGTTCCGGACATGCTCCACTTAA…
MSTRG.15486.1	Chr11A	-	703778	704304	AGAGATTGATCACGTGAGTGTGAGGTCGCAAGATCGGCACGGGCTGCTGCACACCATGATGGACAAGAAATCTCATCCAGAAACGTTCGGCCTGGACCTGTGGTGGATGTCTTTGATGCTGAGATATTCGGGTAGGGATTGGAATCCAGGGAGTTAGTTCACTCTTGCAGAAGATCGCCGAACTGAGTGGTCACCCCGCTCAACTCGGCCTCCATTGTCTTCCGAAAGACCGTCAACACCTTCTTGGGAGATTATCCGCGACACACGGTCGAAATTTTAAGAATTCCGGTTCACATCGGCATTGTAGGCGTTGATTTGAGTATGTCATATCAGTTTGCATGCAGTACCCAGCGGAAGATCGGGATATTATGGTTGTCAAACGTCGGGGTTGTTTTAACG…
MSTRG.15495.1	Chr11A	+	728000	728324	GTACAAACTGTTGGGTGCATTTGTATACGCACAACGTTCAGAAAAAACTACGGCGTATGACCGGGGGACACGTACCCACTTAAGTAAATATTGATTACGAATACCAGATCCCCTATAAGCATTATTGAAAGTCAAGAAGCTACCAACTCACATCCTATATCTGTTTTCGTAGATATTATCATCCCAGTTCAGGTCAAATTT
MSTRG.15516.1	Chr11A	+	783577	785155	GCAGCCTGCTGCCAGATTCGGCATATCGAACACTTTGAGCCGGGGCGAACAAAGGGGGCAGGAAATGACCAACAAATGTCAGACAACTCACCACTGCTCTGTCAACAAGTGATTTGACTTGAGACAAGGGGTAAACTCTGTCGCCCAGAGCGTCAGAAAGCCACAGAAGAGGCTGGCAAGAAACAACTCGGTGGAGGTTGTAAGCCCTCGATGAGGTATAGCCGCTTAGCGGATATATACAGAAGAAAATGAGAGGAAGTATCACGGATGGGGTTCGCAATAACCGGCGGTTGCTGTTTGTTGCCTGTTTGTAATAACAGACCAGGGCCTGGGCGCCTCTCTTCTTCGATTCACCACATGCAATAATGTCAGAATAAATCACTGAACAACACGTGTGCA…
MSTRG.15464.1	Chr11A	-	877328	878842	AGAGAACTAGCTAATCACCGACTACCTCTCGGGAGAATCAAGACACCTGTTGCAGCTCACATATGAAATGGCGGCCCACACGAGAACGCACTAGCCTAGAACCCCTGTAGCAGATTTCGCGCCTGCTACGGCTTCGAGTTGTACGTTCATCCCTTGGAATTCTGCTACAGAAAAACGCTTCAGAAGATCAATCGCATCCTTCCCAAATATAATCCATCCACGCACGAGCCTTGGGGTGGCTTGGTATTCGTACGCTGTATTCTAGCTCGTTGAACACCGGAACATTCCTAGCTTGATGGCACAAGTTCAACGCTGCCCGGGAAGGCATTCGAAATTGTTCAGGAACCCTAAGCCAACAAGGGAGGTGCCACGAAGCGACAGTGACGACATGAAGTCGGA…
MSTRG.15467.1	Chr11A	-	892151	892370	AGATGCACTCTATCGACATCGTGGCGAGGACGAATCGACGCTAAATAAGGGGATCACTGCTGAGTAGCCTGCGGAACTGTGCGAGCAGTACTGATGGATCGCGTCGGTAGTCACCCCGGGATTACATGCGTGGTACACATGTTGTATCTGGCCTCCACACACGGCTTATTCTCTCTCGCGGTCTGTGGGGCGGAGCGCCCTAAATTCTAGGCGAAAAAAC
MSTRG.15622.1	Chr11A	-	1054101	1054552	CTCTTTTTCTGGCAGTCAGACAAGTGAACTAGATACAAAGAATGCCTCCAGCTGTGAGAAGGATTCCCGAGTAAACCTCTGGGCAACTTTTGCGTGAGGTTTAAATAAATAAAATCAAAACAGTAGTTCACTACTTCTATCGAATCGCAGACGGAGCCCTTACAGTACCATTGTATCGATAGTACTTCTTGACAGTTTACCTTGCATTCTCCCTAACGTATTCGAGTTTTACTTGACCTCTGGCGAGTACCGCTACTTCCGGATCGCATTGGACAAAGCCTTCCTTTGGGCATACCTAGCTTCCGTATTTCTAGCTGGGCTTCTCGCTGTCACCCGAGTCATCCCCAATATTCATACACACGCTATAAAATTCCATCGCTTAGTTGTTAAAACCGC
MSTRG.15568.1	Chr11A	+	1127850	1129064	ATTTGCCCTGACACCATCACCACCTTTACATCCAAGCTGTACTGCCATCCCGGTATCTTTAAGTCCGCACTTCTCACACAGTGCTTTCCTCGTCGCCGCATTACTACGGAATAGTGGCACAACCAATCTTCCCTTGATGTATACTGGTATCGACGCGAAGCTCATAGTTCGTCAGTCACACTTTTACATTTTTGCCCTCGACTGGCTTGTAGATGAGGAAGTGATACATTGTACTTGGGGGCAGCGGATTTTGACGTAGACAGGGTTCTCCTGGGTGACGGGTTAGGCTAGGACCAAGCCGCTGTAGAAGAACCGCATCCCATGAATTAGAGTGCGACACTGTACCTGGGTTTCCGGCACCCGCCCAGCCTAGTTCAGTCTGTTCTGGGAGTCTCGTGT…
MSTRG.15579.1	Chr11A	-	1131812	1132711	TTCAGTCAGAGCCGCAAGTCATGCGAGGGAATATGGGCGGTCTGGAAGAAGGGAAGTCGTTGTGCTGCTAAGCTGGGATCTAATTTCCACTGGTCCCTAGCTTGACCCTTTCCGAGGCGGCAATCGCAAGGACAAGCAAATGATGCCACTCGCTTTCGACATCCAGCCGAGCAACTCGGAGGGCGCTACTCGCTACCATTTTGACAAGGGTGTCTCAGATAGCTCGCAACATATTGGTATATTGATCCCGCAGTTCTCGGGGTGCCTAACATTTGTTCAAAGCTGAAGGCATCACTTGTGCGTCTTTATGAAATCATACTCGTAGTCACTCGAACAAGCCCTCCCGTACCCGAGCTCGCGCTCTGATCGGAATAGTTTCTATCAAGCAGTCTACATCGG…
MSTRG.15976.1	Chr11A	-	1466844	1467241	TTCGAGGGGGGAAACAGCCCCGCCTGTTGCACTTCTTTGTTCCCATATTTTGCCCGCATATACGCCGAACATGAAGCCTCAGGCAATTGCTGCGTCGCTCGCGTTGTTGTCAGCCCAAGTAGCTGCGCACACCATCTTTCAAGAACTTTGGGTCAACGGAGTGTCTGCTGGTCACTTAAAGGGGATTCGGTACCCTACGTATGATGGCCCAGTCCACTGCAGGAAGTCTCAGGACTTAACCTAACGTCCCTGCAGGGTACATGTAGAAAGTCCCGTCAAATGTACTTGCTAGTGGTCCCTTCTGGACCTAATGAATGTCCATTCCAAGAGTCTAAAAACC
MSTRG.16046.1	Chr11A	+	1684501	1685054	CGACACCTGTGAGTGATTTGGTACGATCGTACCCACAGTCAAGACAATGCTGCTTGATAGCTTTGAGGACGTTCAGCATATGATAGATGGCATAATCCCAGTAGAACGATAGAGCAAAACATCCACTTATCAGGGACACTCCTGGTTTGGGTGCACGAAATAAACAAATTTGATACCTCTCTTGGGTCGTTCGGATTGCGAAAAACCATCTTTTATCGACGTCATCTGCTCAGATGTGGTGGCTCCAGCCAAGGAAGTAGCCAACATCAGCACAACTCGAGTAGACATATCTAGACATAAGTTCGGGTTGGTCAATACGCCCGGCTTTGATAACTTGGACATGAAGGATCTTGAAGTATTTACAAAGCTAGCAAACTATTTGCTCGACGAGTGAGTATC…
MSTRG.15644.3	Chr11A	-	1721643	1724019	TGAGCACGGACTTTGGAAGCTTGCCAAAACCAAACCGACGTACCTCTCCGCTTTCATTGTTGATCTCAAACCTTTTGCCATGGAGAACAGCGGGTTCTAAAGCAGGCGTTCTCGCGGGGGGTGTGCGTGGTAGCGGCCTTCTGTGGGGTTCCCGGTTCTCAACGGCTCTGAATCCTGCTCGTCCTATTGCCTTTTGGTTAGTTGTTGAACCGCGGTCCTATATTACCTATCGGAATTTCTATCCAGGCATGCCTTGGGCGCTGAACGAAATGAGCACACTCGGTCGTGAGAAACCGGGTGATGGGCGCCTTTTACGGACCGACTTCCGGTTAATTAATGGACAAACGTCTCCAGAGGGCTCTTGGTTTAATCTTTGGGATTTTTTGGAATTTAACACCA…
MSTRG.15644.5	Chr11A	-	1721795	1722672	ATTCATTCTCTTATACCGCCACCACCCCCCTCTGCTCGCCCGTCTGTGTTCTTCTCTTGGTCTTACTGGGACGCATTCTAGGATCGTATTATCGTACTATTGAATTGACATGACACAGATTTTAAGGCTACGACTATGCGGAGCAATACAATAATAGGATTCCGAGCCGGGAGAAATGAGGGGAAAACACGAACAGCAAGGTACGAGAGCAAACAAAGCGTATTGAGTTAAGAGACAGATATAAAAAGATAAACAAAAGGTTGCTAGTTGTGTGGTTGTTTGAAGACAAGAGCGTTACCAAAAGGCGGGGTTTCGACCCAGCAATCGAGGAATTACTCGACAAGGGTTCTACAGCGGCCACCAAGACCCCAGATACACCCCCACCCCCCATCATACCTG…
MSTRG.15723.1	Chr11A	+	1868698	1870893	GGGAGTCAAAGTCGGGGGTTGAGAACACGTTGGCTGCGACCGCTTGCTTTTGTACACGGAGGTTTTCCCACCGAAATCTTCTATCAGGAAACTAGCGCCCACCGGATGACTCGGACAGCCATCCACGCGCATCGCCCGCGCATCGCTGTCGCACCGCCCTCCGGCAGTGTCCCAACAGCGTCCAGCGAGTCATCCCGGTGCGCACGCACTCGCTGCTCGTCGCCGCAGACAGCGCGCTCGCCGTATGCGTCGGTCCGCCCCTCCGATGCCTGCCAATCTAGCCGAGCTGGCACCGGGGTTCGCCCAATCAGGCCAAGCCCGATAGTGCTTACACATCGACCACATGCCCAGCGCTCAATTCAATTCCTGCGCAGTGATTGCGGCATGGTACGACGCTCG…
MSTRG.15723.2	Chr11A	+	1868823	1870894	CGCGCATCGCCCGCGCATCGCTGTCGCACCGCCCTCCGGCAGTGTCCCAACAGCGTCCAGCGAGTCATCCCGGTGCGCACGCACTCGCTGCTCGTCGCCGCAGACAGCGCGCTCGCCGTATGCGTCGGTCCGCCCCTCCGATGCCTGCCAATCTAGCCGAGCTGGCACCGGGGTTCGCCCAATCAGGCCAAGCCCGATAGTGCTTACACATCGACCACATGCCCAGCGCTCAATTCAATTCCTGCGCAGTGATTGCGGCATGGTACGACGCTCGGGGAGTGCTCGGTCGCATATTCATGGGTACCACACAAGTTTCAGCCTAGTCGAACGATCCCTTCGCTGCGCAGTCACAAGTCCCACTTTGCCATTCATTTTGGCCTGCCTGGGATACTGGGACGC…
MSTRG.15730.3	Chr11A	+	1901041	1903269	CTTGCCAACACTCGCCAGCTGCTGTCCCCTCATCAACCTCCTGAAACCTGACTTTGACCTGTATAATAAAATATGCCCTTGATCGAACCTTGGCCAGCCGATCCCACTGCCCCTGAGCGCTGACCATCGTCAACACTCCTTGCAACCGCTGGGCTGACTCAAATTCTACGATGATGGCTGCTGCCCGTGTCTACAAGCCCTCCTAGCCAGACCACGGTACTCCTGGGAATATAAATATTTGAGACTTTCTCTATCTTCATTGACCTTACTAGTGGACCCATTTTATCGCCTAGAGATATGAGAGATCTGATCTCGCGGGAAGATACGGTCGTGATAATTAGTACTACGTCTTCAATTCACTCTCGAAAATTCGTCTCATGCGCTTTCCGAGATACAACT…
MSTRG.15732.1	Chr11A	+	1906589	1907664	GACTGTTATCCGGCACACCACAGAAAGACACTCATTTCGTGCAGTCTACAGATCCTACCCAACAATATCGTCCCTCGCCAATCTGTCTTTTAGAAAATTTTACTAACGGACTTCGTCCGTGATAAGTCTCTTTCTGCATTCATTGACGGATATTGCGGTTTGCGATAAGGAAGGCTTGTGTATGGCCGTCAATAGGCCGAAGGAGCCAACCAAGTACAATGATTCTAAGTATCGCTGATGCAAGCGTGATCGGCATTGAATTGGCAAGACAAGCGAGTGAGCTTTCTCGTGAGAAGGTGTATGCCGTAAATTGCTCTGAGCATGTAGCGTTGTCCCTGTCCCAGGGCTAGGCTTTTGCGAAAGAGTCATAATGTATTACTCCTGTAGCGAAACCCGCCT…
MSTRG.15706.1	Chr11A	-	2090821	2091859	CGGTGAAGCTGCTTTGCAAGCGCCAAAACATCGGCCACGTTCCAGAACATCTCAACCATGCGGATTCATCACTCCAAAATCAAGATGGCTTACCTCGTTCGTGCACGGGGCATTTTTCACTGGGTTTTTGTCGGTTACTGTGGAGGAGCTATTTAATGTGCGGTACTGGCAGAACGGCCGTGTTGGCAGGGCAAATGTTATTGACACTAGAATGACAAGCAAGGTCTAATCAACGCCCATAGCAGTTCATTCGTAGGAAAATCAGTGAGTATGTATAGCACACTTGGTTGCATACAACCCAACGGTACCACAATTCTGAGCGTTATCAATGCAGTGTTGTATACGTTCCAAATTCCGGGAACATTGACCCTTTCCTGATTGGCGTAACCGGGGTATGGT…
MSTRG.15706.2	Chr11A	-	2091079	2092728	CTACTGCCACGTAGGCGATGAATGCGGTTGTTACCTCAGTCAATTGCAGCAGTGACCGTTGAGGCGCCCCTGGCTGTAGCTGGCGAAAAGAGAATAGCCTTGGCAGCCTGGAAGCTCACCCCGCATTATACCTATCGATGGAGTCCTTGCACTGAACTGACCATTAGGCCAACAGTATCGACCCCATAGACTTGGATCTGGTGCTGGATTACCAAATGATAAGAACTGTATTTGACCAGTCAACCGTTTGCGGGCATAGAAAAAATGCACATTCTTCGTGGTTGTATCCTCGGCTAGACTTAGGCGTGTCGGACTTGAGGAGAGGATTCCAGTACTGAGCTAGGATAGACCCCAAACTTGATGCAGCACGTGCACCCGACCCTTGTCTGCACAAGTCCG…
MSTRG.15706.3	Chr11A	-	2091115	2092723	GCCACGTAGGCGATGAATGCGGTTGTTACCTCAGTCAATTGCAGCAGTGACCGTTGAGGCGCCCCTGGCTGTAGCTGGCGAAAAGAGAATAGCCTTGGCAGCCTGGAAGCTCACCCCGCATTATACCTATCGATGGAGTCCTTGCACTGAACTGACCATTAGGCCAACAGTATCGACCCCATAGACTTGGATCTGGTGCTGGATTACCAAATGATAAGAACTGTATTTGACCAGTCAACCGTTTGCGGGCATAGAAAAAATGCACATTCTTCGTGGTTGTATCCTCGGCTAGACTTAGGCGTGTCGGACTTGAGGAGAGGATTCCAGTACTGAGCTAGGATAGACCCCAAACTTGATGCAGCACGTGCACCCGACCCTTGTCTGCACAAGTCCGGTATG…
MSTRG.15706.4	Chr11A	-	2091115	2092723	GCCACGTAGGCGATGAATGCGGTTGTTACCTCAGTCAATTGCAGCAGTGACCGTTGAGGCGCCCCTGGCTGTAGCTGGCGAAAAGAGAATAGCCTTGGCAGCCTGGAAGCTCACCCCGCATTATACCTATCGATGGAGTCCTTGCACTGAACTGACCATTAGGCCAACAGTATCGACCCCATAGACTTGGATCTGGTGCTGGATTACCAAATGATAAGAACTGTATTTGACCAGTCAACCGTTTGCGGGCATAGAAAAAATGCACATTCTTCGTGGTTGTATCCTCGGCTAGACTTAGGCGTGTCGGACTTGAGGAGAGGATTCCAGTACTGAGCTAGGATAGACCCCAAACTTGATGCAGCACGTGCACCCGACCCTTGTCTGCACAAGTCCGGTATG…
MSTRG.15701.1	Chr11A	+	2119284	2119917	GTAAGACTCCTTTACTCCACGACCACCACACCCAACAGACACGCCTCAATCCACCATGGCTGACAGGTATAATGTGATGCCCACAGGTCCTCAGAAAGGGCCTGCTCCGACGACGGCGGGCGCCACAGGTGCGAAGAGAGGCAAGAAGAAGAACAAAAACAAGGGAACTGGCGACTCGGCCCGACAGACAAAACAGAAGGCTAAAAAGAGTACCGGAGGCCATGCTCCTCGTAAACCCTTTACATTTGACTTGTCCGAGGACGAGGAGCCCATCTCCAACAATCCTCCCGATCCCGCAGCTATCGAAGCAGAAAAGGATATTTAGATAGTATGAGCAAGGCAGGCCGTGTCAGTGCTTGTTGTTCTCTTGTCCTAGTTTTTTTGTTTCCTTTTGTTTGT…
MSTRG.15789.1	Chr11B	+	25088	26663	CTTACTACTACTGCCACGTAGGCGATGAATGCGGTTGTTACCTCAGTCAATTGCAGCAGTGACCGTTGAGGCGCCCCTGGCTGTAGCTGGCGAAAAGAGAATAGCCTTGGCAGCCTGGAAGCTCACCCCGCATTATACCTATCGATGGAGTCCTTGCACTGAACTGACCATTAGGCCAACAGTATCGACCCCATAGACTTGGATCTGGTGCTGGATTACCAAATGATAAGAACTGTATTTGACCAGTCAACCGTTTGCGGGCATAGAAAAAATGCACATTCTTCGTGGTTGTATCCTCGGCTAGACTTAGGCGTGTCGGACTTGAGGAGAGGATTCCAGTACTGAGCTAGGATAGACCCCAAACTTGATGCAGCACGTGCACCCGACCCTTGTCTGCAC…
MSTRG.15793.1	Chr11B	+	50029	52895	GTCCTCATCTCTAGGCTTCCCCCTTCTTCTGCCGCAACCACCCCGCTCGAAGGTGTGTATCCACCTACAGCGGGATGATATGTCCTGCAGCCGCCCTCGCTGTTACTAGTGCTGTACTACTGGATAGCGAACAAAAGTCTCTCCGAGGTGCCTCCGCTCTCGAACCTCGGCGTATTCGTACACCGCCTAGCCTCGTTCCACCGTTGTATGACAGCCGACGCCGTCTCTCAGGCCTTGCGTCGCCCATCATGATGGTTCCGCCTACCCAGTCACTTGCTTAGCCATCGTCTGTTTTCTCCCCAAGCTTGCCAGTCTCTGCTTCATCGGATAAATATAGCCGCTCGCCATCCCATCAGTTGCTTGCGTCTTGGTTCCCTGAACATCCCTCCCTGATTAACC…
MSTRG.15798.1	Chr11B	+	68484	69350	GTCGAAACGTGTTTTGCCACCCGAGATACTCGAGCCACACCTAACACTGACCCGTCTCGAGCCCTTTGGTCCTCTTGCATAAACGTCTCTCAGCTCTCTGGGCAACCCACCAAGCACCCCACTATAACCTAGTGACATCGGTCACCACTGCTTTCAACTCAGTCGGCGCCATTCGAAGTTGCCACCTGATAGTCCAGTTTACAGCCATAAACATTCACAGACATGTCCCATCCACTTTCACTGTGCCCCCTGGTACTACGGATTCTCCGCGAGCCGAGATCCGAAACCTCTCTACGGATAATCCACGGGTTCGACACCGATGAGCTTAGGTTACGGATCATACACATACGACGTTACTTTTTTACGGATATATCCGTAGTCTTACTGGTGCGTGACTTC…
MSTRG.15806.1	Chr11B	+	93788	94668	CACAAACTATCAGCTGATGTCTATTGACTGGAAGAAAGTTAGTTTTGGAGGAGCAGTAGAGGCACGCGAGGAGATCCAAGCACGGCCTGAGATTCGAGGATTGCTTGGGGAATGGCTTGTATGTCTGTTGAAAGACATCGAAATGATTTAGAGATCTGATACATCCGGCGATTCTACGAACTACAGCTTCAGAGAGTGCGCACTTATTTTTTGATTCAAACCTTACGTATAGGGATACTTACCCTAGCAATTAGCCGGAAGTTAGCCCCTAAATCCATTATATTTGAGAGATACTGATGATTTGGCCATTGATTAATGTAGCCTCAGCTTGAGGTAAGAAATAAGTCTCACAATAGCTAAACATGATGCATTGAACTTTCACTTTCCAATCATAGCTTG
MSTRG.15821.1	Chr11B	+	212847	213677	TAGTAACGTAACATCGCGCCAAGGGATTTACACTTGACCTGCGAACCTCAGCGGCGACAATCTAGCGAAAGATGCCACACGACTGGAGCAAAATAACATTCGGGAGTTTTGCAGAGGCGCATGAGCAGATCAAAGGACGGCTCGAAGTTAGGGAACCGTTGGGAGAATGGCTGGTATGCTTATCATCAAACACGAAGAGCGAGGGATCTGATGTATCTGGGATTGTCATCGCCGATAGCTTAAGGTGCGTTACAGCCACCTACGATGTCTAACCGTCTAAAGTTTTTATGTGCAGAGACCGGTGAGTCCGAGGATTAACGGGAATGACGGCTGGTGATCAAATAGCTGTCGGTATTATACCAGGAGCCCAAACTTGTGGGTCCACTATCTGGTTGTTGT…
MSTRG.15821.2	Chr11B	+	212848	213677	AGTAACGTAACATCGCGCCAAGGGATTTACACTTGACCTGCGAACCTCAGCGGCGACAATCTAGCGAAAGATGCCACACGACTGGAGCAAAATAACATTCGGGAGTTTTGCAGAGGCGCATGAGCAGATCAAAGGACGGCTCGAAGTTAGGGAACCGTTGGGAGAATGGCTGGTATGCTTATCATCAAACACGAAGAGCGAGGGATCTGATGTATCTGGGATTGTCATCGCCGATAGCTTGTGAGGCCGGTGAGTCCGAGGATTAACGGGAATGACGGCTGGTGATCAAATAGCTGTCGGTATTATACCAGGAGCCCAAACTTGTGGGTCCACTATCTGGTTGTTGTTGTGCAGAACTG
MSTRG.15837.1	Chr11B	+	267145	267916	CCGAGCCAGGCTGTGTGGTACTGTAACACTACTGTAACGCACGAAGGCGTGATACAGATTAGGGCAGCGATGGCACCAAACTGGAACTCAGTTACGTTTGGAAATCTGGCAGAGGTCAGGTTGACGATAGTAAAGCTGTGCATGCAATAGTCCACCTCTTTCCCAGCAACACGAACAGATTAAAGGACGTCCTGAGATTCGACAACCATTCGGGAGATGGCTTGTGTGTCAAATTTATCACACTCAAATTCCATGAATATAGGACTGATCGGGGCCACGGTCATGTTACAGCTAAAGGTAGGCAGTGATAGTGCAGAAAATAGTGTGATCTGAGTGATTTATACGCAGAAACACGTAAGTGTGGCAGTTTTGAAGAATCACATCTCAACTTAGTTAGCT…
MSTRG.15837.2	Chr11B	+	267189	267840	AGGCGTGATACAGATTAGGGCAGCGATGGCACCAAACTGGAACTCAGTTACGTTTGGAAATCTGGCAGAGGTCAGGTTGACGATAGTAAAGCTGTGCATGCAATAGTCCACCTCTTTCCCAGCAACACGAACAGATTAAAGGACGTCCTGAGATTCGACAACCATTCGGGAGATGGCTTGTGTGTCAAATTTATCACACTCAAATTCCATGAATATAGGACTGATCGGGGCCACGGTCATGTTACAGCTACAGAAAGTAAGTTTAGCTCATTGCTATGTGATAGTTTGGTACAAGCAAAGAAC
MSTRG.15837.3	Chr11B	+	267191	267860	GCGTGATACAGATTAGGGCAGGTGAGCAGCAGGACAGGCCTGCGAAACACAATATTCATATTATAACTAGCGATGGCACCAAACTGGAACTCAGTTACGTTTGGAAATCTGGCAGAGGTCAGGTTGACGATAGTAAAGCTGTGCATGCAATAGTCCACCTCTTTCCCAGCAACACGAACAGATTAAAGGACGTCCTGAGATTCGACAACCATTCGGGAGATGGCTTGTGTGTCAAATTTATCACACTCAAATTCCATGAATATAGGACTGATCGGGGCCACGGTCATGTTACAGCTAGTAAGTGACCGTGAGTGAGGACAATTCCCGTCAGAGTGGTGACAAGGGCATCGGTAGAAGAAAGTAAGTTTAGCTCATTGCTATGTGATAGTTTGGTACAAG…
MSTRG.15742.1	Chr11B	+	272484	273032	CAACAATCAAGTTTCACCAACCACACCGACCACAGCATCGATATTCCGGCAAGCAATGTCAACGAACTGGAACACTATCAACTTTGGTGATCTTGCAGAGGAAAACAACCAGATTGAGGGACGACCTGAGATTCGACCAGTGTTCGGAGAATGGCTTGTGTGTCCAAATAGCATAATTCAACGTAATAGATTCATGGCTAACTAGAGCATTCTACACATTGCAGATAAACGTGGGTAGTAG
MSTRG.15743.1	Chr11B	+	273260	274258	GGGCGCCATAGCTTGTGAGAATCACGTTCCTCCAAATGAAAAGGGCTGACCATTCGGTCATTCCCAGGTCGAGCATGTGCGTAGATAATTCAAGATTACTTGAGCAGCGCTGAAAGCCTACCAATTGCTCCGATATACCATAGAATGGAGTGAGCGTATTTTTCGAGCGTGCTTGAGTAGTATCTTTAGCTTACCGATGGCTCTACCTTCCCCCAGAGTGGAGTGAGTGGATGATTGAACTTACCTGGGCTGTGCTAATAACCCACTAATCGCCCAATGACATCTTAGCTTCGAGTGAGAAAGTAACCTGGGTAGGTTTTAGTGGCACTGACAACCGTTTCATTGCTACATCTGGTTCTAGAATCAGTATGTGAGTAGAAGACTTGACCGCATTTTATC…
MSTRG.15765.1	Chr11B	+	298295	300129	TGATGTTACGTTACTGATCACAGGGCTGACCACCACGCATGCCGCTATCATTCTCTGCCGCACCACCATGTTCCTTTCACAGTCGCCACGTCGCAGACAACTAGCCGTCAACAATGCGGGGATCACTCCCCCTTCACTCTTCTCCCTCTTTTTACAACGACTCGATGCGCTGCTACGGTGTGGACCTGTCGGATTTGCCAACTGGCACGTTGCCTCTTCACTACCATCACACTCGCCTAGGCCCCGGCTAGAGACAATGTTATAGGCCAAGCGTGGTCTCTATCCGTTGAGAATTCGCTTGAGTGTCAGGCTGTGGGTGGTTTCCAGAGCACCGATTCACCCAACGTATTGCTACTTAAAGACAAACACCCCACGCTATACTATAATCAAGAACTTCCC…
MSTRG.15765.2	Chr11B	+	298295	300141	TGATGTTACGTTACTGATCACAGGGCTGACCACCACGCATGCCGCTATCATTCTCTGCCGCACCACCATGTTCCTTTCACAGTCGCCACGTCGCAGACAACTAGCCGTCAACAATGCGGGGATCACTCCCCCTTCACTCTTCTCCCTCTTTTTACAACGACTCGATGCGCTGCTACGGTGTGGACCTGTCGGATTTGCCAACTGGCACGTTGCCTCTTCACTACCATCACACTCGCCTAGGCCCCGGCTAGAGACAATGTTATAGGCCAAGCGTGGTCTCTATCCGTTGAGAATTCGCTTGAGTGTCAGGCTGTGGGTGGTTTCCAGAGCACCGATTCACCCAACGTATTGCTACTTAAAGACAAACACCCCACGCTATACTATAATCAAGAACTTCCC…
MSTRG.15765.3	Chr11B	+	298295	300141	TGATGTTACGTTACTGATCACAGGGCTGACCACCACGCATGCCGCTATCATTCTCTGCCGCACCACCATGTTCCTTTCACAGTCGCCACGTCGCAGACAACTAGCCGTCAACAATGCGGGGATCACTCCCCCTTCACTCTTCTCCCTCTTTTTACAACGACTCGATGCGCTGCTACGGTGTGGACCTGTCGGATTTGCCAACTGGCACGTTGCCTCTTCACTACCATCACACTCGCCTAGGCCCCGGCTAGAGACAATGTTATAGGCCAAGCGTGGTCTCTATCCGTTGAGAATTCGCTTGAGTGTCAGGCTGTGGGTGGTTTCCAGAGCACCGATTCACCCAACGTATTGCTACTTAAAGACAAACACCCCACGCTATACTATAATCAAGAACTTCCC…
MSTRG.15765.4	Chr11B	+	298295	300141	TGATGTTACGTTACTGATCACAGGGCTGACCACCACGCATGCCGCTATCATTCTCTGCCGCACCACCATGTTCCTTTCACAGTCGCCACGTCGCAGACAACTAGCCGTCAACAATGCGGGGATCACTCCCCCTTCACTCTTCTCCCTCTTTTTACAACGACTCGATGCGCTGCTACGGTGTGGACCTGTCGGATTTGCCAACTGGCACGTTGCCTCTTCACTACCATCACACTCGCCTAGGCCCCGGCTAGAGACAATGTTATAGGCCAAGCGTGGTCTCTATCCGTTGAGAATTCGCTTGAGTGTCAGGCTGTGGGTGGTTTCCAGAGCACCGATTCACCCAACGTATTGCTACTTAAAGACAAACACCCCACGCTATACTATAATCAAGAACTTCCC…
MSTRG.15765.5	Chr11B	+	298317	300090	GGGCTGACCACCACGCATGCCGCTATCATTCTCTGCCGCACCACCATGTTCCTTTCACAGTCGCCACGTCGCAGACAACTAGCCGTCAACAATGCGGGGATCACTCCCCCTTCACTCTTCTCCCTCTTTTTACAACGACTCGATGCGCTGCTACGGTGTGGACCTGTCGGATTTGCCAACTGGCACGTTGCCTCTTCACTACCATCACACTCGCCTAGGCCCCGGCTAGAGACAATGTTATAGGCCAAGCGTGGTCTCTATCCGTTGAGAATTCGCTTGAGTGTCAGGCTGTGGGTGGTTTCCAGAGCACCGATTCACCCAACGTATTGCTACTTAAAGACAAACACCCCACGCTATACTATAATCAAGAACTTCCCCCTTATCCTATCGTCGTTTGCC…
[truncated: 373 more rows]
