# Supplementary material for: Identification of Long Intergenic Noncoding RNAs in Rhizoctonia cerealis following Inoculation of Wheat
Source: Microbiol Spectr. 2023 Apr 10;11(3):e03449-22. doi: 10.1128/spectrum.03449-22 (PMC10269763; doi:10.1128/spectrum.03449-22)
Supplement: Supplemental file 2 — Supplemental material. Download spectrum.03449-22-s0002.xlsx, XLSX file, 0.05 MB [file spectrum.03449-22-s0002.xlsx]

## Sheet: title
DataSet S2 The annotation of genes enriched 11 modules produced by WGCNA analysis
The details of the annotation of 11 modules, including black, blue, turquois, red, brown, green, greenyellow, magenta, pink, purple, and yellow , can be found in the corresponding sheets with their respective names.

## Sheet: black
Biological process
ID	Description	GeneRatio	BgRatio	pvalue	p.adjust	qvalue	geneID	Count
GO:0009073	aromatic amino acid family biosynthetic process	5/63	12/7626	2.4805e-08	3.47269e-07	2.08884e-07	RhcerR0301Chr02A07610/RhcerR0301Chr09A01560/RhcerR0301Chr09B01720/RhcerR0301Chr16A01680/RhcerR0301Chr16B01910	5
GO:0006096	glycolytic process	5/63	17/7626	1.8774e-07	1.31418e-06	7.90484e-07	RhcerR0301Chr02B06350/RhcerR0301Chr06A03040/RhcerR0301Chr06B02940/RhcerR0301Chr07A04400/RhcerR0301Chr07B04520	5
GO:0016567	protein ubiquitination	3/63	34/7626	0.00267905	0.0125022	0.00752014	RhcerR0301Chr02A09910/RhcerR0301Chr02B10100/RhcerR0301Chr06A05810	3
GO:0006812	cation transport	3/63	54/7626	0.00987922	0.0345773	0.0207984	RhcerR0301Chr16A02990/RhcerR0301Chr16A03000/RhcerR0301Chr16B03180	3
GO:0045454	cell redox homeostasis	2/63	25/7626	0.0178334	0.0499336	0.0300353	RhcerR0301Chr05A05730/RhcerR0301Chr11B02890	2
Cellular component
none
Molecular function
GO:0050661	NADP binding	5/101	29/10571	7.13422e-06	0.000235429	0.000180233	RhcerR0301Chr02A02600/RhcerR0301Chr02B02770/RhcerR0301Chr06A05690/RhcerR0301Chr06B05810/RhcerR0301Chr07B05470	5
GO:0008324	cation transmembrane transporter activity	3/101	25/10571	0.0016713	0.0231404	0.0177152	RhcerR0301Chr16A02990/RhcerR0301Chr16A03000/RhcerR0301Chr16B03180	3
GO:0010181	FMN binding	4/101	57/10571	0.00210368	0.0231404	0.0177152	RhcerR0301Chr02A03280/RhcerR0301Chr02B03450/RhcerR0301Chr03A02060/RhcerR0301Chr03B01990	4
GO:0030246	carbohydrate binding	4/101	73/10571	0.0051609	0.0425774	0.0325952	RhcerR0301Chr08A03210/RhcerR0301Chr08B03070/RhcerR0301Chr15A03180/RhcerR0301Chr15B02940	4
GO:0016620	oxidoreductase activity, acting on the aldehyde or oxo group of donors, NAD or NADP as acceptor	3/101	42/10571	0.00741941	0.0489681	0.0374875	RhcerR0301Chr02A09920/RhcerR0301Chr06A05690/RhcerR0301Chr06B05810	3
KEGG Pathway
ko00030	Pentose phosphate pathway	7/73	40/7943	6.04739e-08	1.02806e-06	5.72911e-07	RhcerR0301Chr01A07340/RhcerR0301Chr01B07130/RhcerR0301Chr02A02600/RhcerR0301Chr02B02770/RhcerR0301Chr09B05010/RhcerR0301Chr11A01710/RhcerR0301Chr11B01760	7
ko00400	Phenylalanine, tyrosine and tryptophan biosynthesis	5/73	20/7943	7.94859e-07	6.7563e-06	3.76512e-06	RhcerR0301Chr02A07610/RhcerR0301Chr09A01560/RhcerR0301Chr09B01720/RhcerR0301Chr16A01680/RhcerR0301Chr16B01910	5
ko00010	Glycolysis / Gluconeogenesis	7/73	78/7943	6.49358e-06	3.67969e-05	2.0506e-05	RhcerR0301Chr02B06350/RhcerR0301Chr06A03040/RhcerR0301Chr06A05690/RhcerR0301Chr06B02940/RhcerR0301Chr06B05810/RhcerR0301Chr07A04400/RhcerR0301Chr07B04520	7
ko00130	Ubiquinone and other terpenoid-quinone biosynthesis	4/73	26/7943	8.42388e-05	0.000358015	0.000199513	RhcerR0301Chr02A03280/RhcerR0301Chr02B03450/RhcerR0301Chr03A02060/RhcerR0301Chr03B01990	4
ko00730	Thiamine metabolism	3/73	29/7943	0.00229251	0.00779455	0.00434371	RhcerR0301Chr08A04780/RhcerR0301Chr08B04580/RhcerR0301Chr10A02600	3
ko00330	Arginine and proline metabolism	3/73	37/7943	0.00462549	0.0130405	0.00726718	RhcerR0301Chr03A12530/RhcerR0301Chr03B12550/RhcerR0301Chr12B03750	3
ko00480	Glutathione metabolism	3/73	39/7943	0.00536964	0.0130405	0.00726718	RhcerR0301Chr09B00350/RhcerR0301Chr14A04020/RhcerR0301Chr14B03930	3
ko04020	Calcium signaling pathway	2/73	14/7943	0.00705893	0.0150002	0.00835926	RhcerR0301Chr04A05890/RhcerR0301Chr04B05950	2

## Sheet: blue
Biological process
ID	Description	GeneRatio	BgRatio	pvalue	p.adjust	qvalue	geneID	Count
GO:0006364	rRNA processing	16/835	41/7626	2.70651e-06	0.000262531	0.000233614	RhcerR0301Chr02A07400/RhcerR0301Chr02B06290/RhcerR0301Chr03A02400/RhcerR0301Chr03A04100/RhcerR0301Chr03A06350/RhcerR0301Chr03B02340/RhcerR0301Chr03B04010/RhcerR0301Chr05B07900/RhcerR0301Chr07A02210/RhcerR0301Chr07A04310/RhcerR0301Chr07B02050/RhcerR0301Chr07B04350/RhcerR0301Chr15A00360/RhcerR0301Chr15A01260/RhcerR0301Chr15A05750/RhcerR0301Chr15B01070	16
GO:0008610	lipid biosynthetic process	7/835	11/7626	4.08636e-05	0.00198189	0.00176359	RhcerR0301Chr05B10390/RhcerR0301Chr06A05960/RhcerR0301Chr06B06040/RhcerR0301Chr13A00720/RhcerR0301Chr13B00510/RhcerR0301Chr14A04250/RhcerR0301Chr14B04160	7
GO:0000398	mRNA splicing, via spliceosome	18/835	63/7626	9.24524e-05	0.00288239	0.0025649	RhcerR0301Chr01A06800/RhcerR0301Chr02A04540/RhcerR0301Chr02B01490/RhcerR0301Chr03A09450/RhcerR0301Chr03B09430/RhcerR0301Chr03B10790/RhcerR0301Chr05A01670/RhcerR0301Chr05A05720/RhcerR0301Chr05B01990/RhcerR0301Chr05B06160/RhcerR0301Chr06A05890/RhcerR0301Chr08B02310/RhcerR0301Chr12A02370/RhcerR0301Chr12A03850/RhcerR0301Chr12B03670/RhcerR0301Chr14A03140/RhcerR0301Chr14B03070/RhcerR0301Chr15B01810	18
GO:0006078	(1->6)-beta-D-glucan biosynthetic process	9/835	20/7626	0.000118861	0.00288239	0.0025649	RhcerR0301Chr01B10550/RhcerR0301Chr02B06360/RhcerR0301Chr03A04340/RhcerR0301Chr05B03380/RhcerR0301Chr09A04260/RhcerR0301Chr09A04340/RhcerR0301Chr09B04710/RhcerR0301Chr12A05470/RhcerR0301Chr12B05380	9
GO:0006397	mRNA processing	13/835	42/7626	0.000365029	0.00708155	0.00630155	RhcerR0301Chr02A03640/RhcerR0301Chr02A04890/RhcerR0301Chr02A10010/RhcerR0301Chr02A12550/RhcerR0301Chr02B05060/RhcerR0301Chr02B10200/RhcerR0301Chr02B12720/RhcerR0301Chr06A00900/RhcerR0301Chr06B00680/RhcerR0301Chr09A00350/RhcerR0301Chr09B00390/RhcerR0301Chr15A05490/RhcerR0301Chr15B05260	13
GO:0006812	cation transport	15/835	54/7626	0.000489697	0.00791677	0.00704477	RhcerR0301Chr01A09040/RhcerR0301Chr03A01570/RhcerR0301Chr03B01490/RhcerR0301Chr03B03680/RhcerR0301Chr06A04830/RhcerR0301Chr06B04760/RhcerR0301Chr08A02840/RhcerR0301Chr08A04470/RhcerR0301Chr09B03810/RhcerR0301Chr11A03180/RhcerR0301Chr11B03340/RhcerR0301Chr12A06210/RhcerR0301Chr12A06350/RhcerR0301Chr12B06120/RhcerR0301Chr16B00330	15
GO:0015693	magnesium ion transport	6/835	12/7626	0.000873705	0.0105937	0.00942682	RhcerR0301Chr01A02760/RhcerR0301Chr01B02540/RhcerR0301Chr12A05560/RhcerR0301Chr14A01620/RhcerR0301Chr14A05500/RhcerR0301Chr14B01510	6
GO:0030036	actin cytoskeleton organization	6/835	12/7626	0.000873705	0.0105937	0.00942682	RhcerR0301Chr01A10820/RhcerR0301Chr01B10450/RhcerR0301Chr03A11050/RhcerR0301Chr03B11020/RhcerR0301Chr05A02040/RhcerR0301Chr05B02490	6
GO:0016126	sterol biosynthetic process	6/835	13/7626	0.00147323	0.0158781	0.0141292	RhcerR0301Chr01A12890/RhcerR0301Chr01B12400/RhcerR0301Chr05A01720/RhcerR0301Chr06A07460/RhcerR0301Chr06B07470/RhcerR0301Chr16B00080	6
GO:0006486	protein glycosylation	7/835	18/7626	0.00197476	0.0191552	0.0170453	RhcerR0301Chr02A09080/RhcerR0301Chr03A11200/RhcerR0301Chr03B11180/RhcerR0301Chr06A06270/RhcerR0301Chr06A06790/RhcerR0301Chr06B06280/RhcerR0301Chr06B06770	7
GO:0007018	microtubule-based movement	9/835	29/7626	0.00285863	0.025208	0.0224314	RhcerR0301Chr01A02380/RhcerR0301Chr01A06640/RhcerR0301Chr01A10020/RhcerR0301Chr01B02150/RhcerR0301Chr01B06370/RhcerR0301Chr02A11370/RhcerR0301Chr02B01460/RhcerR0301Chr02B11450/RhcerR0301Chr06B03120	9
GO:0007165	signal transduction	21/835	107/7626	0.00543407	0.0439254	0.0390872	RhcerR0301Chr01A06420/RhcerR0301Chr02A02100/RhcerR0301Chr02A09300/RhcerR0301Chr03A02660/RhcerR0301Chr03B02600/RhcerR0301Chr03B02610/RhcerR0301Chr06A01660/RhcerR0301Chr06A04470/RhcerR0301Chr06B01270/RhcerR0301Chr06B04420/RhcerR0301Chr08A01570/RhcerR0301Chr08B01690/RhcerR0301Chr09A01440/RhcerR0301Chr09A03210/RhcerR0301Chr09B01590/RhcerR0301Chr09B03670/RhcerR0301Chr10A03240/RhcerR0301Chr12A02970/Rhc…	21
Cellular component
GO:0032040	small-subunit processome	9/439	14/3348	1.15483e-05	0.000392644	0.00031606	RhcerR0301Chr01A10100/RhcerR0301Chr01B09710/RhcerR0301Chr03A04100/RhcerR0301Chr03B04010/RhcerR0301Chr08A03950/RhcerR0301Chr08B03840/RhcerR0301Chr15A01260/RhcerR0301Chr15A05750/RhcerR0301Chr15B01070	9
GO:0016020	membrane	91/439	489/3348	0.000116212	0.00197561	0.00159027	RhcerR0301Chr01A06690/RhcerR0301Chr01A10890/RhcerR0301Chr01A12890/RhcerR0301Chr01B03300/RhcerR0301Chr01B06420/RhcerR0301Chr01B09970/RhcerR0301Chr01B10520/RhcerR0301Chr01B12400/RhcerR0301Chr02A02430/RhcerR0301Chr02A09080/RhcerR0301Chr02A11500/RhcerR0301Chr02B02600/RhcerR0301Chr02B11590/RhcerR0301Chr02B12790/RhcerR0301Chr03A05860/RhcerR0301Chr03A05960/RhcerR0301Chr03A06600/RhcerR0301Chr03A09160/Rhc…	91
GO:0005730	nucleolus	10/439	26/3348	0.00101428	0.0114952	0.00925312	RhcerR0301Chr01A02770/RhcerR0301Chr01B02550/RhcerR0301Chr02B10520/RhcerR0301Chr07A06240/RhcerR0301Chr07B06480/RhcerR0301Chr11A02120/RhcerR0301Chr12A07820/RhcerR0301Chr12B07560/RhcerR0301Chr13A02780/RhcerR0301Chr13B02370	10
GO:0016459	myosin complex	5/439	10/3348	0.00542346	0.0460994	0.0371079	RhcerR0301Chr01A00770/RhcerR0301Chr01B00660/RhcerR0301Chr03A11840/RhcerR0301Chr03B11870/RhcerR0301Chr04A03960	5
GO:0005634	nucleus	61/439	346/3348	0.00679812	0.0462272	0.0372108	RhcerR0301Chr01A02990/RhcerR0301Chr01A03990/RhcerR0301Chr01A05260/RhcerR0301Chr01A05520/RhcerR0301Chr01A06950/RhcerR0301Chr01B02770/RhcerR0301Chr01B03780/RhcerR0301Chr01B05010/RhcerR0301Chr02A00470/RhcerR0301Chr02A07400/RhcerR0301Chr02A07590/RhcerR0301Chr02A10010/RhcerR0301Chr02A12550/RhcerR0301Chr02B00700/RhcerR0301Chr02B07700/RhcerR0301Chr02B10200/RhcerR0301Chr02B12720/RhcerR0301Chr03A00390/Rhc…	61
Molecular function
GO:0003723	RNA binding	50/1114	244/10571	2.61814e-06	0.000342976	0.000305909	RhcerR0301Chr01A01010/RhcerR0301Chr01A06800/RhcerR0301Chr01A07000/RhcerR0301Chr01B00860/RhcerR0301Chr01B06740/RhcerR0301Chr02A07590/RhcerR0301Chr02A10010/RhcerR0301Chr02A12550/RhcerR0301Chr02B07700/RhcerR0301Chr02B08290/RhcerR0301Chr02B10040/RhcerR0301Chr02B10200/RhcerR0301Chr02B12720/RhcerR0301Chr03A02310/RhcerR0301Chr03A02400/RhcerR0301Chr03A02770/RhcerR0301Chr03A10140/RhcerR0301Chr03A11550/Rhc…	50
GO:0017056	structural constituent of nuclear pore	11/1114	24/10571	1.15542e-05	0.000672282	0.000599625	RhcerR0301Chr01A08450/RhcerR0301Chr01A08670/RhcerR0301Chr01B08210/RhcerR0301Chr02A07780/RhcerR0301Chr02B07870/RhcerR0301Chr06A05760/RhcerR0301Chr06B05870/RhcerR0301Chr07A04320/RhcerR0301Chr07B04360/RhcerR0301Chr13A03060/RhcerR0301Chr13B02640	11
GO:0003729	mRNA binding	9/1114	17/10571	1.72106e-05	0.000672282	0.000599625	RhcerR0301Chr03A10340/RhcerR0301Chr03B10320/RhcerR0301Chr06A04360/RhcerR0301Chr06B04310/RhcerR0301Chr11A02200/RhcerR0301Chr11B02300/RhcerR0301Chr12A06620/RhcerR0301Chr12B06490/RhcerR0301Chr13B02790	9
GO:0008061	chitin binding	13/1114	34/10571	2.05277e-05	0.000672282	0.000599625	RhcerR0301Chr02A09140/RhcerR0301Chr04A00130/RhcerR0301Chr04B00140/RhcerR0301Chr08A00240/RhcerR0301Chr08B00350/RhcerR0301Chr08B00360/RhcerR0301Chr14A00210/RhcerR0301Chr14A00230/RhcerR0301Chr14B00200/RhcerR0301Chr14B00220/RhcerR0301Chr15B05520/RhcerR0301Chr16A01170/RhcerR0301Chr16B01350	13
GO:0008017	microtubule binding	12/1114	32/10571	5.36105e-05	0.0014046	0.00125279	RhcerR0301Chr01A02380/RhcerR0301Chr01A10020/RhcerR0301Chr01B02150/RhcerR0301Chr02A11370/RhcerR0301Chr02B01460/RhcerR0301Chr02B11450/RhcerR0301Chr06B03120/RhcerR0301Chr06B06090/RhcerR0301Chr11A00860/RhcerR0301Chr11A05160/RhcerR0301Chr11B00910/RhcerR0301Chr11B05350	12
GO:0004553	hydrolase activity, hydrolyzing O-glycosyl compounds	56/1114	335/10571	0.000299613	0.00654155	0.00583456	RhcerR0301Chr01A04590/RhcerR0301Chr01B04360/RhcerR0301Chr02A02440/RhcerR0301Chr02A10930/RhcerR0301Chr02B06360/RhcerR0301Chr02B11040/RhcerR0301Chr03A00900/RhcerR0301Chr03A04340/RhcerR0301Chr03B00850/RhcerR0301Chr04A00130/RhcerR0301Chr04A00290/RhcerR0301Chr04A00830/RhcerR0301Chr04B00140/RhcerR0301Chr05A04920/RhcerR0301Chr05A04930/RhcerR0301Chr05A06640/RhcerR0301Chr05B03380/RhcerR0301Chr05B05070/Rhc…	56
GO:0016810	hydrolase activity, acting on carbon-nitrogen (but not peptide) bonds	13/1114	44/10571	0.000421154	0.00788159	0.00702978	RhcerR0301Chr01A05950/RhcerR0301Chr06A01360/RhcerR0301Chr06A01820/RhcerR0301Chr06A04920/RhcerR0301Chr06A08370/RhcerR0301Chr06B01200/RhcerR0301Chr06B01720/RhcerR0301Chr06B04830/RhcerR0301Chr09A00160/RhcerR0301Chr09A03920/RhcerR0301Chr09B00140/RhcerR0301Chr09B04390/RhcerR0301Chr16A01340	13
GO:0015095	magnesium ion transmembrane transporter activity	6/1114	12/10571	0.000712698	0.0116704	0.0104091	RhcerR0301Chr01A02760/RhcerR0301Chr01B02540/RhcerR0301Chr12A05560/RhcerR0301Chr14A01620/RhcerR0301Chr14A05500/RhcerR0301Chr14B01510	6
GO:0005509	calcium ion binding	20/1114	95/10571	0.00184574	0.0268658	0.0239622	RhcerR0301Chr02A05300/RhcerR0301Chr02B05470/RhcerR0301Chr03A06900/RhcerR0301Chr04A00150/RhcerR0301Chr04A04740/RhcerR0301Chr04B00160/RhcerR0301Chr04B04790/RhcerR0301Chr05B05070/RhcerR0301Chr06A01700/RhcerR0301Chr06B01610/RhcerR0301Chr07A02940/RhcerR0301Chr07B02780/RhcerR0301Chr08A03430/RhcerR0301Chr08B00370/RhcerR0301Chr12A04930/RhcerR0301Chr12B04510/RhcerR0301Chr12B04830/RhcerR0301Chr13B05260/Rhc…	20
GO:0003774	motor activity	5/1114	10/10571	0.00206123	0.0270021	0.0240839	RhcerR0301Chr01A00770/RhcerR0301Chr01B00660/RhcerR0301Chr03A11840/RhcerR0301Chr03B11870/RhcerR0301Chr04A03960	5
KEGG Pathway
ko03008	Ribosome biogenesis in eukaryotes	39/970	114/7943	6.49542e-10	5.52111e-08	4.92284e-08	RhcerR0301Chr01A00840/RhcerR0301Chr01A03630/RhcerR0301Chr01A04950/RhcerR0301Chr01A08030/RhcerR0301Chr01B00700/RhcerR0301Chr01B03400/RhcerR0301Chr01B04700/RhcerR0301Chr01B05740/RhcerR0301Chr01B07480/RhcerR0301Chr01B07820/RhcerR0301Chr03A04100/RhcerR0301Chr03B04010/RhcerR0301Chr04A03370/RhcerR0301Chr04B03390/RhcerR0301Chr05B05680/RhcerR0301Chr05B07560/RhcerR0301Chr05B07900/RhcerR0301Chr06A02860/Rhc…	39
ko00100	Steroid biosynthesis	20/970	40/7943	5.60697e-09	2.38296e-07	2.12475e-07	RhcerR0301Chr01A07210/RhcerR0301Chr01A12890/RhcerR0301Chr01B06950/RhcerR0301Chr01B12400/RhcerR0301Chr02A04150/RhcerR0301Chr02B04330/RhcerR0301Chr03B05490/RhcerR0301Chr05A01720/RhcerR0301Chr05A06020/RhcerR0301Chr05B06410/RhcerR0301Chr05B10390/RhcerR0301Chr06A07460/RhcerR0301Chr06A07820/RhcerR0301Chr06B07470/RhcerR0301Chr06B07980/RhcerR0301Chr07A02620/RhcerR0301Chr10A01790/RhcerR0301Chr13A00720/Rhc…	20
ko03040	Spliceosome	52/970	199/7943	4.54329e-08	1.28727e-06	1.14778e-06	RhcerR0301Chr01A02580/RhcerR0301Chr01A02990/RhcerR0301Chr01A06800/RhcerR0301Chr01B02360/RhcerR0301Chr01B02770/RhcerR0301Chr02A01520/RhcerR0301Chr02A02160/RhcerR0301Chr02A03640/RhcerR0301Chr02A04540/RhcerR0301Chr02A07170/RhcerR0301Chr02A10010/RhcerR0301Chr02B01490/RhcerR0301Chr02B01750/RhcerR0301Chr02B02340/RhcerR0301Chr02B07280/RhcerR0301Chr02B10200/RhcerR0301Chr03A01070/RhcerR0301Chr03A02310/Rhc…	52
ko01040	Biosynthesis of unsaturated fatty acids	7/970	10/7943	3.40759e-05	0.000724113	0.000645648	RhcerR0301Chr03A09330/RhcerR0301Chr03B09300/RhcerR0301Chr11A00790/RhcerR0301Chr11A00800/RhcerR0301Chr11B00850/RhcerR0301Chr11B00860/RhcerR0301Chr14A04990	7
ko04011	MAPK signaling pathway - yeast	29/970	117/7943	0.0001224	0.0020808	0.00185532	RhcerR0301Chr01A03420/RhcerR0301Chr01B03190/RhcerR0301Chr03A04510/RhcerR0301Chr03A08850/RhcerR0301Chr03A10910/RhcerR0301Chr03A11050/RhcerR0301Chr03B02600/RhcerR0301Chr03B08820/RhcerR0301Chr03B10880/RhcerR0301Chr03B11020/RhcerR0301Chr05A09920/RhcerR0301Chr05B04930/RhcerR0301Chr05B10450/RhcerR0301Chr06A02670/RhcerR0301Chr06B02570/RhcerR0301Chr07A04100/RhcerR0301Chr07A04300/RhcerR0301Chr07B03550/Rhc…	29
ko00520	Amino sugar and nucleotide sugar metabolism	22/970	88/7943	0.000688525	0.0097541	0.00869716	RhcerR0301Chr01A00770/RhcerR0301Chr01A05950/RhcerR0301Chr01B00660/RhcerR0301Chr04A00130/RhcerR0301Chr04A03960/RhcerR0301Chr04B00140/RhcerR0301Chr07A02270/RhcerR0301Chr08A00240/RhcerR0301Chr08B00360/RhcerR0301Chr09A00160/RhcerR0301Chr09B00140/RhcerR0301Chr11A04630/RhcerR0301Chr12A01500/RhcerR0301Chr12B01410/RhcerR0301Chr14A00210/RhcerR0301Chr14A00230/RhcerR0301Chr14B00200/RhcerR0301Chr14B00220/Rhc…	22
ko04146	Peroxisome	17/970	62/7943	0.000901392	0.0109455	0.00975943	RhcerR0301Chr01A05730/RhcerR0301Chr02A03650/RhcerR0301Chr02A04080/RhcerR0301Chr02A06750/RhcerR0301Chr02A08370/RhcerR0301Chr02A09950/RhcerR0301Chr02B03820/RhcerR0301Chr02B10140/RhcerR0301Chr03A03580/RhcerR0301Chr03B03520/RhcerR0301Chr04A05570/RhcerR0301Chr04B05630/RhcerR0301Chr06B01710/RhcerR0301Chr07A00670/RhcerR0301Chr07B00540/RhcerR0301Chr07B04090/RhcerR0301Chr12A05400	17
ko05130	Pathogenic Escherichia coli infection	5/970	10/7943	0.00399042	0.0423982	0.0378039	RhcerR0301Chr01A10760/RhcerR0301Chr01B00720/RhcerR0301Chr01B10390/RhcerR0301Chr03A11840/RhcerR0301Chr03B11870	5

## Sheet: turquois
Biological process
ID	Description	GeneRatio	BgRatio	pvalue	p.adjust	qvalue	geneID	Count
GO:0006468	protein phosphorylation	156/1575	488/7626	8.71007e-10	1.09747e-07	9.81029e-08	RhcerR0301Chr01A00800/RhcerR0301Chr01A01140/RhcerR0301Chr01A01150/RhcerR0301Chr01A02680/RhcerR0301Chr01A05590/RhcerR0301Chr01A05830/RhcerR0301Chr01A12370/RhcerR0301Chr01A12410/RhcerR0301Chr01B00690/RhcerR0301Chr01B00940/RhcerR0301Chr01B02850/RhcerR0301Chr01B05340/RhcerR0301Chr01B05580/RhcerR0301Chr02A08140/RhcerR0301Chr02A11710/RhcerR0301Chr02B03270/RhcerR0301Chr03A00560/RhcerR0301Chr03A00570/Rhc…	156
GO:0006355	regulation of transcription, DNA-templated	114/1575	389/7626	2.04628e-05	0.00128916	0.00115238	RhcerR0301Chr01A02350/RhcerR0301Chr01A03570/RhcerR0301Chr01A04700/RhcerR0301Chr01A04960/RhcerR0301Chr01A08010/RhcerR0301Chr01A10830/RhcerR0301Chr01A11330/RhcerR0301Chr01B01110/RhcerR0301Chr01B02120/RhcerR0301Chr01B02560/RhcerR0301Chr01B03340/RhcerR0301Chr01B04450/RhcerR0301Chr01B04710/RhcerR0301Chr01B07800/RhcerR0301Chr01B08450/RhcerR0301Chr01B10460/RhcerR0301Chr02A06850/RhcerR0301Chr02A10550/Rhc…	114
GO:0043039	tRNA aminoacylation	11/1575	16/7626	4.3819e-05	0.0018404	0.00164514	RhcerR0301Chr01A07420/RhcerR0301Chr01A08800/RhcerR0301Chr01B07220/RhcerR0301Chr01B08570/RhcerR0301Chr02A00680/RhcerR0301Chr02B00870/RhcerR0301Chr03A04310/RhcerR0301Chr03B04220/RhcerR0301Chr04A04030/RhcerR0301Chr04B04120/RhcerR0301Chr12B02970	11
GO:0032259	methylation	13/1575	23/7626	0.000167341	0.00527125	0.00471198	RhcerR0301Chr08A04440/RhcerR0301Chr08B04360/RhcerR0301Chr12A02270/RhcerR0301Chr12B02070/RhcerR0301Chr14A03060/RhcerR0301Chr14A03100/RhcerR0301Chr14A03110/RhcerR0301Chr14A03130/RhcerR0301Chr14B02990/RhcerR0301Chr14B03030/RhcerR0301Chr14B03040/RhcerR0301Chr14B03060/RhcerR0301Chr16A02710	13
GO:0035434	copper ion transmembrane transport	9/1575	13/7626	0.000212394	0.00535234	0.00478446	RhcerR0301Chr02A02260/RhcerR0301Chr02A07810/RhcerR0301Chr02B02440/RhcerR0301Chr02B07900/RhcerR0301Chr03B00330/RhcerR0301Chr11B06520/RhcerR0301Chr12A01050/RhcerR0301Chr12B00980/RhcerR0301Chr16B03880	9
GO:0030001	metal ion transport	11/1575	20/7626	0.000738843	0.0155157	0.0138695	RhcerR0301Chr03A11710/RhcerR0301Chr03B11730/RhcerR0301Chr05A01220/RhcerR0301Chr05B01570/RhcerR0301Chr06A00460/RhcerR0301Chr06A01230/RhcerR0301Chr06A02110/RhcerR0301Chr06B00380/RhcerR0301Chr06B01030/RhcerR0301Chr06B02000/RhcerR0301Chr13A02250	11
GO:0006801	superoxide metabolic process	7/1575	10/7626	0.00105139	0.018925	0.0169171	RhcerR0301Chr04A05980/RhcerR0301Chr04B06070/RhcerR0301Chr11A01420/RhcerR0301Chr12A06670/RhcerR0301Chr12B06560/RhcerR0301Chr16A01720/RhcerR0301Chr16B01950	7
GO:0006418	tRNA aminoacylation for protein translation	21/1575	54/7626	0.00159612	0.0251389	0.0224717	RhcerR0301Chr01A07420/RhcerR0301Chr01B07220/RhcerR0301Chr02A00680/RhcerR0301Chr02A06010/RhcerR0301Chr02B00870/RhcerR0301Chr02B06120/RhcerR0301Chr03A04310/RhcerR0301Chr03B03380/RhcerR0301Chr03B04220/RhcerR0301Chr03B04230/RhcerR0301Chr04A04030/RhcerR0301Chr04B04120/RhcerR0301Chr05B07350/RhcerR0301Chr08A02010/RhcerR0301Chr08B02120/RhcerR0301Chr12A02430/RhcerR0301Chr12B02220/RhcerR0301Chr13A01560/Rhc…	21
Cellular component
GO:0005634	nucleus	87/572	346/3348	3.7742e-05	0.0018871	0.00143022	RhcerR0301Chr01A01330/RhcerR0301Chr01A04700/RhcerR0301Chr01A04960/RhcerR0301Chr01A10830/RhcerR0301Chr01B01110/RhcerR0301Chr01B04450/RhcerR0301Chr01B04710/RhcerR0301Chr01B10460/RhcerR0301Chr02A02590/RhcerR0301Chr02A06850/RhcerR0301Chr02A10550/RhcerR0301Chr02A12340/RhcerR0301Chr02B00950/RhcerR0301Chr02B02590/RhcerR0301Chr02B06590/RhcerR0301Chr02B06970/RhcerR0301Chr02B09870/RhcerR0301Chr02B10680/Rhc…	87
GO:0042025	host cell nucleus	70/572	272/3348	0.000109693	0.00274232	0.00207839	RhcerR0301Chr01A02350/RhcerR0301Chr01A04960/RhcerR0301Chr01B01110/RhcerR0301Chr01B02120/RhcerR0301Chr01B04710/RhcerR0301Chr01B08450/RhcerR0301Chr02A06850/RhcerR0301Chr02A10550/RhcerR0301Chr02A13070/RhcerR0301Chr02B02590/RhcerR0301Chr02B06970/RhcerR0301Chr02B10680/RhcerR0301Chr02B13160/RhcerR0301Chr02B13170/RhcerR0301Chr03A00830/RhcerR0301Chr03B00760/RhcerR0301Chr04A00700/RhcerR0301Chr05A02060/Rhc…	70
GO:0000145	exocyst	9/572	17/3348	0.000773106	0.0128851	0.00976554	RhcerR0301Chr01A07930/RhcerR0301Chr01B07720/RhcerR0301Chr02B06190/RhcerR0301Chr06A02680/RhcerR0301Chr06B02580/RhcerR0301Chr15A02740/RhcerR0301Chr15A05520/RhcerR0301Chr15B02480/RhcerR0301Chr15B05290	9
GO:0000922	spindle pole	6/572	10/3348	0.0027379	0.0342238	0.025938	RhcerR0301Chr01B09890/RhcerR0301Chr06A03510/RhcerR0301Chr06B03410/RhcerR0301Chr07B02440/RhcerR0301Chr12A05430/RhcerR0301Chr12B05340	6
Molecular function
GO:0004672	protein kinase activity	159/2328	495/10571	6.65418e-08	1.05801e-05	1.00163e-05	RhcerR0301Chr01A00800/RhcerR0301Chr01A01140/RhcerR0301Chr01A01150/RhcerR0301Chr01A02680/RhcerR0301Chr01A05590/RhcerR0301Chr01A05830/RhcerR0301Chr01A12370/RhcerR0301Chr01A12410/RhcerR0301Chr01B00690/RhcerR0301Chr01B00940/RhcerR0301Chr01B02850/RhcerR0301Chr01B04390/RhcerR0301Chr01B05340/RhcerR0301Chr01B05580/RhcerR0301Chr02A08140/RhcerR0301Chr02A11710/RhcerR0301Chr02B03270/RhcerR0301Chr03A00560/Rhc…	159
GO:0005375	copper ion transmembrane transporter activity	9/2328	13/10571	0.000358094	0.0284685	0.0269513	RhcerR0301Chr02A02260/RhcerR0301Chr02A07810/RhcerR0301Chr02B02440/RhcerR0301Chr02B07900/RhcerR0301Chr03B00330/RhcerR0301Chr11B06520/RhcerR0301Chr12A01050/RhcerR0301Chr12B00980/RhcerR0301Chr16B03880	9
GO:0016705	oxidoreductase activity, acting on paired donors, with incorporation or reduction of molecular oxygen	93/2328	313/10571	0.00077854	0.0412626	0.0390636	RhcerR0301Chr01A06650/RhcerR0301Chr01A10580/RhcerR0301Chr01A10660/RhcerR0301Chr01A10670/RhcerR0301Chr01A10680/RhcerR0301Chr01A10690/RhcerR0301Chr01A12530/RhcerR0301Chr01B10190/RhcerR0301Chr01B10320/RhcerR0301Chr01B11790/RhcerR0301Chr02A05500/RhcerR0301Chr02A11150/RhcerR0301Chr02B11210/RhcerR0301Chr03A08040/RhcerR0301Chr03A08050/RhcerR0301Chr03A10330/RhcerR0301Chr03B08050/RhcerR0301Chr03B10310/Rhc…	93
GO:0008168	methyltransferase activity	46/2328	137/10571	0.00116404	0.0462706	0.0438047	RhcerR0301Chr01A08880/RhcerR0301Chr01B08650/RhcerR0301Chr02B12910/RhcerR0301Chr03A00640/RhcerR0301Chr03A08980/RhcerR0301Chr03B00470/RhcerR0301Chr03B00610/RhcerR0301Chr03B12510/RhcerR0301Chr04B04750/RhcerR0301Chr05A05710/RhcerR0301Chr05B05610/RhcerR0301Chr05B06150/RhcerR0301Chr08A04440/RhcerR0301Chr08A04880/RhcerR0301Chr08A05320/RhcerR0301Chr08A06230/RhcerR0301Chr08A06370/RhcerR0301Chr08B04360/Rhc…	46
KEGG Pathway
ko04361	Axon regeneration	18/1471	22/7943	2.05761e-10	2.22222e-08	1.92765e-08	RhcerR0301Chr01A09350/RhcerR0301Chr01A09640/RhcerR0301Chr01B04110/RhcerR0301Chr01B09140/RhcerR0301Chr01B09190/RhcerR0301Chr03A01740/RhcerR0301Chr03B01640/RhcerR0301Chr03B01650/RhcerR0301Chr08A02370/RhcerR0301Chr08A02380/RhcerR0301Chr08B02400/RhcerR0301Chr13A02530/RhcerR0301Chr13A02690/RhcerR0301Chr13A02700/RhcerR0301Chr13B02120/RhcerR0301Chr13B02270/RhcerR0301Chr13B02280/RhcerR0301Chr13B02290	18
ko00340	Histidine metabolism	14/1471	26/7943	5.42511e-05	0.00150615	0.00130651	RhcerR0301Chr01A09280/RhcerR0301Chr01B02790/RhcerR0301Chr01B09070/RhcerR0301Chr03A02720/RhcerR0301Chr03A07160/RhcerR0301Chr03A07170/RhcerR0301Chr03A07190/RhcerR0301Chr03B07190/RhcerR0301Chr03B07210/RhcerR0301Chr04A05480/RhcerR0301Chr04B05540/RhcerR0301Chr09A03490/RhcerR0301Chr09B03940/RhcerR0301Chr14B02650	14
ko04150	mTOR signaling pathway	14/1471	26/7943	5.42511e-05	0.00150615	0.00130651	RhcerR0301Chr01A04370/RhcerR0301Chr02B08390/RhcerR0301Chr03A08480/RhcerR0301Chr03B08450/RhcerR0301Chr04A04320/RhcerR0301Chr04B04400/RhcerR0301Chr07A04700/RhcerR0301Chr07B04830/RhcerR0301Chr08A01530/RhcerR0301Chr08B01600/RhcerR0301Chr11A03450/RhcerR0301Chr11B03610/RhcerR0301Chr12A06880/RhcerR0301Chr12B06770	14
ko04978	Mineral absorption	10/1471	15/7943	5.57835e-05	0.00150615	0.00130651	RhcerR0301Chr02A07810/RhcerR0301Chr02B02440/RhcerR0301Chr02B07900/RhcerR0301Chr03A11710/RhcerR0301Chr03B00330/RhcerR0301Chr03B11730/RhcerR0301Chr11B06520/RhcerR0301Chr12A01050/RhcerR0301Chr12B00980/RhcerR0301Chr16B03880	10
ko00750	Vitamin B6 metabolism	9/1471	14/7943	0.000203875	0.00440369	0.00381997	RhcerR0301Chr03A08910/RhcerR0301Chr05A03450/RhcerR0301Chr05B03940/RhcerR0301Chr06A08230/RhcerR0301Chr06B08400/RhcerR0301Chr07A04470/RhcerR0301Chr07A04480/RhcerR0301Chr07B04600/RhcerR0301Chr07B04610	9
ko00562	Inositol phosphate metabolism	19/1471	47/7943	0.000379247	0.00682645	0.00592158	RhcerR0301Chr01B02140/RhcerR0301Chr03A00550/RhcerR0301Chr03A09140/RhcerR0301Chr03A10940/RhcerR0301Chr03A11350/RhcerR0301Chr03A11540/RhcerR0301Chr03B09110/RhcerR0301Chr03B11330/RhcerR0301Chr04B03080/RhcerR0301Chr05A04950/RhcerR0301Chr05B05420/RhcerR0301Chr07A03630/RhcerR0301Chr07B03690/RhcerR0301Chr13A04230/RhcerR0301Chr13B03760/RhcerR0301Chr15A02310/RhcerR0301Chr15A02510/RhcerR0301Chr15B02000/Rhc…	19
ko03420	Nucleotide excision repair	8/1471	13/7943	0.000719837	0.0111061	0.00963391	RhcerR0301Chr05A08820/RhcerR0301Chr05B09210/RhcerR0301Chr07A03920/RhcerR0301Chr07A05840/RhcerR0301Chr07B03960/RhcerR0301Chr09A01960/RhcerR0301Chr12A07750/RhcerR0301Chr12B07480	8
ko00970	Aminoacyl-tRNA biosynthesis	21/1471	57/7943	0.000832821	0.0112431	0.00975278	RhcerR0301Chr01A07420/RhcerR0301Chr01A08800/RhcerR0301Chr01A09210/RhcerR0301Chr01B07220/RhcerR0301Chr01B08570/RhcerR0301Chr01B09000/RhcerR0301Chr02A06010/RhcerR0301Chr02B06120/RhcerR0301Chr03B03380/RhcerR0301Chr04A04030/RhcerR0301Chr04B04120/RhcerR0301Chr06B04290/RhcerR0301Chr08A02010/RhcerR0301Chr08B02120/RhcerR0301Chr12A02430/RhcerR0301Chr12B02220/RhcerR0301Chr12B02970/RhcerR0301Chr13A01560/Rhc…	21
ko00910	Nitrogen metabolism	11/1471	24/7943	0.00197048	0.0236458	0.0205115	RhcerR0301Chr01B11510/RhcerR0301Chr03A12390/RhcerR0301Chr03A12400/RhcerR0301Chr03A12420/RhcerR0301Chr03B12420/RhcerR0301Chr03B12430/RhcerR0301Chr03B12440/RhcerR0301Chr04A04500/RhcerR0301Chr04B04580/RhcerR0301Chr05A09370/RhcerR0301Chr11B02400	11
ko00300	Lysine biosynthesis	7/1471	12/7943	0.00243971	0.0263489	0.0228562	RhcerR0301Chr05A02800/RhcerR0301Chr05B03290/RhcerR0301Chr08A05210/RhcerR0301Chr08B05170/RhcerR0301Chr08B05180/RhcerR0301Chr15A01840/RhcerR0301Chr15B01540	7

## Sheet: red
Biological process
ID	Description	GeneRatio	BgRatio	pvalue	p.adjust	qvalue	geneID	Count
GO:0006457	protein folding	12/123	76/7626	2.33914e-09	8.42089e-08	6.8943e-08	RhcerR0301Chr01A08790/RhcerR0301Chr01A08860/RhcerR0301Chr01B08630/RhcerR0301Chr03A02460/RhcerR0301Chr05A06630/RhcerR0301Chr05B06110/RhcerR0301Chr05B07010/RhcerR0301Chr08B04690/RhcerR0301Chr13A04050/RhcerR0301Chr13B03570/RhcerR0301Chr13B03580/RhcerR0301Chr16B01160	12
GO:0015986	ATP synthesis coupled proton transport	4/123	26/7626	0.000731954	0.0131752	0.0107867	RhcerR0301Chr03A01540/RhcerR0301Chr07A01500/RhcerR0301Chr07B01380/RhcerR0301Chr10B02940	4
Cellular component
GO:0000276	mitochondrial proton-transporting ATP synthase complex, coupling factor F(o)	3/41	12/3348	0.000347508	0.0045176	0.00329218	RhcerR0301Chr03A01540/RhcerR0301Chr07A01500/RhcerR0301Chr07B01380	3
GO:0000786	nucleosome	4/41	46/3348	0.00217918	0.0132166	0.00963155	RhcerR0301Chr02A12270/RhcerR0301Chr02B12350/RhcerR0301Chr03A05400/RhcerR0301Chr03B05310	4
GO:0005730	nucleolus	3/41	26/3348	0.00364561	0.0132166	0.00963155	RhcerR0301Chr01A04430/RhcerR0301Chr03A08510/RhcerR0301Chr11B02230	3
GO:0005852	eukaryotic translation initiation factor 3 complex	3/41	27/3348	0.00406666	0.0132166	0.00963155	RhcerR0301Chr02B11860/RhcerR0301Chr15A01050/RhcerR0301Chr15B00880	3
Molecular function
GO:0051087	chaperone binding	6/163	21/10571	5.49206e-07	3.13048e-05	2.71713e-05	RhcerR0301Chr01A08790/RhcerR0301Chr01B04550/RhcerR0301Chr01B08280/RhcerR0301Chr14A02400/RhcerR0301Chr14A02890/RhcerR0301Chr14B02300	6
GO:0051082	unfolded protein binding	7/163	50/10571	1.0422e-05	0.000297028	0.000257808	RhcerR0301Chr01A08860/RhcerR0301Chr01B08630/RhcerR0301Chr03A02460/RhcerR0301Chr05A06630/RhcerR0301Chr05B06110/RhcerR0301Chr05B07010/RhcerR0301Chr08B04690	7
GO:0022857	transmembrane transporter activity	15/163	424/10571	0.00229746	0.0436517	0.0378879	RhcerR0301Chr01A01670/RhcerR0301Chr02A02780/RhcerR0301Chr02B02950/RhcerR0301Chr02B07470/RhcerR0301Chr03A00430/RhcerR0301Chr03B08680/RhcerR0301Chr05A07750/RhcerR0301Chr05A08620/RhcerR0301Chr05B08170/RhcerR0301Chr05B09010/RhcerR0301Chr06B04060/RhcerR0301Chr12A01370/RhcerR0301Chr12B07420/RhcerR0301Chr13A02140/RhcerR0301Chr13B01740	15
GO:0004601	peroxidase activity	4/163	40/10571	0.00323202	0.0460564	0.039975	RhcerR0301Chr05A02680/RhcerR0301Chr07A00410/RhcerR0301Chr07B00240/RhcerR0301Chr07B00310	4
KEGG Pathway
none

## Sheet: brown
Biological process
ID	Description	GeneRatio	BgRatio	pvalue	p.adjust	qvalue	geneID	Count
GO:0006355	regulation of transcription, DNA-templated	38/437	389/7626	0.000783431	0.0290451	0.026905	RhcerR0301Chr01B04080/RhcerR0301Chr01B05270/RhcerR0301Chr01B05720/RhcerR0301Chr02A03090/RhcerR0301Chr02A03300/RhcerR0301Chr02A03940/RhcerR0301Chr02A04040/RhcerR0301Chr02A05810/RhcerR0301Chr02A09780/RhcerR0301Chr02B03470/RhcerR0301Chr02B09970/RhcerR0301Chr03A08210/RhcerR0301Chr04A01710/RhcerR0301Chr04A06230/RhcerR0301Chr04B01770/RhcerR0301Chr04B06310/RhcerR0301Chr06A02830/RhcerR0301Chr06A05220/Rhc…	38
GO:0006865	amino acid transport	6/437	22/7626	0.0011618	0.0290451	0.026905	RhcerR0301Chr05A01180/RhcerR0301Chr05B01490/RhcerR0301Chr08A01690/RhcerR0301Chr08B01780/RhcerR0301Chr15A01070/RhcerR0301Chr15B00910	6
Cellular component
GO:0016020	membrane	70/181	489/3348	1.64672e-16	2.14073e-15	1.56005e-15	RhcerR0301Chr01A00620/RhcerR0301Chr01A05490/RhcerR0301Chr01A06310/RhcerR0301Chr01A10340/RhcerR0301Chr01B06020/RhcerR0301Chr02A10970/RhcerR0301Chr02A12700/RhcerR0301Chr02A12780/RhcerR0301Chr02B09050/RhcerR0301Chr02B12870/RhcerR0301Chr03A01050/RhcerR0301Chr03A01110/RhcerR0301Chr03A11040/RhcerR0301Chr03B01040/RhcerR0301Chr03B11010/RhcerR0301Chr04A02590/RhcerR0301Chr04A03490/RhcerR0301Chr04A05110/Rhc…	70
GO:0005576	extracellular region	32/181	125/3348	1.66775e-14	1.08404e-13	7.89987e-14	RhcerR0301Chr01B08180/RhcerR0301Chr02A11390/RhcerR0301Chr02A12490/RhcerR0301Chr02B11470/RhcerR0301Chr03A07180/RhcerR0301Chr03A09340/RhcerR0301Chr03B07200/RhcerR0301Chr03B09310/RhcerR0301Chr04A00310/RhcerR0301Chr04B00360/RhcerR0301Chr07B03680/RhcerR0301Chr09B00920/RhcerR0301Chr11A05460/RhcerR0301Chr11A05940/RhcerR0301Chr11B05670/RhcerR0301Chr11B06140/RhcerR0301Chr12A03690/RhcerR0301Chr12A07370/Rhc…	32
GO:0042025	host cell nucleus	25/181	272/3348	0.00515394	0.0223337	0.0162756	RhcerR0301Chr01B04080/RhcerR0301Chr01B05270/RhcerR0301Chr01B05720/RhcerR0301Chr02A03090/RhcerR0301Chr02A03140/RhcerR0301Chr02A04040/RhcerR0301Chr02A09780/RhcerR0301Chr02B03310/RhcerR0301Chr02B09970/RhcerR0301Chr03A08210/RhcerR0301Chr04A01710/RhcerR0301Chr04B01770/RhcerR0301Chr06A02830/RhcerR0301Chr06B02720/RhcerR0301Chr09A03840/RhcerR0301Chr09B04310/RhcerR0301Chr11A06650/RhcerR0301Chr12A05070/Rhc…	25
Molecular function
GO:0030248	cellulose binding	26/587	68/10571	6.43543e-16	5.72753e-14	4.60641e-14	RhcerR0301Chr01B08180/RhcerR0301Chr02A12490/RhcerR0301Chr03A07180/RhcerR0301Chr03A09340/RhcerR0301Chr03B07200/RhcerR0301Chr03B09310/RhcerR0301Chr04A00310/RhcerR0301Chr04B00360/RhcerR0301Chr07B03680/RhcerR0301Chr09B00920/RhcerR0301Chr11A05460/RhcerR0301Chr11A05940/RhcerR0301Chr11B05670/RhcerR0301Chr11B06140/RhcerR0301Chr12A03690/RhcerR0301Chr12A07370/RhcerR0301Chr12B03500/RhcerR0301Chr12B07460/Rhc…	26
GO:0004553	hydrolase activity, hydrolyzing O-glycosyl compounds	58/587	335/10571	4.17392e-15	1.8574e-13	1.49383e-13	RhcerR0301Chr01A06460/RhcerR0301Chr01A10770/RhcerR0301Chr01A11190/RhcerR0301Chr01B10400/RhcerR0301Chr02A06250/RhcerR0301Chr02A12490/RhcerR0301Chr02B05230/RhcerR0301Chr02B06370/RhcerR0301Chr03A00240/RhcerR0301Chr03A02440/RhcerR0301Chr03A09340/RhcerR0301Chr03B00180/RhcerR0301Chr03B02390/RhcerR0301Chr03B04250/RhcerR0301Chr03B09310/RhcerR0301Chr04A00310/RhcerR0301Chr04A03330/RhcerR0301Chr04A03340/Rhc…	58
GO:0022857	transmembrane transporter activity	50/587	424/10571	3.00863e-07	8.92561e-06	7.17849e-06	RhcerR0301Chr01A06310/RhcerR0301Chr01A09170/RhcerR0301Chr01B06020/RhcerR0301Chr02A10970/RhcerR0301Chr02A12700/RhcerR0301Chr03A00350/RhcerR0301Chr03B04390/RhcerR0301Chr04A03490/RhcerR0301Chr04A04150/RhcerR0301Chr04A05110/RhcerR0301Chr04B03530/RhcerR0301Chr04B05170/RhcerR0301Chr04B06150/RhcerR0301Chr05A06270/RhcerR0301Chr05B05080/RhcerR0301Chr06A06260/RhcerR0301Chr06A06510/RhcerR0301Chr06B00350/Rhc…	50
GO:0050660	flavin adenine dinucleotide binding	26/587	196/10571	3.05521e-05	0.000679785	0.000546723	RhcerR0301Chr01A07260/RhcerR0301Chr01A11830/RhcerR0301Chr01A12660/RhcerR0301Chr01B07050/RhcerR0301Chr02A06870/RhcerR0301Chr02B06990/RhcerR0301Chr03A02750/RhcerR0301Chr03B03960/RhcerR0301Chr05B03330/RhcerR0301Chr05B05110/RhcerR0301Chr07B00190/RhcerR0301Chr08A00330/RhcerR0301Chr08A00340/RhcerR0301Chr08A04760/RhcerR0301Chr08B00450/RhcerR0301Chr08B00940/RhcerR0301Chr08B00950/RhcerR0301Chr08B04560/Rhc…	26
GO:0016705	oxidoreductase activity, acting on paired donors, with incorporation or reduction of molecular oxygen	31/587	313/10571	0.00123286	0.0219448	0.0176493	RhcerR0301Chr02A05510/RhcerR0301Chr03A00580/RhcerR0301Chr03B00910/RhcerR0301Chr03B00920/RhcerR0301Chr03B08120/RhcerR0301Chr04A01800/RhcerR0301Chr04A02180/RhcerR0301Chr04A02450/RhcerR0301Chr04B01890/RhcerR0301Chr04B02270/RhcerR0301Chr04B02480/RhcerR0301Chr04B02910/RhcerR0301Chr05A05040/RhcerR0301Chr06A07840/RhcerR0301Chr06B08000/RhcerR0301Chr07A01190/RhcerR0301Chr07B01030/RhcerR0301Chr07B01080/Rhc…	31
GO:0004650	polygalacturonase activity	6/587	24/10571	0.00162739	0.0241397	0.0194145	RhcerR0301Chr01A12480/RhcerR0301Chr03A01440/RhcerR0301Chr03B01360/RhcerR0301Chr10B04060/RhcerR0301Chr13A03260/RhcerR0301Chr13B00660	6
GO:0016628	oxidoreductase activity, acting on the CH-CH group of donors, NAD or NADP as acceptor	4/587	11/10571	0.00226966	0.028857	0.0232085	RhcerR0301Chr06A04760/RhcerR0301Chr06A04770/RhcerR0301Chr06A04780/RhcerR0301Chr06B04710	4
GO:0003700	DNA-binding transcription factor activity	12/587	86/10571	0.00270801	0.0301267	0.0242296	RhcerR0301Chr02A03300/RhcerR0301Chr02A05810/RhcerR0301Chr02B03470/RhcerR0301Chr06B06440/RhcerR0301Chr06B06450/RhcerR0301Chr08A05670/RhcerR0301Chr12A05070/RhcerR0301Chr12B04970/RhcerR0301Chr14A02370/RhcerR0301Chr14B02270/RhcerR0301Chr16A01540/RhcerR0301Chr16B01760	12
GO:0000981	DNA-binding transcription factor activity, RNA polymerase II-specific	21/587	202/10571	0.00412098	0.0407519	0.0327751	RhcerR0301Chr01B04080/RhcerR0301Chr01B05270/RhcerR0301Chr01B05720/RhcerR0301Chr02A03090/RhcerR0301Chr02A04040/RhcerR0301Chr02A09780/RhcerR0301Chr02B09970/RhcerR0301Chr03A08210/RhcerR0301Chr04A01710/RhcerR0301Chr04B01770/RhcerR0301Chr06A02830/RhcerR0301Chr06B02720/RhcerR0301Chr09A03840/RhcerR0301Chr09B04310/RhcerR0301Chr11A06650/RhcerR0301Chr12A05360/RhcerR0301Chr12A06790/RhcerR0301Chr12B06670/Rhc…	21
GO:0020037	heme binding	34/587	385/10571	0.00487048	0.0433472	0.0348624	RhcerR0301Chr02A05510/RhcerR0301Chr02A10710/RhcerR0301Chr02B10830/RhcerR0301Chr03A00580/RhcerR0301Chr03B00910/RhcerR0301Chr03B00920/RhcerR0301Chr03B08120/RhcerR0301Chr04A01800/RhcerR0301Chr04A02180/RhcerR0301Chr04A02450/RhcerR0301Chr04B01890/RhcerR0301Chr04B02270/RhcerR0301Chr04B02480/RhcerR0301Chr04B02910/RhcerR0301Chr05A05040/RhcerR0301Chr05B05110/RhcerR0301Chr06A07840/RhcerR0301Chr06B08000/Rhc…	34
GO:0005506	iron ion binding	31/587	346/10571	0.00570331	0.0461449	0.0371124	RhcerR0301Chr02A05510/RhcerR0301Chr03A00580/RhcerR0301Chr03B00910/RhcerR0301Chr03B00920/RhcerR0301Chr03B08120/RhcerR0301Chr04A01800/RhcerR0301Chr04A02180/RhcerR0301Chr04A02450/RhcerR0301Chr04B01890/RhcerR0301Chr04B02270/RhcerR0301Chr04B02480/RhcerR0301Chr04B02910/RhcerR0301Chr05A05040/RhcerR0301Chr06A07840/RhcerR0301Chr06B08000/RhcerR0301Chr07A01190/RhcerR0301Chr07B01030/RhcerR0301Chr07B01080/Rhc…	31
KEGG Pathway
ko00040	Pentose and glucuronate interconversions	19/363	77/7943	9.6473e-10	5.69191e-08	4.77288e-08	RhcerR0301Chr01A12480/RhcerR0301Chr02A10180/RhcerR0301Chr02A10770/RhcerR0301Chr02B10350/RhcerR0301Chr02B10880/RhcerR0301Chr04A05460/RhcerR0301Chr04B00100/RhcerR0301Chr04B05520/RhcerR0301Chr06B02140/RhcerR0301Chr10B04060/RhcerR0301Chr11A00680/RhcerR0301Chr11B00720/RhcerR0301Chr11B03830/RhcerR0301Chr13A03260/RhcerR0301Chr14A03860/RhcerR0301Chr14B03780/RhcerR0301Chr15A01160/RhcerR0301Chr15B00990/Rhc…	19
ko00071	Fatty acid degradation	8/363	20/7943	1.36916e-06	4.03903e-05	3.38687e-05	RhcerR0301Chr02A06870/RhcerR0301Chr02B06990/RhcerR0301Chr03A05940/RhcerR0301Chr03B05850/RhcerR0301Chr05A01400/RhcerR0301Chr05B01740/RhcerR0301Chr08A04760/RhcerR0301Chr08B04560	8
ko00500	Starch and sucrose metabolism	18/363	142/7943	7.63558e-05	0.00150166	0.0012592	RhcerR0301Chr01A10770/RhcerR0301Chr01A11190/RhcerR0301Chr01A11630/RhcerR0301Chr01B10400/RhcerR0301Chr03A02440/RhcerR0301Chr03A09340/RhcerR0301Chr03B02390/RhcerR0301Chr03B09310/RhcerR0301Chr04A00310/RhcerR0301Chr04A03330/RhcerR0301Chr04A03340/RhcerR0301Chr04B00360/RhcerR0301Chr08A02550/RhcerR0301Chr08B02610/RhcerR0301Chr09B00920/RhcerR0301Chr16A02140/RhcerR0301Chr16A02580/RhcerR0301Chr16B02330	18
ko04146	Peroxisome	10/363	62/7943	0.000449824	0.0066349	0.00556361	RhcerR0301Chr01B05480/RhcerR0301Chr02A01310/RhcerR0301Chr02B01530/RhcerR0301Chr05A03860/RhcerR0301Chr05B04350/RhcerR0301Chr06A01810/RhcerR0301Chr07A04050/RhcerR0301Chr11B01480/RhcerR0301Chr12B05310/RhcerR0301Chr16B03910	10
ko00100	Steroid biosynthesis	7/363	40/7943	0.00198385	0.0234094	0.0196296	RhcerR0301Chr06A04000/RhcerR0301Chr06A04770/RhcerR0301Chr06A04780/RhcerR0301Chr06B03890/RhcerR0301Chr06B04710/RhcerR0301Chr09B03550/RhcerR0301Chr10B02500	7

## Sheet: green
Biological process
ID	Description	GeneRatio	BgRatio	pvalue	p.adjust	qvalue	geneID	Count
GO:0051603	proteolysis involved in cellular protein catabolic process	11/134	28/7626	5.42863e-13	2.11717e-11	1.3143e-11	RhcerR0301Chr01A10800/RhcerR0301Chr01B10430/RhcerR0301Chr03B11200/RhcerR0301Chr05B08890/RhcerR0301Chr07A03540/RhcerR0301Chr09A06130/RhcerR0301Chr09B06440/RhcerR0301Chr12A06030/RhcerR0301Chr13A00540/RhcerR0301Chr13A02050/RhcerR0301Chr13B01650	11
GO:0006096	glycolytic process	5/134	17/7626	8.11836e-06	0.000158308	9.82749e-05	RhcerR0301Chr02B10300/RhcerR0301Chr03A09000/RhcerR0301Chr03B08970/RhcerR0301Chr09A04200/RhcerR0301Chr09B04660	5
GO:0030833	regulation of actin filament polymerization	4/134	10/7626	1.76367e-05	0.000229278	0.000142332	RhcerR0301Chr05A01950/RhcerR0301Chr06A03280/RhcerR0301Chr12A04320/RhcerR0301Chr16B02920	4
GO:0006511	ubiquitin-dependent protein catabolic process	8/134	70/7626	2.78436e-05	0.000271475	0.000168527	RhcerR0301Chr01A07680/RhcerR0301Chr01A10800/RhcerR0301Chr01B10430/RhcerR0301Chr03A02070/RhcerR0301Chr05B08890/RhcerR0301Chr07A03540/RhcerR0301Chr12A06030/RhcerR0301Chr15A01570	8
GO:0034314	Arp2/3 complex-mediated actin nucleation	4/134	12/7626	4.0449e-05	0.000315502	0.000195858	RhcerR0301Chr05A01950/RhcerR0301Chr06A03280/RhcerR0301Chr12A04320/RhcerR0301Chr16B02920	4
GO:0030163	protein catabolic process	4/134	16/7626	0.000140804	0.000915228	0.000568158	RhcerR0301Chr03A10800/RhcerR0301Chr03A11320/RhcerR0301Chr03B11300/RhcerR0301Chr11B04670	4
GO:0006414	translational elongation	3/134	16/7626	0.00251248	0.0136929	0.00850034	RhcerR0301Chr02A09710/RhcerR0301Chr02B09900/RhcerR0301Chr16A02280	3
GO:0006099	tricarboxylic acid cycle	4/134	34/7626	0.00280881	0.0136929	0.00850034	RhcerR0301Chr15A00430/RhcerR0301Chr15B00420/RhcerR0301Chr16A01660/RhcerR0301Chr16B01890	4
GO:0006139	nucleobase-containing compound metabolic process	3/134	20/7626	0.00485895	0.0210554	0.0130709	RhcerR0301Chr03A00970/RhcerR0301Chr03A11500/RhcerR0301Chr12B05950	3
GO:0009116	nucleoside metabolic process	3/134	24/7626	0.00819681	0.0319676	0.0198449	RhcerR0301Chr01B11400/RhcerR0301Chr12B05950/RhcerR0301Chr14A00760	3
GO:0006418	tRNA aminoacylation for protein translation	4/134	54/7626	0.0146332	0.0493785	0.0306533	RhcerR0301Chr03B01730/RhcerR0301Chr05A06960/RhcerR0301Chr15A00420/RhcerR0301Chr15B00430	4
GO:0006308	DNA catabolic process	2/134	11/7626	0.0151934	0.0493785	0.0306533	RhcerR0301Chr13B02800/RhcerR0301Chr14A00070	2
Cellular component
GO:0005839	proteasome core complex	11/50	28/3348	4.5736e-14	5.48831e-13	2.88859e-13	RhcerR0301Chr01A10800/RhcerR0301Chr01B10430/RhcerR0301Chr03B11200/RhcerR0301Chr05B08890/RhcerR0301Chr07A03540/RhcerR0301Chr09A06130/RhcerR0301Chr09B06440/RhcerR0301Chr12A06030/RhcerR0301Chr13A00540/RhcerR0301Chr13A02050/RhcerR0301Chr13B01650	11
GO:0005737	cytoplasm	13/50	171/3348	6.92728e-07	4.15637e-06	2.18756e-06	RhcerR0301Chr02A13040/RhcerR0301Chr02B13140/RhcerR0301Chr03A10800/RhcerR0301Chr03A11320/RhcerR0301Chr03B11300/RhcerR0301Chr05A09550/RhcerR0301Chr05B04370/RhcerR0301Chr05B04380/RhcerR0301Chr07A04330/RhcerR0301Chr11A00850/RhcerR0301Chr11B00900/RhcerR0301Chr11B04670/RhcerR0301Chr14A04560	13
GO:0019773	proteasome core complex, alpha-subunit complex	5/50	14/3348	1.09652e-06	4.38609e-06	2.30847e-06	RhcerR0301Chr01A10800/RhcerR0301Chr01B10430/RhcerR0301Chr05B08890/RhcerR0301Chr07A03540/RhcerR0301Chr12A06030	5
GO:0015629	actin cytoskeleton	4/50	10/3348	8.66048e-06	2.59815e-05	1.36744e-05	RhcerR0301Chr05A01950/RhcerR0301Chr06A03280/RhcerR0301Chr12A04320/RhcerR0301Chr16B02920	4
GO:0005885	Arp2/3 protein complex	4/50	12/3348	1.99678e-05	4.79227e-05	2.52225e-05	RhcerR0301Chr05A01950/RhcerR0301Chr06A03280/RhcerR0301Chr12A04320/RhcerR0301Chr16B02920	4
GO:0005743	mitochondrial inner membrane	3/50	28/3348	0.00789662	0.0157932	0.00831223	RhcerR0301Chr02A13180/RhcerR0301Chr02B13220/RhcerR0301Chr10A02000	3
Molecular function
GO:0004175	endopeptidase activity	11/181	27/10571	2.8104e-13	1.96728e-11	1.47916e-11	RhcerR0301Chr01A10800/RhcerR0301Chr01B10430/RhcerR0301Chr03B11200/RhcerR0301Chr05B08890/RhcerR0301Chr07A03540/RhcerR0301Chr09A06130/RhcerR0301Chr09B06440/RhcerR0301Chr12A06030/RhcerR0301Chr13A00540/RhcerR0301Chr13A02050/RhcerR0301Chr13B01650	11
GO:0004298	threonine-type endopeptidase activity	11/181	30/10571	1.12618e-12	3.94162e-11	2.96362e-11	RhcerR0301Chr01A10800/RhcerR0301Chr01B10430/RhcerR0301Chr03B11200/RhcerR0301Chr05B08890/RhcerR0301Chr07A03540/RhcerR0301Chr09A06130/RhcerR0301Chr09B06440/RhcerR0301Chr12A06030/RhcerR0301Chr13A00540/RhcerR0301Chr13A02050/RhcerR0301Chr13B01650	11
GO:0004177	aminopeptidase activity	4/181	25/10571	0.000793737	0.0182446	0.0137178	RhcerR0301Chr02A13040/RhcerR0301Chr02B13140/RhcerR0301Chr05B04370/RhcerR0301Chr05B04380	4
GO:0030145	manganese ion binding	3/181	13/10571	0.00124431	0.0182446	0.0137178	RhcerR0301Chr02A13040/RhcerR0301Chr02B13140/RhcerR0301Chr05A09550	3
GO:0003746	translation elongation factor activity	3/181	14/10571	0.00156382	0.0182446	0.0137178	RhcerR0301Chr02A09710/RhcerR0301Chr02B09900/RhcerR0301Chr16A02280	3
GO:0008137	NADH dehydrogenase (ubiquinone) activity	3/181	14/10571	0.00156382	0.0182446	0.0137178	RhcerR0301Chr02A08950/RhcerR0301Chr03A04980/RhcerR0301Chr03B04890	3
GO:0000287	magnesium ion binding	5/181	60/10571	0.00355291	0.0355291	0.0267136	RhcerR0301Chr02B10300/RhcerR0301Chr04A05380/RhcerR0301Chr07A04330/RhcerR0301Chr11A00850/RhcerR0301Chr11B00900	5
KEGG Pathway
ko03050	Proteasome	27/173	80/7943	9.76444e-26	4.49164e-24	3.70021e-24	RhcerR0301Chr01A05810/RhcerR0301Chr01A07680/RhcerR0301Chr01A10800/RhcerR0301Chr01B05560/RhcerR0301Chr01B10430/RhcerR0301Chr03A10800/RhcerR0301Chr03A11230/RhcerR0301Chr03A11320/RhcerR0301Chr03A11940/RhcerR0301Chr03B11200/RhcerR0301Chr03B11210/RhcerR0301Chr03B11300/RhcerR0301Chr03B11970/RhcerR0301Chr05A09600/RhcerR0301Chr05B08890/RhcerR0301Chr05B10140/RhcerR0301Chr07A03540/RhcerR0301Chr09A06130/Rhc…	27
ko00190	Oxidative phosphorylation	13/173	141/7943	1.10755e-05	0.000254736	0.000209851	RhcerR0301Chr02A13180/RhcerR0301Chr02B13220/RhcerR0301Chr03A04980/RhcerR0301Chr03A09950/RhcerR0301Chr03B04890/RhcerR0301Chr03B05390/RhcerR0301Chr03B09930/RhcerR0301Chr05B02280/RhcerR0301Chr06B07370/RhcerR0301Chr07A04330/RhcerR0301Chr09A00850/RhcerR0301Chr15A01120/RhcerR0301Chr15B00960	13
ko00010	Glycolysis / Gluconeogenesis	8/173	78/7943	0.00027569	0.00422724	0.0034824	RhcerR0301Chr01A09270/RhcerR0301Chr02A03450/RhcerR0301Chr02B10300/RhcerR0301Chr03A09000/RhcerR0301Chr03B08970/RhcerR0301Chr05A09550/RhcerR0301Chr09A04200/RhcerR0301Chr09B04660	8

## Sheet: greenyellow
Biological process
ID	Description	GeneRatio	BgRatio	pvalue	p.adjust	qvalue	geneID	Count
GO:0006979	response to oxidative stress	2/18	29/7626	0.00205736	0.00617208	NA	RhcerR0301Chr06A06330/RhcerR0301Chr06B06340	2
GO:0006457	protein folding	2/18	76/7626	0.0135259	0.0202888	NA	RhcerR0301Chr07A02060/RhcerR0301Chr07B01880	2
GO:0006308	DNA catabolic process	1/18	11/7626	0.0256762	0.0256762	NA	RhcerR0301Chr14A00170	1
Cellular component
GO:0005783	endoplasmic reticulum	2/5	27/3348	0.000617153	0.00123431	0.000649634	RhcerR0301Chr07A02060/RhcerR0301Chr07B01880	2
Molecular function
GO:0004601	peroxidase activity	6/24	40/10571	2.54001e-10	4.31801e-09	2.40632e-09	RhcerR0301Chr05A00610/RhcerR0301Chr05A00620/RhcerR0301Chr05B00930/RhcerR0301Chr05B00940/RhcerR0301Chr06A06330/RhcerR0301Chr06B06340	6
GO:0020037	heme binding	6/24	385/10571	0.000172917	0.0014698	0.000819083	RhcerR0301Chr05A00610/RhcerR0301Chr05A00620/RhcerR0301Chr05B00930/RhcerR0301Chr05B00940/RhcerR0301Chr06A06330/RhcerR0301Chr06B06340	6
GO:0016702	oxidoreductase activity, acting on single donors with incorporation of molecular oxygen, incorporation of two atoms of oxygen	2/24	12/10571	0.000321561	0.00166266	0.000926562	RhcerR0301Chr10A03970/RhcerR0301Chr10B05070	2
GO:0005507	copper ion binding	3/24	64/10571	0.000391215	0.00166266	0.000926562	RhcerR0301Chr13A04910/RhcerR0301Chr13B04470/RhcerR0301Chr14B02170	3
GO:0051082	unfolded protein binding	2/24	50/10571	0.00566248	0.0192524	0.0107289	RhcerR0301Chr07A02060/RhcerR0301Chr07B01880	2
KEGG Pathway
ko00350	Tyrosine metabolism	3/11	53/7943	4.45767e-05	0.000178307	4.69229e-05	RhcerR0301Chr04A03560/RhcerR0301Chr04B03600/RhcerR0301Chr16B03700	3
ko04141	Protein processing in endoplasmic reticulum	2/11	117/7943	0.0108479	0.0216958	0.00570941	RhcerR0301Chr07A02060/RhcerR0301Chr07B01880	2

## Sheet: magenta
Biological process
ID	Description	GeneRatio	BgRatio	pvalue	p.adjust	qvalue	geneID	Count
GO:0016311	dephosphorylation	2/29	25/7626	0.00396809	0.0363249	0.0267657	RhcerR0301Chr02A11310/RhcerR0301Chr02B11380	2
GO:0006470	protein dephosphorylation	2/29	34/7626	0.00726498	0.0363249	0.0267657	RhcerR0301Chr02A11310/RhcerR0301Chr02B11380	2
Cellular component
GO:0005886	plasma membrane	2/11	22/3348	0.00218763	0.0065629	0.00460554	RhcerR0301Chr03A10500/RhcerR0301Chr03B10480	2
Molecular function
GO:0008289	lipid binding	4/43	21/10571	1.35078e-06	3.64711e-05	2.41719e-05	RhcerR0301Chr06A01900/RhcerR0301Chr07A03020/RhcerR0301Chr07B02990/RhcerR0301Chr08B00580	4
GO:0015267	channel activity	2/43	14/10571	0.00142591	0.0147693	0.00978864	RhcerR0301Chr11A00180/RhcerR0301Chr11B00170	2
GO:0008138	protein tyrosine/serine/threonine phosphatase activity	2/43	15/10571	0.00164104	0.0147693	0.00978864	RhcerR0301Chr02A11310/RhcerR0301Chr02B11380	2
GO:0004725	protein tyrosine phosphatase activity	2/43	18/10571	0.00237279	0.0160163	0.0106151	RhcerR0301Chr02A11310/RhcerR0301Chr02B11380	2
KEGG Pathway
none

## Sheet: pink
Biological process
ID	Description	GeneRatio	BgRatio	pvalue	p.adjust	qvalue	geneID	Count
GO:0006606	protein import into nucleus	3/49	12/7626	5.26651e-05	0.00110597	0.000665243	RhcerR0301Chr02A08280/RhcerR0301Chr08A04970/RhcerR0301Chr08B04930	3
GO:0006913	nucleocytoplasmic transport	2/49	12/7626	0.00256208	0.0184787	0.011115	RhcerR0301Chr05A07390/RhcerR0301Chr05B07800	2
GO:0006644	phospholipid metabolic process	2/49	14/7626	0.00350372	0.0184787	0.011115	RhcerR0301Chr06A01020/RhcerR0301Chr06B00800	2
GO:0007264	small GTPase mediated signal transduction	3/49	48/7626	0.00351975	0.0184787	0.011115	RhcerR0301Chr03A00440/RhcerR0301Chr03B00400/RhcerR0301Chr12B06100	3
GO:0016311	dephosphorylation	2/49	25/7626	0.0110427	0.0417	0.0250827	RhcerR0301Chr01A10700/RhcerR0301Chr01B10330	2
GO:0008654	phospholipid biosynthetic process	2/49	26/7626	0.0119143	0.0417	0.0250827	RhcerR0301Chr06A03850/RhcerR0301Chr06B03740	2
GO:0000160	phosphorelay signal transduction system	2/49	31/7626	0.016703	0.0490652	0.0295129	RhcerR0301Chr01A05790/RhcerR0301Chr13A02520	2
GO:0006470	protein dephosphorylation	2/49	34/7626	0.019907	0.0490652	0.0295129	RhcerR0301Chr01A10700/RhcerR0301Chr01B10330	2
GO:1902600	proton transmembrane transport	2/49	35/7626	0.0210279	0.0490652	0.0295129	RhcerR0301Chr11A01740/RhcerR0301Chr11B01810	2
Cellular component
none
Molecular function
GO:0005085	guanyl-nucleotide exchange factor activity	5/63	61/10571	2.94447e-05	0.00106001	0.000805854	RhcerR0301Chr03A00440/RhcerR0301Chr03B00400/RhcerR0301Chr12B06100/RhcerR0301Chr15A01060/RhcerR0301Chr15B00900	5
GO:0046983	protein dimerization activity	5/63	74/10571	7.51307e-05	0.00135235	0.0010281	RhcerR0301Chr01A04650/RhcerR0301Chr01B04410/RhcerR0301Chr03A07720/RhcerR0301Chr03B07740/RhcerR0301Chr09A06100	5
GO:0017056	structural constituent of nuclear pore	3/63	24/10571	0.000373433	0.00448119	0.00340675	RhcerR0301Chr03B02890/RhcerR0301Chr05A07390/RhcerR0301Chr05B07800	3
GO:0004609	phosphatidylserine decarboxylase activity	2/63	14/10571	0.00303765	0.0251392	0.0191117	RhcerR0301Chr06A03850/RhcerR0301Chr06B03740	2
GO:0008138	protein tyrosine/serine/threonine phosphatase activity	2/63	15/10571	0.00349156	0.0251392	0.0191117	RhcerR0301Chr01A10700/RhcerR0301Chr01B10330	2
GO:0004725	protein tyrosine phosphatase activity	2/63	18/10571	0.00502953	0.0301772	0.0229417	RhcerR0301Chr01A10700/RhcerR0301Chr01B10330	2
KEGG Pathway
ko04111	Cell cycle - yeast	5/55	42/7943	9.25745e-06	0.000185149	0.00016566	RhcerR0301Chr03A00440/RhcerR0301Chr03B00400/RhcerR0301Chr06A03840/RhcerR0301Chr06B03730/RhcerR0301Chr11B02450	5
ko04110	Cell cycle	4/55	48/7943	0.000319382	0.00319382	0.00285763	RhcerR0301Chr01A10700/RhcerR0301Chr01B10330/RhcerR0301Chr04B04900/RhcerR0301Chr11B06620	4
ko00564	Glycerophospholipid metabolism	4/55	68/7943	0.00120663	0.00804422	0.00719746	RhcerR0301Chr06A01020/RhcerR0301Chr06A03850/RhcerR0301Chr06B00800/RhcerR0301Chr06B03740	4

[truncated: 2 more sheets: purple, yellow]
