# Supplementary material for: Identification of Long Intergenic Noncoding RNAs in Rhizoctonia cerealis following Inoculation of Wheat
Source: Microbiol Spectr. 2023 Apr 10;11(3):e03449-22. doi: 10.1128/spectrum.03449-22 (PMC10269763; doi:10.1128/spectrum.03449-22)
Supplement: Supplemental file 3 — Supplemental material. Download spectrum.03449-22-s0003.xlsx, XLSX file, 0.03 MB [file spectrum.03449-22-s0003.xlsx]

## Sheet: DATASET S3A
DataSet S3A nearby genes of MSTRG.4380.1 10kb upstream and 20kb downstream using the window function of BEDTools software
chrom	start	end	lincRNAs	chrom	start	end	adjacent targets
Chr02B	1823067	1823494	MSTRG.4380.1	Chr02B	1810634	1814355	RhcerR0301Chr02B06500
Chr02B	1823067	1823494	MSTRG.4380.1	Chr02B	1813721	1818263	RhcerR0301Chr02B06510
Chr02B	1823067	1823494	MSTRG.4380.1	Chr02B	1819573	1821069	RhcerR0301Chr02B06530
Chr02B	1823067	1823494	MSTRG.4380.1	Chr02B	1821202	1822931	RhcerR0301Chr02B06540
Chr02B	1823067	1823494	MSTRG.4380.1	Chr02B	1824651	1827301	RhcerR0301Chr02B06550
Chr02B	1823067	1823494	MSTRG.4380.1	Chr02B	1827369	1831199	RhcerR0301Chr02B06560
Chr02B	1823067	1823494	MSTRG.4380.1	Chr02B	1831400	1834491	RhcerR0301Chr02B06570
Chr02B	1823067	1823494	MSTRG.4380.1	Chr02B	1836703	1838297	RhcerR0301Chr02B06590
Chr02B	1823067	1823494	MSTRG.4380.1	Chr02B	1838375	1838911	RhcerR0301Chr02B06600
Chr02B	1823067	1823494	MSTRG.4380.1	Chr02B	1839152	1841364	RhcerR0301Chr02B06610
Chr02B	1823067	1823494	MSTRG.4380.1	Chr02B	1841461	1842492	RhcerR0301Chr02B06620
Chr02B	1823067	1823494	MSTRG.4380.1	Chr02B	1842575	1844138	RhcerR0301Chr02B06630
Chr02B	1823067	1823494	MSTRG.4380.1	Chr02B	1818333	1819879	RhcerR0301Chr02B06520
Chr02B	1823067	1823494	MSTRG.4380.1	Chr02B	1834572	1836917	RhcerR0301Chr02B06580

## Sheet: DATASET S3B
DATASET S3A coexpressed genes of MSTRG.4380.1 selected by weight value >0 .3
fromNode	toNode	weight	direction	fromAltName	toAltName
MSTRG.4380.1	RhcerR0301Chr01A00640	0.421402	undirected	MSTRG.4380.1	RhcerR0301Chr01A00640
MSTRG.4380.1	RhcerR0301Chr01A00680	0.353615	undirected	MSTRG.4380.1	RhcerR0301Chr01A00680
MSTRG.4380.1	RhcerR0301Chr01A00770	0.358532	undirected	MSTRG.4380.1	RhcerR0301Chr01A00770
MSTRG.4380.1	RhcerR0301Chr01A01790	0.302394	undirected	MSTRG.4380.1	RhcerR0301Chr01A01790
MSTRG.4380.1	RhcerR0301Chr01A01850	0.394232	undirected	MSTRG.4380.1	RhcerR0301Chr01A01850
MSTRG.4380.1	RhcerR0301Chr01A02380	0.309305	undirected	MSTRG.4380.1	RhcerR0301Chr01A02380
MSTRG.4380.1	RhcerR0301Chr01A03540	0.410773	undirected	MSTRG.4380.1	RhcerR0301Chr01A03540
MSTRG.4380.1	RhcerR0301Chr01A04410	0.351152	undirected	MSTRG.4380.1	RhcerR0301Chr01A04410
MSTRG.4380.1	RhcerR0301Chr01A04680	0.358861	undirected	MSTRG.4380.1	RhcerR0301Chr01A04680
MSTRG.4380.1	RhcerR0301Chr01A04740	0.361779	undirected	MSTRG.4380.1	RhcerR0301Chr01A04740
MSTRG.4380.1	RhcerR0301Chr01A05250	0.303245	undirected	MSTRG.4380.1	RhcerR0301Chr01A05250
MSTRG.4380.1	RhcerR0301Chr01A06690	0.311118	undirected	MSTRG.4380.1	RhcerR0301Chr01A06690
MSTRG.4380.1	RhcerR0301Chr01A06860	0.311252	undirected	MSTRG.4380.1	RhcerR0301Chr01A06860
MSTRG.4380.1	RhcerR0301Chr01A07440	0.373009	undirected	MSTRG.4380.1	RhcerR0301Chr01A07440
MSTRG.4380.1	RhcerR0301Chr01A07720	0.317046	undirected	MSTRG.4380.1	RhcerR0301Chr01A07720
MSTRG.4380.1	RhcerR0301Chr01A08030	0.392236	undirected	MSTRG.4380.1	RhcerR0301Chr01A08030
MSTRG.4380.1	RhcerR0301Chr01A08360	0.30808	undirected	MSTRG.4380.1	RhcerR0301Chr01A08360
MSTRG.4380.1	RhcerR0301Chr01A10100	0.356834	undirected	MSTRG.4380.1	RhcerR0301Chr01A10100
MSTRG.4380.1	RhcerR0301Chr01A10270	0.339336	undirected	MSTRG.4380.1	RhcerR0301Chr01A10270
MSTRG.4380.1	RhcerR0301Chr01A10620	0.339756	undirected	MSTRG.4380.1	RhcerR0301Chr01A10620
MSTRG.4380.1	RhcerR0301Chr01A10730	0.320919	undirected	MSTRG.4380.1	RhcerR0301Chr01A10730
MSTRG.4380.1	RhcerR0301Chr01A10890	0.338157	undirected	MSTRG.4380.1	RhcerR0301Chr01A10890
MSTRG.4380.1	RhcerR0301Chr01A11900	0.328987	undirected	MSTRG.4380.1	RhcerR0301Chr01A11900
MSTRG.4380.1	RhcerR0301Chr01A11960	0.300718	undirected	MSTRG.4380.1	RhcerR0301Chr01A11960
MSTRG.4380.1	RhcerR0301Chr01B00540	0.342888	undirected	MSTRG.4380.1	RhcerR0301Chr01B00540
MSTRG.4380.1	RhcerR0301Chr01B00570	0.317505	undirected	MSTRG.4380.1	RhcerR0301Chr01B00570
MSTRG.4380.1	RhcerR0301Chr01B00660	0.362129	undirected	MSTRG.4380.1	RhcerR0301Chr01B00660
MSTRG.4380.1	RhcerR0301Chr01B01160	0.327044	undirected	MSTRG.4380.1	RhcerR0301Chr01B01160
MSTRG.4380.1	RhcerR0301Chr01B01650	0.345317	undirected	MSTRG.4380.1	RhcerR0301Chr01B01650
MSTRG.4380.1	RhcerR0301Chr01B03310	0.416127	undirected	MSTRG.4380.1	RhcerR0301Chr01B03310
MSTRG.4380.1	RhcerR0301Chr01B04430	0.318119	undirected	MSTRG.4380.1	RhcerR0301Chr01B04430
MSTRG.4380.1	RhcerR0301Chr01B04560	0.338131	undirected	MSTRG.4380.1	RhcerR0301Chr01B04560
MSTRG.4380.1	RhcerR0301Chr01B06420	0.353704	undirected	MSTRG.4380.1	RhcerR0301Chr01B06420
MSTRG.4380.1	RhcerR0301Chr01B06600	0.337891	undirected	MSTRG.4380.1	RhcerR0301Chr01B06600
MSTRG.4380.1	RhcerR0301Chr01B07240	0.392806	undirected	MSTRG.4380.1	RhcerR0301Chr01B07240
MSTRG.4380.1	RhcerR0301Chr01B07820	0.324172	undirected	MSTRG.4380.1	RhcerR0301Chr01B07820
MSTRG.4380.1	RhcerR0301Chr01B08120	0.356962	undirected	MSTRG.4380.1	RhcerR0301Chr01B08120
MSTRG.4380.1	RhcerR0301Chr01B09160	0.353706	undirected	MSTRG.4380.1	RhcerR0301Chr01B09160
MSTRG.4380.1	RhcerR0301Chr01B09900	0.366609	undirected	MSTRG.4380.1	RhcerR0301Chr01B09900
MSTRG.4380.1	RhcerR0301Chr01B10520	0.33453	undirected	MSTRG.4380.1	RhcerR0301Chr01B10520
MSTRG.4380.1	RhcerR0301Chr01B11260	0.378648	undirected	MSTRG.4380.1	RhcerR0301Chr01B11260
MSTRG.4380.1	RhcerR0301Chr02A00620	0.332312	undirected	MSTRG.4380.1	RhcerR0301Chr02A00620
MSTRG.4380.1	RhcerR0301Chr02A00630	0.388767	undirected	MSTRG.4380.1	RhcerR0301Chr02A00630
MSTRG.4380.1	RhcerR0301Chr02A01460	0.423782	undirected	MSTRG.4380.1	RhcerR0301Chr02A01460
MSTRG.4380.1	RhcerR0301Chr02A02740	0.371917	undirected	MSTRG.4380.1	RhcerR0301Chr02A02740
MSTRG.4380.1	RhcerR0301Chr02A03260	0.371433	undirected	MSTRG.4380.1	RhcerR0301Chr02A03260
MSTRG.4380.1	RhcerR0301Chr02A04150	0.31818	undirected	MSTRG.4380.1	RhcerR0301Chr02A04150
MSTRG.4380.1	RhcerR0301Chr02A04440	0.360297	undirected	MSTRG.4380.1	RhcerR0301Chr02A04440
MSTRG.4380.1	RhcerR0301Chr02A04890	0.37721	undirected	MSTRG.4380.1	RhcerR0301Chr02A04890
MSTRG.4380.1	RhcerR0301Chr02A05990	0.383727	undirected	MSTRG.4380.1	RhcerR0301Chr02A05990
MSTRG.4380.1	RhcerR0301Chr02A06000	0.37805	undirected	MSTRG.4380.1	RhcerR0301Chr02A06000
MSTRG.4380.1	RhcerR0301Chr02A07250	0.353228	undirected	MSTRG.4380.1	RhcerR0301Chr02A07250
MSTRG.4380.1	RhcerR0301Chr02A07780	0.322337	undirected	MSTRG.4380.1	RhcerR0301Chr02A07780
MSTRG.4380.1	RhcerR0301Chr02A08030	0.339865	undirected	MSTRG.4380.1	RhcerR0301Chr02A08030
MSTRG.4380.1	RhcerR0301Chr02A08580	0.313241	undirected	MSTRG.4380.1	RhcerR0301Chr02A08580
MSTRG.4380.1	RhcerR0301Chr02A09050	0.360601	undirected	MSTRG.4380.1	RhcerR0301Chr02A09050
MSTRG.4380.1	RhcerR0301Chr02A10680	0.395218	undirected	MSTRG.4380.1	RhcerR0301Chr02A10680
MSTRG.4380.1	RhcerR0301Chr02A10820	0.384758	undirected	MSTRG.4380.1	RhcerR0301Chr02A10820
MSTRG.4380.1	RhcerR0301Chr02A11130	0.372801	undirected	MSTRG.4380.1	RhcerR0301Chr02A11130
MSTRG.4380.1	RhcerR0301Chr02A11320	0.33725	undirected	MSTRG.4380.1	RhcerR0301Chr02A11320
MSTRG.4380.1	RhcerR0301Chr02A11370	0.314207	undirected	MSTRG.4380.1	RhcerR0301Chr02A11370
MSTRG.4380.1	RhcerR0301Chr02A12550	0.317941	undirected	MSTRG.4380.1	RhcerR0301Chr02A12550
MSTRG.4380.1	RhcerR0301Chr02A13150	0.341947	undirected	MSTRG.4380.1	RhcerR0301Chr02A13150
MSTRG.4380.1	RhcerR0301Chr02B00820	0.364675	undirected	MSTRG.4380.1	RhcerR0301Chr02B00820
MSTRG.4380.1	RhcerR0301Chr02B01140	0.319767	undirected	MSTRG.4380.1	RhcerR0301Chr02B01140
MSTRG.4380.1	RhcerR0301Chr02B01680	0.433396	undirected	MSTRG.4380.1	RhcerR0301Chr02B01680
MSTRG.4380.1	RhcerR0301Chr02B02910	0.365396	undirected	MSTRG.4380.1	RhcerR0301Chr02B02910
MSTRG.4380.1	RhcerR0301Chr02B03820	0.379193	undirected	MSTRG.4380.1	RhcerR0301Chr02B03820
MSTRG.4380.1	RhcerR0301Chr02B04330	0.347181	undirected	MSTRG.4380.1	RhcerR0301Chr02B04330
MSTRG.4380.1	RhcerR0301Chr02B05470	0.357178	undirected	MSTRG.4380.1	RhcerR0301Chr02B05470
MSTRG.4380.1	RhcerR0301Chr02B06290	0.321095	undirected	MSTRG.4380.1	RhcerR0301Chr02B06290
MSTRG.4380.1	RhcerR0301Chr02B06360	0.383626	undirected	MSTRG.4380.1	RhcerR0301Chr02B06360
MSTRG.4380.1	RhcerR0301Chr02B07360	0.328574	undirected	MSTRG.4380.1	RhcerR0301Chr02B07360
MSTRG.4380.1	RhcerR0301Chr02B07870	0.354034	undirected	MSTRG.4380.1	RhcerR0301Chr02B07870
MSTRG.4380.1	RhcerR0301Chr02B08130	0.335761	undirected	MSTRG.4380.1	RhcerR0301Chr02B08130
MSTRG.4380.1	RhcerR0301Chr02B08290	0.40868	undirected	MSTRG.4380.1	RhcerR0301Chr02B08290
MSTRG.4380.1	RhcerR0301Chr02B08610	0.315247	undirected	MSTRG.4380.1	RhcerR0301Chr02B08610
MSTRG.4380.1	RhcerR0301Chr02B08740	0.312778	undirected	MSTRG.4380.1	RhcerR0301Chr02B08740
MSTRG.4380.1	RhcerR0301Chr02B10930	0.335073	undirected	MSTRG.4380.1	RhcerR0301Chr02B10930
MSTRG.4380.1	RhcerR0301Chr03A01570	0.408482	undirected	MSTRG.4380.1	RhcerR0301Chr03A01570
MSTRG.4380.1	RhcerR0301Chr03A01720	0.397439	undirected	MSTRG.4380.1	RhcerR0301Chr03A01720
MSTRG.4380.1	RhcerR0301Chr03A02770	0.306972	undirected	MSTRG.4380.1	RhcerR0301Chr03A02770
MSTRG.4380.1	RhcerR0301Chr03A03590	0.351765	undirected	MSTRG.4380.1	RhcerR0301Chr03A03590
MSTRG.4380.1	RhcerR0301Chr03A03700	0.364633	undirected	MSTRG.4380.1	RhcerR0301Chr03A03700
MSTRG.4380.1	RhcerR0301Chr03A04170	0.385385	undirected	MSTRG.4380.1	RhcerR0301Chr03A04170
MSTRG.4380.1	RhcerR0301Chr03A04370	0.338858	undirected	MSTRG.4380.1	RhcerR0301Chr03A04370
MSTRG.4380.1	RhcerR0301Chr03A04690	0.330286	undirected	MSTRG.4380.1	RhcerR0301Chr03A04690
MSTRG.4380.1	RhcerR0301Chr03A04830	0.332104	undirected	MSTRG.4380.1	RhcerR0301Chr03A04830
MSTRG.4380.1	RhcerR0301Chr03A06180	0.308565	undirected	MSTRG.4380.1	RhcerR0301Chr03A06180
MSTRG.4380.1	RhcerR0301Chr03A08000	0.328427	undirected	MSTRG.4380.1	RhcerR0301Chr03A08000
MSTRG.4380.1	RhcerR0301Chr03A09420	0.40414	undirected	MSTRG.4380.1	RhcerR0301Chr03A09420
MSTRG.4380.1	RhcerR0301Chr03A09520	0.35032	undirected	MSTRG.4380.1	RhcerR0301Chr03A09520
MSTRG.4380.1	RhcerR0301Chr03A10170	0.356396	undirected	MSTRG.4380.1	RhcerR0301Chr03A10170
MSTRG.4380.1	RhcerR0301Chr03A10910	0.372797	undirected	MSTRG.4380.1	RhcerR0301Chr03A10910
MSTRG.4380.1	RhcerR0301Chr03A10930	0.369762	undirected	MSTRG.4380.1	RhcerR0301Chr03A10930
MSTRG.4380.1	RhcerR0301Chr03A11080	0.332811	undirected	MSTRG.4380.1	RhcerR0301Chr03A11080
MSTRG.4380.1	RhcerR0301Chr03A11490	0.421502	undirected	MSTRG.4380.1	RhcerR0301Chr03A11490
MSTRG.4380.1	RhcerR0301Chr03A11550	0.373741	undirected	MSTRG.4380.1	RhcerR0301Chr03A11550
MSTRG.4380.1	RhcerR0301Chr03A11760	0.307259	undirected	MSTRG.4380.1	RhcerR0301Chr03A11760
MSTRG.4380.1	RhcerR0301Chr03B01630	0.39943	undirected	MSTRG.4380.1	RhcerR0301Chr03B01630
MSTRG.4380.1	RhcerR0301Chr03B02540	0.318693	undirected	MSTRG.4380.1	RhcerR0301Chr03B02540
MSTRG.4380.1	RhcerR0301Chr03B02610	0.316612	undirected	MSTRG.4380.1	RhcerR0301Chr03B02610
MSTRG.4380.1	RhcerR0301Chr03B04080	0.413579	undirected	MSTRG.4380.1	RhcerR0301Chr03B04080
MSTRG.4380.1	RhcerR0301Chr03B04610	0.310283	undirected	MSTRG.4380.1	RhcerR0301Chr03B04610
MSTRG.4380.1	RhcerR0301Chr03B04740	0.359357	undirected	MSTRG.4380.1	RhcerR0301Chr03B04740
MSTRG.4380.1	RhcerR0301Chr03B04910	0.351748	undirected	MSTRG.4380.1	RhcerR0301Chr03B04910
MSTRG.4380.1	RhcerR0301Chr03B09120	0.377209	undirected	MSTRG.4380.1	RhcerR0301Chr03B09120
MSTRG.4380.1	RhcerR0301Chr03B09400	0.372739	undirected	MSTRG.4380.1	RhcerR0301Chr03B09400
MSTRG.4380.1	RhcerR0301Chr03B09500	0.342766	undirected	MSTRG.4380.1	RhcerR0301Chr03B09500
MSTRG.4380.1	RhcerR0301Chr03B10090	0.305119	undirected	MSTRG.4380.1	RhcerR0301Chr03B10090
MSTRG.4380.1	RhcerR0301Chr03B10790	0.360172	undirected	MSTRG.4380.1	RhcerR0301Chr03B10790
MSTRG.4380.1	RhcerR0301Chr03B10880	0.389599	undirected	MSTRG.4380.1	RhcerR0301Chr03B10880
MSTRG.4380.1	RhcerR0301Chr03B11040	0.320477	undirected	MSTRG.4380.1	RhcerR0301Chr03B11040
MSTRG.4380.1	RhcerR0301Chr03B11470	0.424634	undirected	MSTRG.4380.1	RhcerR0301Chr03B11470
MSTRG.4380.1	RhcerR0301Chr03B11780	0.301073	undirected	MSTRG.4380.1	RhcerR0301Chr03B11780
MSTRG.4380.1	RhcerR0301Chr04A00140	0.343986	undirected	MSTRG.4380.1	RhcerR0301Chr04A00140
MSTRG.4380.1	RhcerR0301Chr04A02980	0.336907	undirected	MSTRG.4380.1	RhcerR0301Chr04A02980
MSTRG.4380.1	RhcerR0301Chr04A04330	0.328239	undirected	MSTRG.4380.1	RhcerR0301Chr04A04330
MSTRG.4380.1	RhcerR0301Chr04A04450	0.352259	undirected	MSTRG.4380.1	RhcerR0301Chr04A04450
MSTRG.4380.1	RhcerR0301Chr04A04590	0.314734	undirected	MSTRG.4380.1	RhcerR0301Chr04A04590
MSTRG.4380.1	RhcerR0301Chr04A04740	0.343366	undirected	MSTRG.4380.1	RhcerR0301Chr04A04740
MSTRG.4380.1	RhcerR0301Chr04A05420	0.316509	undirected	MSTRG.4380.1	RhcerR0301Chr04A05420
MSTRG.4380.1	RhcerR0301Chr04A05440	0.34195	undirected	MSTRG.4380.1	RhcerR0301Chr04A05440
MSTRG.4380.1	RhcerR0301Chr04B02490	0.303181	undirected	MSTRG.4380.1	RhcerR0301Chr04B02490
MSTRG.4380.1	RhcerR0301Chr04B02900	0.39207	undirected	MSTRG.4380.1	RhcerR0301Chr04B02900
MSTRG.4380.1	RhcerR0301Chr04B04390	0.397994	undirected	MSTRG.4380.1	RhcerR0301Chr04B04390
MSTRG.4380.1	RhcerR0301Chr04B04410	0.343215	undirected	MSTRG.4380.1	RhcerR0301Chr04B04410
MSTRG.4380.1	RhcerR0301Chr04B04530	0.308629	undirected	MSTRG.4380.1	RhcerR0301Chr04B04530
MSTRG.4380.1	RhcerR0301Chr04B04650	0.334116	undirected	MSTRG.4380.1	RhcerR0301Chr04B04650
MSTRG.4380.1	RhcerR0301Chr04B04790	0.322377	undirected	MSTRG.4380.1	RhcerR0301Chr04B04790
MSTRG.4380.1	RhcerR0301Chr04B06110	0.329712	undirected	MSTRG.4380.1	RhcerR0301Chr04B06110
MSTRG.4380.1	RhcerR0301Chr05A00630	0.302845	undirected	MSTRG.4380.1	RhcerR0301Chr05A00630
MSTRG.4380.1	RhcerR0301Chr05A02040	0.333483	undirected	MSTRG.4380.1	RhcerR0301Chr05A02040
MSTRG.4380.1	RhcerR0301Chr05A02120	0.373093	undirected	MSTRG.4380.1	RhcerR0301Chr05A02120
MSTRG.4380.1	RhcerR0301Chr05A03600	0.333828	undirected	MSTRG.4380.1	RhcerR0301Chr05A03600
MSTRG.4380.1	RhcerR0301Chr05A03660	0.318597	undirected	MSTRG.4380.1	RhcerR0301Chr05A03660
MSTRG.4380.1	RhcerR0301Chr05A04020	0.345788	undirected	MSTRG.4380.1	RhcerR0301Chr05A04020
MSTRG.4380.1	RhcerR0301Chr05A05150	0.330084	undirected	MSTRG.4380.1	RhcerR0301Chr05A05150
MSTRG.4380.1	RhcerR0301Chr05A05660	0.37782	undirected	MSTRG.4380.1	RhcerR0301Chr05A05660
MSTRG.4380.1	RhcerR0301Chr05A07680	0.353133	undirected	MSTRG.4380.1	RhcerR0301Chr05A07680
MSTRG.4380.1	RhcerR0301Chr05A08940	0.342611	undirected	MSTRG.4380.1	RhcerR0301Chr05A08940
MSTRG.4380.1	RhcerR0301Chr05A09300	0.326828	undirected	MSTRG.4380.1	RhcerR0301Chr05A09300
MSTRG.4380.1	RhcerR0301Chr05B00950	0.390051	undirected	MSTRG.4380.1	RhcerR0301Chr05B00950
MSTRG.4380.1	RhcerR0301Chr05B02570	0.356615	undirected	MSTRG.4380.1	RhcerR0301Chr05B02570
MSTRG.4380.1	RhcerR0301Chr05B04490	0.32068	undirected	MSTRG.4380.1	RhcerR0301Chr05B04490
MSTRG.4380.1	RhcerR0301Chr05B05620	0.340201	undirected	MSTRG.4380.1	RhcerR0301Chr05B05620
MSTRG.4380.1	RhcerR0301Chr05B06100	0.300276	undirected	MSTRG.4380.1	RhcerR0301Chr05B06100
MSTRG.4380.1	RhcerR0301Chr05B06160	0.318687	undirected	MSTRG.4380.1	RhcerR0301Chr05B06160
MSTRG.4380.1	RhcerR0301Chr05B09320	0.312844	undirected	MSTRG.4380.1	RhcerR0301Chr05B09320
MSTRG.4380.1	RhcerR0301Chr05B09670	0.390004	undirected	MSTRG.4380.1	RhcerR0301Chr05B09670
MSTRG.4380.1	RhcerR0301Chr05B10270	0.306588	undirected	MSTRG.4380.1	RhcerR0301Chr05B10270
MSTRG.4380.1	RhcerR0301Chr05B10390	0.322739	undirected	MSTRG.4380.1	RhcerR0301Chr05B10390
MSTRG.4380.1	RhcerR0301Chr05B10710	0.341203	undirected	MSTRG.4380.1	RhcerR0301Chr05B10710
MSTRG.4380.1	RhcerR0301Chr06A01640	0.419521	undirected	MSTRG.4380.1	RhcerR0301Chr06A01640
MSTRG.4380.1	RhcerR0301Chr06A01700	0.358904	undirected	MSTRG.4380.1	RhcerR0301Chr06A01700
MSTRG.4380.1	RhcerR0301Chr06A01820	0.404429	undirected	MSTRG.4380.1	RhcerR0301Chr06A01820
MSTRG.4380.1	RhcerR0301Chr06A04310	0.375247	undirected	MSTRG.4380.1	RhcerR0301Chr06A04310
MSTRG.4380.1	RhcerR0301Chr06A04380	0.313579	undirected	MSTRG.4380.1	RhcerR0301Chr06A04380
MSTRG.4380.1	RhcerR0301Chr06A04480	0.405889	undirected	MSTRG.4380.1	RhcerR0301Chr06A04480
MSTRG.4380.1	RhcerR0301Chr06A04920	0.347875	undirected	MSTRG.4380.1	RhcerR0301Chr06A04920
MSTRG.4380.1	RhcerR0301Chr06A05010	0.33745	undirected	MSTRG.4380.1	RhcerR0301Chr06A05010
MSTRG.4380.1	RhcerR0301Chr06A05240	0.410986	undirected	MSTRG.4380.1	RhcerR0301Chr06A05240
MSTRG.4380.1	RhcerR0301Chr06A05310	0.31846	undirected	MSTRG.4380.1	RhcerR0301Chr06A05310
MSTRG.4380.1	RhcerR0301Chr06A05430	0.323715	undirected	MSTRG.4380.1	RhcerR0301Chr06A05430
MSTRG.4380.1	RhcerR0301Chr06A05900	0.404904	undirected	MSTRG.4380.1	RhcerR0301Chr06A05900
MSTRG.4380.1	RhcerR0301Chr06A07820	0.372293	undirected	MSTRG.4380.1	RhcerR0301Chr06A07820
MSTRG.4380.1	RhcerR0301Chr06A08510	0.350364	undirected	MSTRG.4380.1	RhcerR0301Chr06A08510
MSTRG.4380.1	RhcerR0301Chr06A08530	0.327265	undirected	MSTRG.4380.1	RhcerR0301Chr06A08530
MSTRG.4380.1	RhcerR0301Chr06B01720	0.342598	undirected	MSTRG.4380.1	RhcerR0301Chr06B01720
MSTRG.4380.1	RhcerR0301Chr06B02750	0.368786	undirected	MSTRG.4380.1	RhcerR0301Chr06B02750
MSTRG.4380.1	RhcerR0301Chr06B04220	0.34119	undirected	MSTRG.4380.1	RhcerR0301Chr06B04220
MSTRG.4380.1	RhcerR0301Chr06B04300	0.305811	undirected	MSTRG.4380.1	RhcerR0301Chr06B04300
MSTRG.4380.1	RhcerR0301Chr06B04430	0.409726	undirected	MSTRG.4380.1	RhcerR0301Chr06B04430
MSTRG.4380.1	RhcerR0301Chr06B04920	0.303309	undirected	MSTRG.4380.1	RhcerR0301Chr06B04920
MSTRG.4380.1	RhcerR0301Chr06B05150	0.404857	undirected	MSTRG.4380.1	RhcerR0301Chr06B05150
MSTRG.4380.1	RhcerR0301Chr06B05340	0.314707	undirected	MSTRG.4380.1	RhcerR0301Chr06B05340
MSTRG.4380.1	RhcerR0301Chr06B05990	0.361218	undirected	MSTRG.4380.1	RhcerR0301Chr06B05990
MSTRG.4380.1	RhcerR0301Chr06B06210	0.336662	undirected	MSTRG.4380.1	RhcerR0301Chr06B06210
MSTRG.4380.1	RhcerR0301Chr06B06780	0.383481	undirected	MSTRG.4380.1	RhcerR0301Chr06B06780
MSTRG.4380.1	RhcerR0301Chr06B07980	0.369849	undirected	MSTRG.4380.1	RhcerR0301Chr06B07980
MSTRG.4380.1	RhcerR0301Chr07A01870	0.38997	undirected	MSTRG.4380.1	RhcerR0301Chr07A01870
MSTRG.4380.1	RhcerR0301Chr07A02120	0.32783	undirected	MSTRG.4380.1	RhcerR0301Chr07A02120
MSTRG.4380.1	RhcerR0301Chr07A02210	0.380968	undirected	MSTRG.4380.1	RhcerR0301Chr07A02210
MSTRG.4380.1	RhcerR0301Chr07A04100	0.335413	undirected	MSTRG.4380.1	RhcerR0301Chr07A04100
MSTRG.4380.1	RhcerR0301Chr07A05560	0.340752	undirected	MSTRG.4380.1	RhcerR0301Chr07A05560
MSTRG.4380.1	RhcerR0301Chr07B01700	0.321503	undirected	MSTRG.4380.1	RhcerR0301Chr07B01700
MSTRG.4380.1	RhcerR0301Chr07B01930	0.320081	undirected	MSTRG.4380.1	RhcerR0301Chr07B01930
MSTRG.4380.1	RhcerR0301Chr07B02050	0.308029	undirected	MSTRG.4380.1	RhcerR0301Chr07B02050
MSTRG.4380.1	RhcerR0301Chr07B03150	0.315841	undirected	MSTRG.4380.1	RhcerR0301Chr07B03150
MSTRG.4380.1	RhcerR0301Chr07B04360	0.34972	undirected	MSTRG.4380.1	RhcerR0301Chr07B04360
MSTRG.4380.1	RhcerR0301Chr07B06210	0.305277	undirected	MSTRG.4380.1	RhcerR0301Chr07B06210
MSTRG.4380.1	RhcerR0301Chr08A00230	0.327938	undirected	MSTRG.4380.1	RhcerR0301Chr08A00230
MSTRG.4380.1	RhcerR0301Chr08A00320	0.374749	undirected	MSTRG.4380.1	RhcerR0301Chr08A00320
MSTRG.4380.1	RhcerR0301Chr08A01440	0.368145	undirected	MSTRG.4380.1	RhcerR0301Chr08A01440
MSTRG.4380.1	RhcerR0301Chr08A03180	0.321151	undirected	MSTRG.4380.1	RhcerR0301Chr08A03180
MSTRG.4380.1	RhcerR0301Chr08A03190	0.331185	undirected	MSTRG.4380.1	RhcerR0301Chr08A03190
MSTRG.4380.1	RhcerR0301Chr08A03430	0.378965	undirected	MSTRG.4380.1	RhcerR0301Chr08A03430
MSTRG.4380.1	RhcerR0301Chr08A04400	0.392187	undirected	MSTRG.4380.1	RhcerR0301Chr08A04400
MSTRG.4380.1	RhcerR0301Chr08A04680	0.446474	undirected	MSTRG.4380.1	RhcerR0301Chr08A04680
MSTRG.4380.1	RhcerR0301Chr08A05090	0.404997	undirected	MSTRG.4380.1	RhcerR0301Chr08A05090
MSTRG.4380.1	RhcerR0301Chr08B00340	0.406627	undirected	MSTRG.4380.1	RhcerR0301Chr08B00340
MSTRG.4380.1	RhcerR0301Chr08B00350	0.365934	undirected	MSTRG.4380.1	RhcerR0301Chr08B00350
MSTRG.4380.1	RhcerR0301Chr08B00440	0.415616	undirected	MSTRG.4380.1	RhcerR0301Chr08B00440
MSTRG.4380.1	RhcerR0301Chr08B01510	0.368464	undirected	MSTRG.4380.1	RhcerR0301Chr08B01510
MSTRG.4380.1	RhcerR0301Chr08B02570	0.388441	undirected	MSTRG.4380.1	RhcerR0301Chr08B02570
MSTRG.4380.1	RhcerR0301Chr08B03050	0.395478	undirected	MSTRG.4380.1	RhcerR0301Chr08B03050
MSTRG.4380.1	RhcerR0301Chr08B03840	0.344822	undirected	MSTRG.4380.1	RhcerR0301Chr08B03840
MSTRG.4380.1	RhcerR0301Chr08B04490	0.432166	undirected	MSTRG.4380.1	RhcerR0301Chr08B04490
MSTRG.4380.1	RhcerR0301Chr08B05050	0.377258	undirected	MSTRG.4380.1	RhcerR0301Chr08B05050
MSTRG.4380.1	RhcerR0301Chr09A00350	0.315347	undirected	MSTRG.4380.1	RhcerR0301Chr09A00350
MSTRG.4380.1	RhcerR0301Chr09A00480	0.348761	undirected	MSTRG.4380.1	RhcerR0301Chr09A00480
MSTRG.4380.1	RhcerR0301Chr09A00790	0.399274	undirected	MSTRG.4380.1	RhcerR0301Chr09A00790
MSTRG.4380.1	RhcerR0301Chr09A01400	0.39483	undirected	MSTRG.4380.1	RhcerR0301Chr09A01400
MSTRG.4380.1	RhcerR0301Chr09A01410	0.378003	undirected	MSTRG.4380.1	RhcerR0301Chr09A01410
MSTRG.4380.1	RhcerR0301Chr09A04610	0.397704	undirected	MSTRG.4380.1	RhcerR0301Chr09A04610
MSTRG.4380.1	RhcerR0301Chr09A04670	0.338608	undirected	MSTRG.4380.1	RhcerR0301Chr09A04670
MSTRG.4380.1	RhcerR0301Chr09B00390	0.415241	undirected	MSTRG.4380.1	RhcerR0301Chr09B00390
MSTRG.4380.1	RhcerR0301Chr09B00520	0.350175	undirected	MSTRG.4380.1	RhcerR0301Chr09B00520
MSTRG.4380.1	RhcerR0301Chr09B00910	0.416165	undirected	MSTRG.4380.1	RhcerR0301Chr09B00910
MSTRG.4380.1	RhcerR0301Chr09B01040	0.323772	undirected	MSTRG.4380.1	RhcerR0301Chr09B01040
MSTRG.4380.1	RhcerR0301Chr09B01550	0.384459	undirected	MSTRG.4380.1	RhcerR0301Chr09B01550
MSTRG.4380.1	RhcerR0301Chr09B03390	0.331251	undirected	MSTRG.4380.1	RhcerR0301Chr09B03390
MSTRG.4380.1	RhcerR0301Chr09B04930	0.349476	undirected	MSTRG.4380.1	RhcerR0301Chr09B04930
MSTRG.4380.1	RhcerR0301Chr09B05080	0.379048	undirected	MSTRG.4380.1	RhcerR0301Chr09B05080
MSTRG.4380.1	RhcerR0301Chr09B05130	0.327033	undirected	MSTRG.4380.1	RhcerR0301Chr09B05130
MSTRG.4380.1	RhcerR0301Chr09B05460	0.350707	undirected	MSTRG.4380.1	RhcerR0301Chr09B05460
MSTRG.4380.1	RhcerR0301Chr09B05620	0.342114	undirected	MSTRG.4380.1	RhcerR0301Chr09B05620
MSTRG.4380.1	RhcerR0301Chr09B06140	0.352212	undirected	MSTRG.4380.1	RhcerR0301Chr09B06140
MSTRG.4380.1	RhcerR0301Chr10A00340	0.379498	undirected	MSTRG.4380.1	RhcerR0301Chr10A00340
MSTRG.4380.1	RhcerR0301Chr10A01880	0.341182	undirected	MSTRG.4380.1	RhcerR0301Chr10A01880
MSTRG.4380.1	RhcerR0301Chr10A02670	0.326115	undirected	MSTRG.4380.1	RhcerR0301Chr10A02670
MSTRG.4380.1	RhcerR0301Chr10A03350	0.35771	undirected	MSTRG.4380.1	RhcerR0301Chr10A03350
MSTRG.4380.1	RhcerR0301Chr10B00850	0.404896	undirected	MSTRG.4380.1	RhcerR0301Chr10B00850
MSTRG.4380.1	RhcerR0301Chr10B01980	0.32461	undirected	MSTRG.4380.1	RhcerR0301Chr10B01980
MSTRG.4380.1	RhcerR0301Chr11A00990	0.309513	undirected	MSTRG.4380.1	RhcerR0301Chr11A00990
MSTRG.4380.1	RhcerR0301Chr11A01780	0.316284	undirected	MSTRG.4380.1	RhcerR0301Chr11A01780
MSTRG.4380.1	RhcerR0301Chr11A02590	0.35945	undirected	MSTRG.4380.1	RhcerR0301Chr11A02590
MSTRG.4380.1	RhcerR0301Chr11A04850	0.331567	undirected	MSTRG.4380.1	RhcerR0301Chr11A04850
MSTRG.4380.1	RhcerR0301Chr11A04860	0.34035	undirected	MSTRG.4380.1	RhcerR0301Chr11A04860
MSTRG.4380.1	RhcerR0301Chr11A05070	0.324775	undirected	MSTRG.4380.1	RhcerR0301Chr11A05070
MSTRG.4380.1	RhcerR0301Chr11A05800	0.358788	undirected	MSTRG.4380.1	RhcerR0301Chr11A05800
MSTRG.4380.1	RhcerR0301Chr11A05820	0.316908	undirected	MSTRG.4380.1	RhcerR0301Chr11A05820
MSTRG.4380.1	RhcerR0301Chr11A06170	0.416937	undirected	MSTRG.4380.1	RhcerR0301Chr11A06170
MSTRG.4380.1	RhcerR0301Chr11B00760	0.355496	undirected	MSTRG.4380.1	RhcerR0301Chr11B00760
MSTRG.4380.1	RhcerR0301Chr11B01020	0.336342	undirected	MSTRG.4380.1	RhcerR0301Chr11B01020
MSTRG.4380.1	RhcerR0301Chr11B01560	0.336664	undirected	MSTRG.4380.1	RhcerR0301Chr11B01560
MSTRG.4380.1	RhcerR0301Chr11B02760	0.349156	undirected	MSTRG.4380.1	RhcerR0301Chr11B02760
MSTRG.4380.1	RhcerR0301Chr11B03010	0.407859	undirected	MSTRG.4380.1	RhcerR0301Chr11B03010
MSTRG.4380.1	RhcerR0301Chr11B03180	0.307272	undirected	MSTRG.4380.1	RhcerR0301Chr11B03180
MSTRG.4380.1	RhcerR0301Chr11B03680	0.309218	undirected	MSTRG.4380.1	RhcerR0301Chr11B03680
MSTRG.4380.1	RhcerR0301Chr11B03810	0.354231	undirected	MSTRG.4380.1	RhcerR0301Chr11B03810
MSTRG.4380.1	RhcerR0301Chr11B06000	0.342498	undirected	MSTRG.4380.1	RhcerR0301Chr11B06000
MSTRG.4380.1	RhcerR0301Chr11B06020	0.312086	undirected	MSTRG.4380.1	RhcerR0301Chr11B06020
MSTRG.4380.1	RhcerR0301Chr11B06330	0.382875	undirected	MSTRG.4380.1	RhcerR0301Chr11B06330
MSTRG.4380.1	RhcerR0301Chr12A01500	0.426205	undirected	MSTRG.4380.1	RhcerR0301Chr12A01500
MSTRG.4380.1	RhcerR0301Chr12A02980	0.356937	undirected	MSTRG.4380.1	RhcerR0301Chr12A02980
MSTRG.4380.1	RhcerR0301Chr12A03070	0.388847	undirected	MSTRG.4380.1	RhcerR0301Chr12A03070
MSTRG.4380.1	RhcerR0301Chr12A03720	0.339973	undirected	MSTRG.4380.1	RhcerR0301Chr12A03720
MSTRG.4380.1	RhcerR0301Chr12A03940	0.39496	undirected	MSTRG.4380.1	RhcerR0301Chr12A03940
MSTRG.4380.1	RhcerR0301Chr12A04930	0.343116	undirected	MSTRG.4380.1	RhcerR0301Chr12A04930
MSTRG.4380.1	RhcerR0301Chr12A04990	0.379364	undirected	MSTRG.4380.1	RhcerR0301Chr12A04990
MSTRG.4380.1	RhcerR0301Chr12A05000	0.38849	undirected	MSTRG.4380.1	RhcerR0301Chr12A05000
MSTRG.4380.1	RhcerR0301Chr12A05960	0.365861	undirected	MSTRG.4380.1	RhcerR0301Chr12A05960
MSTRG.4380.1	RhcerR0301Chr12A06210	0.360361	undirected	MSTRG.4380.1	RhcerR0301Chr12A06210
MSTRG.4380.1	RhcerR0301Chr12A06220	0.312409	undirected	MSTRG.4380.1	RhcerR0301Chr12A06220
MSTRG.4380.1	RhcerR0301Chr12A06800	0.328242	undirected	MSTRG.4380.1	RhcerR0301Chr12A06800
MSTRG.4380.1	RhcerR0301Chr12A06810	0.387695	undirected	MSTRG.4380.1	RhcerR0301Chr12A06810
MSTRG.4380.1	RhcerR0301Chr12B01410	0.376476	undirected	MSTRG.4380.1	RhcerR0301Chr12B01410
MSTRG.4380.1	RhcerR0301Chr12B02310	0.307663	undirected	MSTRG.4380.1	RhcerR0301Chr12B02310
MSTRG.4380.1	RhcerR0301Chr12B02450	0.332778	undirected	MSTRG.4380.1	RhcerR0301Chr12B02450
MSTRG.4380.1	RhcerR0301Chr12B02830	0.307999	undirected	MSTRG.4380.1	RhcerR0301Chr12B02830
MSTRG.4380.1	RhcerR0301Chr12B02870	0.373921	undirected	MSTRG.4380.1	RhcerR0301Chr12B02870
MSTRG.4380.1	RhcerR0301Chr12B04830	0.387761	undirected	MSTRG.4380.1	RhcerR0301Chr12B04830
MSTRG.4380.1	RhcerR0301Chr12B06490	0.329399	undirected	MSTRG.4380.1	RhcerR0301Chr12B06490
MSTRG.4380.1	RhcerR0301Chr12B06680	0.369436	undirected	MSTRG.4380.1	RhcerR0301Chr12B06680
MSTRG.4380.1	RhcerR0301Chr12B06690	0.366462	undirected	MSTRG.4380.1	RhcerR0301Chr12B06690
MSTRG.4380.1	RhcerR0301Chr13A01830	0.320255	undirected	MSTRG.4380.1	RhcerR0301Chr13A01830
MSTRG.4380.1	RhcerR0301Chr13A02450	0.348182	undirected	MSTRG.4380.1	RhcerR0301Chr13A02450
MSTRG.4380.1	RhcerR0301Chr13A03460	0.36677	undirected	MSTRG.4380.1	RhcerR0301Chr13A03460
MSTRG.4380.1	RhcerR0301Chr13A04980	0.347081	undirected	MSTRG.4380.1	RhcerR0301Chr13A04980
MSTRG.4380.1	RhcerR0301Chr13B01020	0.335522	undirected	MSTRG.4380.1	RhcerR0301Chr13B01020
MSTRG.4380.1	RhcerR0301Chr13B01460	0.301778	undirected	MSTRG.4380.1	RhcerR0301Chr13B01460
MSTRG.4380.1	RhcerR0301Chr13B02030	0.314065	undirected	MSTRG.4380.1	RhcerR0301Chr13B02030
MSTRG.4380.1	RhcerR0301Chr13B03020	0.349737	undirected	MSTRG.4380.1	RhcerR0301Chr13B03020
MSTRG.4380.1	RhcerR0301Chr13B03290	0.322465	undirected	MSTRG.4380.1	RhcerR0301Chr13B03290
MSTRG.4380.1	RhcerR0301Chr13B04490	0.315803	undirected	MSTRG.4380.1	RhcerR0301Chr13B04490
MSTRG.4380.1	RhcerR0301Chr14A00240	0.433466	undirected	MSTRG.4380.1	RhcerR0301Chr14A00240
MSTRG.4380.1	RhcerR0301Chr14A02840	0.366709	undirected	MSTRG.4380.1	RhcerR0301Chr14A02840
MSTRG.4380.1	RhcerR0301Chr14A03310	0.352872	undirected	MSTRG.4380.1	RhcerR0301Chr14A03310
MSTRG.4380.1	RhcerR0301Chr14A04250	0.350158	undirected	MSTRG.4380.1	RhcerR0301Chr14A04250
MSTRG.4380.1	RhcerR0301Chr14A04580	0.338287	undirected	MSTRG.4380.1	RhcerR0301Chr14A04580
MSTRG.4380.1	RhcerR0301Chr14A05480	0.388277	undirected	MSTRG.4380.1	RhcerR0301Chr14A05480
MSTRG.4380.1	RhcerR0301Chr14B00220	0.392077	undirected	MSTRG.4380.1	RhcerR0301Chr14B00220
MSTRG.4380.1	RhcerR0301Chr14B00230	0.42064	undirected	MSTRG.4380.1	RhcerR0301Chr14B00230
MSTRG.4380.1	RhcerR0301Chr14B02720	0.32001	undirected	MSTRG.4380.1	RhcerR0301Chr14B02720
MSTRG.4380.1	RhcerR0301Chr14B03200	0.414268	undirected	MSTRG.4380.1	RhcerR0301Chr14B03200
MSTRG.4380.1	RhcerR0301Chr14B03910	0.304816	undirected	MSTRG.4380.1	RhcerR0301Chr14B03910
MSTRG.4380.1	RhcerR0301Chr14B04160	0.353184	undirected	MSTRG.4380.1	RhcerR0301Chr14B04160
MSTRG.4380.1	RhcerR0301Chr14B04550	0.356765	undirected	MSTRG.4380.1	RhcerR0301Chr14B04550
MSTRG.4380.1	RhcerR0301Chr14B04690	0.34014	undirected	MSTRG.4380.1	RhcerR0301Chr14B04690
MSTRG.4380.1	RhcerR0301Chr14B05690	0.342061	undirected	MSTRG.4380.1	RhcerR0301Chr14B05690
MSTRG.4380.1	RhcerR0301Chr15A03310	0.370705	undirected	MSTRG.4380.1	RhcerR0301Chr15A03310
MSTRG.4380.1	RhcerR0301Chr15A03500	0.306747	undirected	MSTRG.4380.1	RhcerR0301Chr15A03500
MSTRG.4380.1	RhcerR0301Chr15A03990	0.307327	undirected	MSTRG.4380.1	RhcerR0301Chr15A03990
MSTRG.4380.1	RhcerR0301Chr15B00510	0.323264	undirected	MSTRG.4380.1	RhcerR0301Chr15B00510
MSTRG.4380.1	RhcerR0301Chr15B03070	0.363818	undirected	MSTRG.4380.1	RhcerR0301Chr15B03070
MSTRG.4380.1	RhcerR0301Chr15B03780	0.326553	undirected	MSTRG.4380.1	RhcerR0301Chr15B03780
MSTRG.4380.1	RhcerR0301Chr16A00790	0.358225	undirected	MSTRG.4380.1	RhcerR0301Chr16A00790
MSTRG.4380.1	RhcerR0301Chr16A00870	0.37186	undirected	MSTRG.4380.1	RhcerR0301Chr16A00870
MSTRG.4380.1	RhcerR0301Chr16B00930	0.341561	undirected	MSTRG.4380.1	RhcerR0301Chr16B00930
MSTRG.4380.1	RhcerR0301Chr16B01070	0.32797	undirected	MSTRG.4380.1	RhcerR0301Chr16B01070
MSTRG.4380.1	RhcerR0301Chr16B01860	0.348185	undirected	MSTRG.4380.1	RhcerR0301Chr16B01860
