# Supplementary material for: Identification of Long Intergenic Noncoding RNAs in Rhizoctonia cerealis following Inoculation of Wheat
Source: Microbiol Spectr. 2023 Apr 10;11(3):e03449-22. doi: 10.1128/spectrum.03449-22 (PMC10269763; doi:10.1128/spectrum.03449-22)
Supplement: Supplemental file 4 — Supplemental material. Download spectrum.03449-22-s0004.xlsx, XLSX file, 0.01 MB [file spectrum.03449-22-s0004.xlsx]

## Sheet: DataSet S4
DataSet S4 23 novel miRNA identified in this study
miRNA name	Locus (chromosome:start-end)	Strand	Mature miRNA sequence	Precursor sequence
Rce_miRNA-1	Chr01B:3259659-3259681	+	CGTTGTTGTTGTTGTTGTCGTT	TGACGACAACGCAGGAGAACGAGGACCAACAAGAGCCCCAAGCCCAAGCTCCTCCTCGTTGTTGTTGTTGTTGTCGTT
Rce_miRNA-2	Chr03A:3325969-3325993;Chr05B:3293496-3293520;Chr07B:2329429-2329453;Chr15B:29941-29965(+)	-	TGTTGGTACGAGGTTAGGTGGTTC	TGTTGGTACGAGGTTAGGTGGTTCGGAAAATCTTACTTGGACATAGACCGGGAGGAGCCGGAAATCTTTGGACACCCGTACCGCATGTTCC
Rce_miRNA-3	Chr03A:3450030-3450051	-	ATTCCTGTCTCGGCAAGGGTC	ATTCCTGTCTCGGCAAGGGTCAGGGCTAGGAGAACGTTGACGCCTTGGTCTTCTAGGAGCTCTTCCTTGGTCTGAGTCAGATG
Rce_miRNA-4	Chr08A:2578200-2578223	-	AATCCTCATGTCATATCTCCAAT	AATCCTCATGTCATATCTCCAATATACTGCTGAGACCTGCGTCTCAAATAGGTGTATTCCCGTAATTTGGAGTTGGGCGGTGCGGATATC
Rce_miRNA-5	Chr08B:2259893-2259916	-	ATGGTTGCCAGACATTCATTGCT	CTATGAGGATTGGGCTTTTGTGGTTCTGTATGATTAGTATAGATACAAGATGGTTGCCAGACATTCATTGCT
Rce_miRNA-6	Chr09A:677691-677716	-	CTCCGGTTCAAATCCGGACTTGTCC	CTCCGGTTCAAATCCGGACTTGTCCATTCTTTTGGCCTGCGCTCAGCTACGCCTCGCTTCCAAACTCCGGGCTTGAACTTGAGTC
Rce_miRNA-7	Chr10A:1140507-1140528;Chr11B:673257-673278;Chr13A:1647223-1647244;Chr13B:1362957-1362978	-	CAGTGAATCCCGTATTTCAGG	TATCAGAGGGTGATTGACCTGGCAACAGTGAATCCCGTATTTCAGG
Rce_miRNA-8	Chr10A:50372-50396	-	AGGGTTGAGAGGGGAAACTAGGTC	AGGGTTGAGAGGGGAAACTAGGTCAGGGAGCTAGGTTTTCAGCCTCTTGGCACTGGTGGGT
Rce_miRNA-9	Chr10B:172004-172028	+	TTGAGGGATTGGAAGGAGATGTCC	TTGAGGGATTGGAAGGAGATGTCCCGCAGTGTGCCTGCAGCCAAGCTGCTTGGAAGACAGCTGCTCAGCGTCTCTGGCTGGCCTTCTC
Rce_miRNA-10	Chr12B:2174439-2174463	+	TCATCAGAGGCCTTGAGACACAAA	CTCATCCAAGGTCTTCAATCGACTGGACATAACGTTGTCAATGTTGTCCACCGTCCAATCATCAGAGGCCTTGAGACACAAA
Rce_miRNA-11	Chr13A:109510-109535	+	ATTACTTGCTCGACCTGAGGTTCAA	ATTACTTGCTCGACCTGAGGTTCAACTCGCTGAGAACAGGTTGACTCGGGGTGGCAATGTTTCCA
Rce_miRNA-12	Chr13A:2225057-2225081	+	AGACAATGAGAGGGTTGAAGGGCA	AGACAATGAGAGGGTTGAAGGGCAAAGCTGCTCTTGATCCAGTCCACCTTCAAAGTCTTGCCCTCATACTCTCCAGTAAGC
Rce_miRNA-13	Chr14A:825351-825371;Chr14B:813632-813652	+	TCTTCTGGAGGCCAGTGCCA	TTACCAATTGGCCAAGGAGAGCAATCTGGAGGATCCAGAGGTCTTCTGGAGGCCAGTGCCA
Rce_miRNA-14	Chr14B:143153-143178	+	TGTCCCTTACTCCGCTGGCACGTCT	TGTCCCTTACTCCGCTGGCACGTCTGACAGGAGTCAACATATCTGTTTACTTGTGCTTCATGGTGTAGTTGCA
Rce_miRNA-15	Chr15B:48119-48141	-	TTGAGCGCCGCGTTGTACGAAA	TTGAGCGCCGCGTTGTACGAAACCTTGGAAGTGGATGAATATGGGGTCTCGCCAGCTTGGCGTTTGAGAG
Rce_miRNA-16	Chr15B:48367-48455	+	TTGGGCACACTATGGGACTTGGCC	TTGGGCACACTATGGGACTTGGCCGCCCTGAGCAAAAGGCATGTTTTTGTGCCTTTTGTTTCGGGGAAAGAGTCCTGTGTCGGCTATC
Rce_miRNA-17	Chr16B:725159-725182	-	AATGACATAAGCCAAGACTCATG	AATGACATAAGCCAAGACTCATGTGTTGAGTAGCCCTGTTTCTCAGCTACAGTTTCGTTCTTATTTGGCTTTGTT
Rce_miRNA-18	mito:121210-121233;mito:26752-26775	+	AAAGTAGTGATTCGATTTAGGTT	CTTCAATCGAATCACGCTTTGCGAAGGCAAAGTAGTGATTCGATTTAGGTT
Rce_miRNA-19	mito:143723-143747	+	TCTTTTTTCCCATGGGCCCTAGTC	TCTTTTTTCCCATGGGCCCTAGTCAGCTTGCTGACTGGTCCTCAGGGAAATTAGAGG
Rce_miRNA-20	mito:150203-150226;mito:27807-27830	+	AACCTAAATCGAATCACTACTTT	AACCTAAATCGAATCACTACTTTGCCTTCGCAAAGCGTGATTCGATTGAAGTGAG
Rce_miRNA-21	mito:23850-23868	-	GAAATAATGCCTGGGACA	CGGGCAATATTTTCCCTAAAGGGGAAATAATGCCTGGGACA
Rce_miRNA-22	mito:48910-48935	+	TAAGTTCCCATGGGCCCAAAACGAG	TAAGTTCCCATGGGCCCAAAACGAGCTTTCTCGTTGGTCCTCAGGGAACTTGG
Rce_miRNA-23	mito:76047-76069	-	TTATTGCCGTCGTCGACGCACT	TGCGTCTCAGGGCTAGCAATAATCCTTAGATTATTGCCGTCGTCGACGCACT
